# Supplementary material for: Soil conditions and the plant microbiome boost the accumulation of monoterpenes in the fruit of Citrus reticulata ‘Chachi’
Source: Microbiome. 2023 Mar 28;11:61. doi: 10.1186/s40168-023-01504-2 (PMC10044787; doi:10.1186/s40168-023-01504-2)
Supplement: Supplementary file 2 — Additional file 1: Table S1. Summary of sampled orchards in Guangdong and Guangxi provinces of China. Table S2. Contents of essential oils in peel samples from different orchards. Table S3. Highly expressed genes from the terpenoid backbone pathway in root, leaf, and peel samples from the core region. Table S4. Correlation between monoterpenes and highly expressed KOs from roots, leaves and peels. Table S5. Soil physical and chemical properties of rhizosphere soil samples. Table S6. Phylum composition of all metagenome samples (BS represents bulk soil, and RS represents rhizosphere soil). Table S7. Genus composition of all metagenome samples (BS represents bulk soil, and RS represents rhizosphere soil). Table S8. Detailed information on 3350 metagenome-assembly genomes (MAGs). Table S9. MAG genera differentially enriched between the core and non-core regions. Table S10. Isolation of soil- and root-derived bacteria. Table S11. Genome information of bacterial strains. Table S11. Highly expressed genes detected in C. reticulata ‘Chachi’ leaves after inoculation with Strep-4 and its SynComs. Table S12. Genome information of the bacterial strain. Table S13. Differentially enriched endophyte microbial OTUs in the core and non-core regions. Table S14. Correlation between monoterpenes and endophyte microbial OTUs enriched in the core region. Table S15. The similarities of the MAG 16S rRNA gene and endophyte OTU sequences. [file 40168_2023_1504_MOESM1_ESM.xlsx]

## Sheet: Table S1
Supplementary table 1. Summary of sampling orchards in Guangdong and Guangxi province of China
Region	Orchard	Sample prefix	Cultivars	Location	Collection Date	Longitude [degrees East]	Latitude [degrees North]
Core region	Tianma	T	Citrus reticulata 'chachi'	Shuangshui Town, Xinhui District, Jiangmen City, Guangdong Province, China	2018-10	113.053	22.4664
	Maichong	M	Citrus reticulata 'chachi'	Shuangshui Town, Xinhui District, Jiangmen City, Guangdong Province, China	2018-10	113.02	22.4106
	Wubao	W	Citrus reticulata 'chachi'	Shuangshui Town, Xinhui District, Jiangmen City, Guangdong Province, China	2018-10	112.957	22.4781
Non-core region	Taishan	S	Citrus reticulata 'chachi'	Taishan City, Guangdong Province, China	2018-10	114.173	23.7278
	Longmen	L	Citrus reticulata 'chachi'	Longmen county, Huizhou City, Guangdong Province, China	2018-10	112.644	22.1483
	Daan	D	Citrus reticulata 'chachi'	Pingnan county, Guigang City, Guangxi Zhuang Autonomous Region, China	2018-10	110.496	23.1822
	Daxin	X	Citrus reticulata 'chachi'	Pingnan county, Guigang City, Guangxi Zhuang Autonomous Region, China	2018-10	110.456	23.2867

## Sheet: Table S2
Supplementary table 2. Contents of essential oil in peel samples from different orchards
Orchards	Sample	α-pinene	α-phujene	β-pinene	β-phellandrene	β-myrcene	α-Terpinene	D-limonene	γ-terpinene	o-cymene	δ-carene	α-terpineol	methyl methanthranilate	α-sinensal	caryophyllene	L-4-terpineol	α-farnesene	thymol	carvacrol
Daan	D1	0.69	-	0.85	0.71	-	0.44	54.77	18.16	1.49	1.49	1.17	5.73	0.59	0.66	0.5	2.04	0.27	0.1
Daan	D2	1.57	0.45	1.28	0.46	2.63	0.37	72.72	14.52	1.56	0.87	0.43	1.7	0.73	0.16	0.16	0.36	-	-
Daan	D3	2.07	0.65	1.6	1.14	2.27	0.41	66.59	17	2.4	0.97	0.48	2.44	0.47	0.22	0.18	0.59	0.13	-
Daan	D4	2.2	0.76	1.63	1.41	2.48	0.39	69.62	16.33	1.59	0.87	0.34	1.31	0.24	0.13	0.15	-	0.23	-
Daan	D5	2.33	0.8	1.69	1.32	2.56	0.44	69.4	16.57	1.64	0.95	0.29	1.28	-	0.13	0.16	-	0.2	-
Daan	D6	2.1	0.71	1.47	0.43	2.46	0.4	73.46	15.9	1.04	0.87	0.17	0.99	0.64	-	-	-	-	-
Daan	D7	1.37	0.4	1.14	1.29	2.34	0.33	71.73	15.36	1.46	0.91	0.4	1.77	0.26	0.17	0.18	0.35	-	0.06
Daan	D8	1.86	0.59	1.37	0.45	2.48	0.36	72.98	15.8	1.35	0.91	0.23	1.36	-	-	-	-	-	-
Longmen	L2	1.08	0.24	1.09	-	1.64	0.31	67.68	15.86	1.69	0.87	1.01	2.34	3.08	0.26	0.49	1.52	0.6	0.24
Longmen	L3	1.64	0.33	0.92	0.26	1.9	0.24	73.64	13.76	3.29	0.78	0.48	1.46	0.68	-	0.11	0.39	-	0.12
Longmen	L4	0.96	0.23	1	0.85	1.67	0.27	60.87	14.42	3.51	0.9	1.41	5.81	2.18	0.52	0.61	1.61	0.7	0.55
Longmen	L5	1.18	0.32	1.14	0.34	1.93	0.36	63.4	16.3	1.81	1.05	1.17	4.81	1.98	0.5	0.5	1.71	0.42	0.24
Longmen	L6	1.33	0.37	1.37	0.31	1.95	0.43	63.15	18.13	1.56	1.13	0.98	4.19	1.47	0.4	0.48	1.46	0.49	0.39
Longmen	L7	0.97	0.11	0.46	0.14	1.49	-	72.82	11.85	5.02	0.78	0.52	2.47	1.46	0.2	0.17	0.8	0.29	0.12
Longmen	L8	1.65	0.42	1.27	0.17	2.05	-	72.24	16.64	1.49	0.91	0.62	1.53	0.67	-	-	-	-	-
Maichong	MA1	1.71	0.54	1.77	1.19	3.53	0.76	55.4	19.44	1.75	1.84	0.97	2.44	3.17	0.41	0.51	1.41	-	-
Maichong	MA2	2.96	1.13	2.38	1.26	3.93	0.83	55.34	19.11	2.53	1.85	0.65	2.28	1.58	0.33	0.37	1.5	-	-
Maichong	MA3	1.91	0.65	1.65	0.43	2.45	0.43	69.16	16.71	2.89	1.04	0.39	1.28	0.54	-	0.21	0.26	-	-
Maichong	MA5	1.82	0.59	1.57	1.01	2.48	0.47	68.96	16.72	2.8	1.03	0.44	0.92	0.59	0.2	0.23	-	-	0.08
Maichong	MB1	3.2	1.27	2.76	1.2	3.72	0.94	51	21.72	3.65	2.17	0.59	2.52	1.49	0.43	0.44	1.21	0.2	-
Maichong	MB2	2.66	0.91	2.17	1.23	3.44	0.67	56.64	18.45	3.48	1.63	0.66	1.82	2.58	0.42	0.41	0.89	-	-
Maichong	MB3	1.63	0.52	1.62	0.4	2.33	0.48	67.08	18.5	2.34	1.18	0.47	1.33	0.89	0.28	0.31	0.5	-	0.14
Maichong	MB4	2.12	0.72	1.93	0.95	2.49	0.59	63.02	19.32	2.54	1.23	0.46	1.76	0.89	0.36	0.37	0.71	0.31	0.12
Maichong	MC1	3.04	0.97	1.83	1.39	3.76	0.63	63.81	17.24	2.37	1.33	0.39	0.75	0.77	0.2	0.26	0.43	-	-
Maichong	MC2	2.33	0.83	2.08	1.18	3.45	0.77	53.77	19.05	3.25	1.78	0.81	3.47	2.05	0.49	0.44	1.52	0.3	0.24
Maichong	MC3	1.94	1.94	1.43	0.4	2.42	0.41	73.3	15.49	1.64	0.9	-	0.6	0.28	-	-	-	-	-
Maichong	MC4	2.01	0.65	1.59	0.41	2.54	0.49	70.49	16.63	2.03	0.99	0.26	0.86	0.44	-	0.23	0.38	-	-
Taishan	S2	2.27	0.77	1.9	1.25	3.51	0.68	58.43	18.45	1.26	1.51	0.94	2.67	1.99	0.29	0.4	1.09	-	-
Taishan	S3	1.1	0.31	1.03	1.2	2.2	0.41	68.42	16.79	0.69	1.12	0.81	2.66	1.4	0.29	0.33	0.9	-	-
Taishan	S4	1.58	0.31	0.98	0.24	1.94	0.24	75.16	12.66	3.41	0.72	0.5	1.44	0.67	-	0.15	-	-	-
Taishan	S5	1.89	0.58	1.42	0.21	2.24	0.38	73.16	16.27	1.22	0.89	-	1.22	0.52	-	-	-	-	-
Taishan	S6	1.81	0.4	1.13	-	1.86	-	75.91	13.5	2.89	0.65	-	1.42	0.43	-	-	-	-	-
Taishan	S7	1.87	0.63	1.48	0.49	2.6	0.46	71.86	15.02	1.48	0.94	0.4	0.83	0.83	-	0.21	0.41	-	0.2
Taishan	S8	1.29	0.4	1.14	1.06	2.48	-	72.6	15.75	0.8	1.02	0.43	0.98	0.84	0.12	0.22	0.46	-	-
Tianma	T1	2	0.6	1.92	0.94	2.77	0.56	43.16	14.47	4.4	1.4	1.83	7.24	5.23	1.02	0.87	2.55	1.19	1.12
Tianma	T2	1.26	0.35	1.54	0.68	1.74	0.55	46.36	20.92	3.8	-	1.41	5.15	3.28	1.13	0.88	2.92	0.75	0.91
Tianma	T3	1.89	0.58	1.54	0.43	2.47	0.45	70.06	16.38	2.28	1.01	0.37	1.26	0.52	0.16	0.26	0.23	-	-
Tianma	T4	2.18	0.67	1.57	0.16	2.5	0.37	74.02	15.16	1.78	1.78	0.24	0.48	-	-	-	-	-	-
Tianma	T5	2.34	0.63	1.59	0.27	2.28	0.32	74.25	12.93	3.35	0.73	0.24	1.07	-	-	-	-	-	-
Tianma	T6	1.54	0.31	1.2	-	1.74	0.32	70.39	14.61	2.26	0.82	0.77	3.35	1.19	0.23	0.33	-	0.3	-
Tianma	T7	1.93	0.57	1.64	1	2.45	0.37	69.74	15.41	2.4	0.95	0.41	1.15	0.95	0.25	0.28	0.27	-	0.11
Tianma	T8	2.3	0.8	1.83	0.46	2.57	0.48	67.58	16.5	2.43	1.03	0.55	1.89	0.55	0.21	0.29	-	0.18	0.27
Wubao	W1	1.26	0.25	0.9	0.5	2.35	0.32	61.66	14.64	6.66	1.17	0.89	3.3	1.67	0.35	0.33	0.82	0.26	0.38
Wubao	W2	2.33	0.63	1.72	0.26	2.19	0.44	70.53	17.95	2.45	0.88	-	0.37	0.25	-	-	-	-	-
Wubao	W3	1.84	0.45	1.33	0.32	2.18	0.33	71.77	14.24	4.05	0.81	0.38	1.38	0.5	-	-	0.15	0.27	-
Wubao	W4	2.41	0.75	2.04	1.79	2.4	0.45	64.97	16.89	2.85	1.1	0.41	0.96	1.27	0.33	0.27	0.68	0.18	0.1
Wubao	W5	2.04	0.61	1.62	0.4	2.37	0.46	68.59	16.27	2.58	2.58	0.4	2.06	0.72	-	0.19	0.36	0.17	0.23
Wubao	W6	2.41	0.7	1.83	0.38	2.28	0.41	69.84	15.23	2.84	0.81	0.26	1.72	0.54	-	0.15	0.3	0.12	0.18
Daxin	X1	2.06	0.37	1.02	0.65	2.36	0.31	55.9	12.47	6.85	1.05	0.82	3.06	2.45	0.37	-	1.36	1.5	-
Daxin	X2	0.92	0.26	1.03	0.96	2	0.38	65.96	16.57	1.37	1.13	0.79	4.12	1.58	0.31	0.35	0.94	0.81	0.11
Daxin	X3	1.66	0.36	0.97	0.27	2.17	0.3	73.88	12.87	3.37	0.76	0.41	1.53	0.85	-	-	0.22	0.38	-
Daxin	X4	1.35	0.4	1.17	0.42	2.32	0.33	70.05	14.55	2.71	0.94	0.48	2.09	0.99	0.14	0.23	0.68	0.7	0.31
Daxin	X5	1.46	0.4	1.33	0.38	2.1	0.38	67.01	14.99	1.94	1	0.73	3.06	1.79	0.4	0.33	1.23	0.9	0.15
Daxin	X6	1.57	0.29	0.93	0.23	1.84	0.26	71.11	13.21	4.23	0.82	0.72	2.26	0.84	-	-	0.69	0.83	-
Daxin	X7	1.48	0.22	0.77	0.11	2.07	-	74.31	13.48	3.09	0.8	0.52	1.57	0.87	-	-	-	0.53	-
Daxin	X8	1.05	0.22	0.83	0.16	1.9	0.29	69.51	14.43	2.26	1.04	0.69	3.02	1.73	0.36	0.27	0.95	0.84	-

## Sheet: Table S3
Supplementary table 3. Highly expressed gene from terpenoid backbone pathway in root, leaf and peel samples from core region
Region	Gene	Tissue	Fpkm of Core region	Fpkm of Non-core region
Non-core	4-hydroxy-3-methylbut-2-en-1-yl diphosphate reductase	leaf	0.312897	0.611081
Non-core	all-trans-nonaprenyl-diphosphate synthase	leaf	5.7102	18.7622
Non-core	ditrans,polycis-polyprenyl diphosphate synthase	leaf	38.6626	93.0302
Non-core	hydroxymethylglutaryl-CoA reductase (NADPH)	leaf	7.38577	15.3687
Non-core	isoprene synthase	leaf	0.0756193	4.30437
Non-core	prenylcysteine alpha-carboxyl methylesterase	leaf	1.71969	7.07818
Core	1-deoxy-D-xylulose-5-phosphate synthase	leaf	105.43	42.1136
Core	acetyl-CoA C-acetyltransferase	leaf	1.22406	0.52066
Core	geranylgeranyl diphosphate synthase, type II	leaf	4.83099	1.51052
Non-core	ditrans,polycis-polyprenyl diphosphate synthase	peel	1.63444	4.31706
Non-core	isoprene synthase	peel	0.19312	0.431616
Core	geranylgeranyl diphosphate synthase, type II	peel	0.510625	0.292569
Non-core	1-deoxy-D-xylulose-5-phosphate synthase	root	0.0230744	1.21479
Non-core	geranylgeranyl diphosphate synthase, type II	root	55.4219	82.6397
Core	acetyl-CoA C-acetyltransferase	root	0.917989	0.0832069
Core	ditrans,polycis-polyprenyl diphosphate synthase	root	5.47401	5.07454
Core	geranyl diphosphate diphosphatase	root	4.78084	0.158061
Core	hydroxymethylglutaryl-CoA reductase (NADPH)	root	72.6853	29.0151
Core	isoprene synthase	root	19.319	15.6339
Core	prenylcysteine alpha-carboxyl methylesterase	root	14.1891	5.46162

## Sheet: Table S4
Supplementary table 4. Correlation between monoterpenes and highly expressed KOs from root, leaf and peel, respectively
Root						Leaf							Peel
Monoterpenes	KOs	Correlation R	Pvalue	Adjust pvalue		Monoterpenes	KOs	Correlation R	Pvalue	Adjust pvalue			Monoterpenes	KOs	Correlation R	Pvalue	Adjust pvalue
α-pinene	K19613	0.526982	0.000119047	0.00277777		α-pinene	K19613	0.413301	0.00350337	0.0236372			α-pinene	K07874	0.513898	0.000187012	0.00413291
α-pinene	K15078	0.498154	0.000314488	0.00455961		α-pinene	K14514	0.437948	0.00185131	0.0172789			α-pinene	K20725	0.501737	0.000280019	0.00560039
α-pinene	K04733	0.472204	0.000702618	0.00786568		α-pinene	K04733	0.403094	0.00450119	0.0263915			α-pinene	K22038	0.454126	0.00118626	0.0132244
α-pinene	K13457	0.608849	4.39771e-06	0.00030784		α-pinene	K13428	0.408252	0.00396958	0.025261			α-pinene	K20181	0.446254	0.0014771	0.0159073
α-pinene	K08286	0.457112	0.00109009	0.0111148		α-pinene	K13457	0.385288	0.00684555	0.0348084			α-pinene	K20599	0.481162	0.000536185	0.00811524
α-pinene	K13415	0.384799	0.00692259	0.0339962		α-pinene	K07874	0.401683	0.00465713	0.0266122			α-pinene	K01303	0.465744	0.000850031	0.0116102
α-pinene	K13459	0.425679	0.0025582	0.0178248		α-pinene	K13459	0.396308	0.00529505	0.0296523			α-pinene	K20728	0.529207	0.000110039	0.00385136
α-pinene	K07478	0.540988	7.18858e-05	0.00182982		α-pinene	K07478	0.550543	5.02963e-05	0.00216661			α-pinene	K14488	0.456135	0.00112077	0.0131006
α-pinene	K20725	0.559121	3.61583e-05	0.00112492		α-pinene	K21867	-0.496037	0.000336618	0.00662544			α-pinene	K14487	-0.403203	0.00448938	0.0369714
α-pinene	K10863	0.520684	0.000148296	0.00308581		α-pinene	K20725	0.603637	5.57696e-06	0.000569168			α-pinene	K13946	0.57595	1.84162e-05	0.00118287
α-pinene	K05391	-0.385288	0.00684555	0.0339962		α-pinene	K13412	0.525679	0.000124627	0.0038773			α-pinene	K12126	-0.504072	0.000259442	0.00538103
α-pinene	K17422	0.409175	0.0038805	0.0244166		α-pinene	K17422	0.459338	0.001023	0.012249			α-pinene	K11340	0.433496	0.00208469	0.0194571
α-pinene	K20181	0.425896	0.00254386	0.0178248		α-pinene	K22038	0.492454	0.000377294	0.00704282			α-thujene	K07874	0.583297	1.35566e-05	0.00118287
α-pinene	K13420	0.374267	0.00877617	0.038733		α-pinene	K20599	0.515201	0.000178933	0.00501013			α-thujene	K20725	0.59975	6.63997e-06	0.00118287
α-pinene	K20718	0.417427	0.00315887	0.0208114		α-pinene	K01303	0.564821	2.88901e-05	0.00134821			α-thujene	K22038	0.457863	0.00106703	0.0131006
α-pinene	K20599	0.387134	0.00656121	0.0334025		α-pinene	K14497	-0.472476	0.00069696	0.0100076			α-thujene	K13436	-0.434133	0.00204976	0.0194553
α-pinene	K14497	-0.385505	0.00681155	0.0339962		α-pinene	K14488	0.404886	0.00430986	0.0260822			α-thujene	K20181	0.409698	0.00383078	0.0325036
α-pinene	K14494	0.44696	0.00144865	0.0135208		α-pinene	K14494	0.418784	0.00305226	0.0221983			α-thujene	K20599	0.522752	0.00013804	0.00386512
α-pinene	K20716	0.380076	0.00770691	0.0359656		α-pinene	K14496	0.531325	0.000102051	0.00357178			α-thujene	K01303	0.461392	0.000964372	0.0128583
α-pinene	K04421	-0.384908	0.0069054	0.0339962		α-pinene	K20412	-0.429425	0.0023206	0.0199929			α-thujene	K20728	0.553649	4.46774e-05	0.0017871
α-pinene	K13448	0.403474	0.00445999	0.0264609		α-pinene	K13448	-0.42785	0.00241797	0.020495			α-thujene	K14488	0.523729	0.000133421	0.00386512
α-pinene	K20714	0.507166	0.000234279	0.00409988		α-pinene	K11649	0.599186	6.80909e-06	0.000569168			α-thujene	K14487	-0.438477	0.00182516	0.0182516
α-pinene	K01892	0.440391	0.00173336	0.0145142		α-pinene	K01892	0.464115	0.000891319	0.0112463			α-thujene	K20547	0.417572	0.00314733	0.0279762
α-pinene	K14495	-0.401031	0.00473069	0.0270325		α-pinene	K14516	0.366938	0.0103062	0.0435332			α-thujene	K13946	0.580419	1.52986e-05	0.00118287
α-pinene	K14489	-0.570141	2.33427e-05	0.000871461		α-pinene	K14491	-0.465418	0.000858149	0.0111759			α-thujene	K12126	-0.486642	0.000452787	0.00704335
α-pinene	K18834	0.467264	0.00081305	0.00875593		α-pinene	K14504	-0.39316	0.00570317	0.0307094			α-thujene	K11340	0.566627	2.68841e-05	0.00136864
α-pinene	K02183	0.582736	1.38811e-05	0.000706673		α-pinene	K13426	0.426247	0.00252085	0.020495			β-pinene	K07874	0.564076	2.97566e-05	0.00138864
α-pinene	K13447	0.433008	0.00211183	0.0157683		α-pinene	K20772	-0.495928	0.000337789	0.00662544			β-pinene	K13459	0.394419	0.00553676	0.0435501
α-pinene	K14504	0.433116	0.00210577	0.0157683		α-pinene	K12126	-0.371607	0.00930713	0.0407187			β-pinene	K20725	0.588778	1.07342e-05	0.00118287
α-pinene	K12126	-0.479425	0.000565372	0.00688279		α-pinene	K14802	0.384636	0.00694843	0.0348084			β-pinene	K22038	0.436983	0.00189985	0.0186652
α-pinene	K11340	0.364549	0.010852	0.0450159		α-pinene	K11340	0.439522	0.00177451	0.0172789			β-pinene	K20181	0.498548	0.000310523	0.00567264
α-pinene	K20536	0.512486	0.000196136	0.00392273		α-thujene	K14514	0.408829	0.00391364	0.025261			β-pinene	K20599	0.544749	6.25396e-05	0.00233481
α-thujene	K19613	0.524761	0.000128699	0.00288285		α-thujene	K07874	0.426477	0.00250583	0.020495			β-pinene	K01303	0.490893	0.000396365	0.00634184
α-thujene	K15078	0.449663	0.00134414	0.0127579		α-thujene	K07478	0.674522	1.467e-07	4.10759e-05			β-pinene	K20728	0.59171	9.45755e-06	0.00118287
α-thujene	K04733	0.393842	0.00561242	0.0299329		α-thujene	K21867	-0.415508	0.00331515	0.0229196			β-pinene	K14488	0.499742	0.000298765	0.00567264
α-thujene	K13457	0.577433	1.73225e-05	0.000796358		α-thujene	K20725	0.675337	1.39887e-07	4.10759e-05			β-pinene	K14487	-0.496376	0.00033298	0.00567264
α-thujene	K08286	0.39558	0.00538712	0.0294399		α-thujene	K13412	0.467257	0.000813219	0.0108429			β-pinene	K20547	0.432694	0.00212943	0.0195489
α-thujene	K13459	0.435708	0.00196566	0.015079		α-thujene	K17422	0.433102	0.00210658	0.0187251			β-pinene	K13946	0.613643	3.52117e-06	0.00118287
α-thujene	K07478	0.618647	2.78107e-06	0.000259566		α-thujene	K22038	0.479149	0.000570138	0.00886881			β-pinene	K03781	0.523738	0.000133379	0.00386512
α-thujene	K20725	0.491203	0.000392503	0.0049955		α-thujene	K03515	0.398078	0.00507709	0.0287189			β-pinene	K12126	-0.497951	0.000316558	0.00567264
α-thujene	K10863	0.502444	0.000273643	0.00425666		α-thujene	K20599	0.459166	0.00102804	0.012249			β-pinene	K11340	0.526887	0.000119443	0.00386512
α-thujene	K05391	-0.395363	0.00541484	0.0294399		α-thujene	K01303	0.565269	2.83795e-05	0.00134821			β-myrcene	K07874	0.47997	0.000556065	0.00819464
α-thujene	K13420	0.387272	0.00654031	0.0334025		α-thujene	K14497	-0.490009	0.000407548	0.00736215			β-myrcene	K20725	0.513136	0.000191885	0.00413291
α-thujene	K20718	0.403997	0.00440394	0.0264609		α-thujene	K20728	0.387543	0.00649948	0.034016			β-myrcene	K13436	-0.444143	0.0015652	0.016538
α-thujene	K20599	0.413119	0.00351928	0.0226528		α-thujene	K14488	0.424359	0.00264687	0.0205868			β-myrcene	K20599	0.517642	0.000164646	0.00396611
α-thujene	K14497	-0.425282	0.00258455	0.0178248		α-thujene	K14494	0.402693	0.00454503	0.0263915			β-myrcene	K01303	0.409945	0.00380755	0.0325036
α-thujene	K04421	-0.41187	0.00363032	0.023102		α-thujene	K14496	0.511132	0.000205272	0.00522511			β-myrcene	K20728	0.496254	0.000334281	0.00567264
α-thujene	K20714	0.440324	0.00173652	0.0145142		α-thujene	K01772	0.436088	0.00194582	0.0178633			β-myrcene	K14488	0.402019	0.00461955	0.037492
α-thujene	K01892	0.380593	0.00761747	0.0359656		α-thujene	K20412	-0.469429	0.000762872	0.0106802			β-myrcene	K18485	0.439985	0.00175249	0.0178436
α-thujene	K14495	-0.405897	0.00420505	0.0258772		α-thujene	K13448	-0.438369	0.00183049	0.0172789			β-myrcene	K20547	0.475084	0.000644644	0.00925642
α-thujene	K14489	-0.535404	8.81336e-05	0.00214586		α-thujene	K11649	0.545667	6.04336e-05	0.00241735			β-myrcene	K13946	0.557431	3.86141e-05	0.00166338
α-thujene	K18834	0.425717	0.00255568	0.0178248		α-thujene	K01892	0.43864	0.00181718	0.0172789			β-myrcene	K11340	0.453588	0.00120436	0.0132244
α-thujene	K02183	0.504344	0.000257133	0.00416402		α-thujene	K14491	-0.488271	0.00043036	0.0075313			α-terpinene	K07874	0.519046	0.000156906	0.00396611
α-thujene	K13447	0.413771	0.00346254	0.0225468		α-thujene	K14495	-0.362891	0.0112455	0.0466479			α-terpinene	K20725	0.518774	0.000158377	0.00396611
α-thujene	K14504	0.378747	0.00794108	0.0360064		α-thujene	K14504	-0.440487	0.00172888	0.0172789			α-terpinene	K20181	0.457208	0.0010871	0.0131006
α-thujene	K12126	-0.438912	0.00180395	0.014856		α-thujene	K13426	0.37571	0.00849927	0.0383838			α-terpinene	K20599	0.472695	0.000692418	0.00969385
α-thujene	K11340	0.395526	0.00539404	0.0294399		α-thujene	K20772	-0.431798	0.00218034	0.0190779			α-terpinene	K01303	0.454654	0.0011687	0.0132244
α-thujene	K20536	0.424902	0.00261005	0.0178248		α-thujene	K12126	-0.412142	0.00360592	0.0238682			α-terpinene	K20728	0.589035	1.06164e-05	0.00118287
β-pinene	K19613	0.620484	2.54768e-06	0.000259566		α-thujene	K11340	0.402639	0.004551	0.0263915			α-terpinene	K14487	-0.459328	0.00102329	0.0131006
β-pinene	K15078	0.625424	2.00699e-06	0.000259566		β-pinene	K19613	0.375092	0.008617	0.0386042			α-terpinene	K20547	0.57007	2.34095e-05	0.00131093
β-pinene	K09286	0.450501	0.00131315	0.0126787		β-pinene	K14514	0.383778	0.007086	0.0348084			α-terpinene	K13946	0.575178	1.90104e-05	0.00118287
β-pinene	K04733	0.38443	0.00698135	0.0339962		β-pinene	K13428	0.37444	0.00874256	0.0388558			α-terpinene	K03781	0.456067	0.00112291	0.0131006
β-pinene	K13457	0.671082	1.79036e-07	0.00010026		β-pinene	K07874	0.383887	0.00706847	0.0348084			α-terpinene	K12126	-0.457643	0.00107373	0.0131006
β-pinene	K08286	0.575857	1.84869e-05	0.000796358		β-pinene	K07478	0.64638	6.95686e-07	0.000129861			α-terpinene	K11340	0.51671	0.000169976	0.00396611
β-pinene	K13459	0.613263	3.58425e-06	0.00028674		β-pinene	K21867	-0.376829	0.00828978	0.0377534			α-terpinene	K13473	0.441722	0.00167196	0.0173389
β-pinene	K07478	0.503977	0.000260251	0.00416402		β-pinene	K20725	0.580743	1.50926e-05	0.000939097			o-cymene	K08286	0.493228	0.000368147	0.0060636
β-pinene	K21867	-0.380303	0.00766745	0.0359656		β-pinene	K13412	0.402454	0.00457138	0.0263915			o-cymene	K21867	-0.392313	0.00581743	0.0446269
β-pinene	K20725	0.52059	0.00014878	0.00308581		β-pinene	K17422	0.433671	0.00207506	0.0187251			o-cymene	K04421	-0.393942	0.0055993	0.0435501
β-pinene	K10863	0.498331	0.000312706	0.00455961		β-pinene	K22038	0.529059	0.00011062	0.00364395			o-cymene	K14485	0.427924	0.00241333	0.0217978
β-pinene	K05391	-0.472108	0.000704623	0.00786568		β-pinene	K03515	0.394256	0.00555804	0.0305147			δ-carene	K20725	0.406407	0.00415305	0.0347121
β-pinene	K20181	0.381932	0.00738994	0.0356756		β-pinene	K20599	0.426179	0.00252528	0.020495			δ-carene	K01303	0.434912	0.00200776	0.0193853
β-pinene	K20599	0.443715	0.00158363	0.0141605		β-pinene	K01303	0.567279	2.61915e-05	0.00134821			δ-carene	K13946	0.400652	0.00477405	0.0381924
β-pinene	K14497	-0.363148	0.0111838	0.0453834		β-pinene	K14497	-0.481555	0.000529772	0.00847635			δ-carene	K03781	0.415257	0.0033361	0.0291909
β-pinene	K07441	-0.429816	0.00229692	0.0169247		β-pinene	K14488	0.473629	0.000673385	0.0100076
β-pinene	K14494	0.443497	0.00159305	0.0141605		β-pinene	K14494	0.42265	0.00276578	0.0212169
β-pinene	K01772	0.379435	0.00781911	0.0360064		β-pinene	K14496	0.456201	0.00111865	0.0127845
β-pinene	K20716	0.371291	0.00937194	0.0410022		β-pinene	K01772	0.416081	0.00326782	0.0229196
β-pinene	K04421	-0.44252	0.00163606	0.0143155		β-pinene	K20412	-0.40468	0.0043315	0.0260822
β-pinene	K13448	0.454681	0.00116782	0.0116782		β-pinene	K11649	0.498602	0.00030998	0.00662544
β-pinene	K20714	0.477212	0.000604618	0.00705388		β-pinene	K01892	0.463639	0.000903721	0.0112463
β-pinene	K11649	0.509134	0.000219447	0.00407314		β-pinene	K14491	-0.454247	0.00118222	0.0131513
β-pinene	K14495	-0.44176	0.00167022	0.0143896		β-pinene	K14504	-0.51945	0.000154744	0.00456088
β-pinene	K14489	-0.494965	0.000348354	0.00475801		β-pinene	K20772	-0.371726	0.00928287	0.0407187
β-pinene	K18834	0.561959	3.23524e-05	0.00106572		β-pinene	K12126	-0.413746	0.00346465	0.0236372
β-pinene	K02183	0.583892	1.32201e-05	0.000706673		β-pinene	K11340	0.502348	0.000274497	0.00662544
β-pinene	K20506	0.364776	0.0107991	0.0450159		β-myrcene	K07874	0.537347	8.21355e-05	0.00306639
β-pinene	K14504	0.50832	0.000225477	0.00407314		β-myrcene	K07478	0.598198	7.1146e-06	0.000569168
β-pinene	K12126	-0.436168	0.00194167	0.015079		β-myrcene	K20725	0.639561	9.90678e-07	0.000138695
β-pinene	K20536	0.485952	0.000462596	0.00575675		β-myrcene	K13412	0.388937	0.00629335	0.0332479
β-myrcene	K19613	0.444197	0.00156288	0.0141605		β-myrcene	K17422	0.377375	0.00818919	0.0377534
β-myrcene	K15078	0.380849	0.00757351	0.0359656		β-myrcene	K22038	0.411953	0.00362285	0.0238682
β-myrcene	K13428	0.453642	0.00120253	0.0118143		β-myrcene	K01303	0.442026	0.00165821	0.0172789
β-myrcene	K13457	0.549723	5.18835e-05	0.00138356		β-myrcene	K14497	-0.482521	0.000514305	0.0084709
β-myrcene	K01187	0.364184	0.0109377	0.0450375		β-myrcene	K20728	0.49544	0.000343103	0.00662544
β-myrcene	K07478	0.557703	3.82095e-05	0.00112617		β-myrcene	K14488	0.424384	0.00264519	0.0205868
β-myrcene	K20725	0.504885	0.000252598	0.00416402		β-myrcene	K14496	0.419933	0.00296452	0.0221351
β-myrcene	K10863	0.457225	0.00108658	0.0111148		β-myrcene	K14505	0.386494	0.00665848	0.0345255
β-myrcene	K05391	-0.399848	0.00486692	0.0275301		β-myrcene	K20412	-0.378732	0.00794372	0.0370707
β-myrcene	K20181	0.374226	0.00878408	0.038733		β-myrcene	K11649	0.441103	0.00170026	0.0172789
β-myrcene	K13420	0.36565	0.0105976	0.0446399		β-myrcene	K01892	0.382423	0.00730801	0.0355868
β-myrcene	K20718	0.368961	0.00986251	0.0421604		β-myrcene	K14491	-0.41939	0.0030057	0.0221473
β-myrcene	K14497	-0.457062	0.00109163	0.0111148		β-myrcene	K14495	-0.381392	0.00748103	0.0359073
β-myrcene	K20714	0.378569	0.00797284	0.0360064		β-myrcene	K12126	-0.367658	0.0101463	0.0433735
β-myrcene	K14495	-0.402345	0.00458341	0.0264609		α-terpinene	K14514	0.415965	0.00327734	0.0229196
β-myrcene	K14489	-0.552437	4.67971e-05	0.00131032		α-terpinene	K07874	0.395805	0.00535849	0.0297104
β-myrcene	K18834	0.417924	0.00311942	0.0207961		α-terpinene	K07478	0.583112	1.3663e-05	0.000939097
β-myrcene	K02183	0.495386	0.000343699	0.00475801		α-terpinene	K21867	-0.359724	0.0120309	0.0488209
β-myrcene	K13447	0.493377	0.000366405	0.00477178		α-terpinene	K20725	0.512688	0.000194806	0.00519483
β-myrcene	K14802	-0.3986	0.00501434	0.0280803		α-terpinene	K13412	0.393306	0.00568365	0.0307094
β-myrcene	K20536	0.404082	0.00439481	0.0264609		α-terpinene	K17422	0.404934	0.0043048	0.0260822
α-terpinene	K19613	0.563115	3.09102e-05	0.00106572		α-terpinene	K22038	0.390317	0.00609489	0.0325061
α-terpinene	K15078	0.573005	2.07799e-05	0.000831197		α-terpinene	K20599	0.361952	0.0114736	0.0472443
α-terpinene	K09286	0.402869	0.00452575	0.0264609		α-terpinene	K01303	0.497365	0.000322579	0.00662544
α-terpinene	K13457	0.626583	1.89664e-06	0.000259566		α-terpinene	K14497	-0.472912	0.000687943	0.0100076
α-terpinene	K08286	0.49367	0.000363017	0.00477178		α-terpinene	K14488	0.495735	0.000339889	0.00662544
α-terpinene	K13459	0.634625	1.27275e-06	0.000259566		α-terpinene	K14494	0.360213	0.0119066	0.0486693
α-terpinene	K07478	0.471554	0.000716339	0.00786568		α-terpinene	K14496	0.407488	0.00404465	0.0254495
α-terpinene	K10863	0.437592	0.00186908	0.0149603		α-terpinene	K20412	-0.424551	0.00263384	0.0205868
α-terpinene	K05391	-0.369668	0.00971135	0.0418335		α-terpinene	K11649	0.467315	0.000811822	0.0108429
α-terpinene	K20599	0.478129	0.000588063	0.00700671		α-terpinene	K01892	0.441504	0.00168186	0.0172789
α-terpinene	K07441	-0.391349	0.00594999	0.0309959		α-terpinene	K14504	-0.485845	0.00046414	0.00787632
α-terpinene	K14494	0.394882	0.00547671	0.02949		α-terpinene	K04368	-0.380373	0.00765542	0.0363308
α-terpinene	K04421	-0.408358	0.00395929	0.0246356		α-terpinene	K12126	-0.442428	0.00164016	0.0172789
α-terpinene	K11649	0.58409	1.31099e-05	0.000706673		α-terpinene	K11340	0.453785	0.00119771	0.0131513
α-terpinene	K14489	-0.363528	0.011093	0.0453435		o-cymene	K04733	0.379285	0.00784552	0.0369201
α-terpinene	K18834	0.511384	0.00020354	0.00393042		o-cymene	K01188	-0.45664	0.0011048	0.0127845
α-terpinene	K02183	0.497854	0.000317544	0.00455961		o-cymene	K21867	-0.420487	0.00292299	0.0221199
α-terpinene	K14504	0.420204	0.00294417	0.0198643		o-cymene	K04120	0.41571	0.00329841	0.0229196
o-cymene	K08286	0.378145	0.00804908	0.0360599		o-cymene	K05391	0.384008	0.00704895	0.0348084
δ-carene	K13457	0.402661	0.00454864	0.0264609		o-cymene	K20599	0.366583	0.0103859	0.0435332
δ-carene	K13459	0.378987	0.00789824	0.0360064		o-cymene	K13449	0.369622	0.00972107	0.0418754
δ-carene	K20725	0.43665	0.00191683	0.015079		o-cymene	K08956	-0.369677	0.00970954	0.0418754
δ-carene	K11649	0.365631	0.010602	0.0446399		o-cymene	K14802	0.405613	0.00423427	0.0260822
δ-carene	K14495	-0.428777	0.00236022	0.0171652		δ-carene	K07478	0.385177	0.00686292	0.0348084
δ-carene	K14489	-0.39115	0.00597779	0.0309959		δ-carene	K03013	0.366445	0.0104169	0.0435332
δ-carene	K18834	0.370517	0.00953252	0.0413815		δ-carene	K14497	-0.381268	0.00750207	0.0359073
δ-carene	K02183	0.437573	0.00187003	0.0149603		δ-carene	K14491	-0.376816	0.00829225	0.0377534
δ-carene	K20536	0.391964	0.00586515	0.0309857		δ-carene	K14489	-0.408525	0.00394308	0.025261

## Sheet: Table S5
Supplementary table 5. Soil physical and chemical properties in rhizosphere soil samples
Sample	Soiltype	Region	pH	Organics (g/kg)	Available N (g/kg)	K (g/kg)	Total N (g/kg)	P (g/kg)	Fe (g/kg)	Mn (g/kg)	Cu (g/kg)	Zn (g/kg)	Mg (g/kg)	Ecsw (dS/m)
D1RS	Rhizosphere	Non-core	4.89	35.3312	0.123725	0.1	1.78611	0.0753624	31.9998	0.0585089	0.0235846	0.0730966	0.697026	0.0945
D2RS	Rhizosphere	Non-core	4.75	46.1921	0.161525	0.103	2.37807	0.740312	31.7852	0.0676956	0.0377651	0.0913272	0.692533	0.0954
D3RS	Rhizosphere	Non-core	4.68	44.5445	0.141575	0.099	2.23815	0.658198	41.8528	0.0682351	0.0457766	0.10787	0.87502	0.0888
D4RS	Rhizosphere	Non-core	5	45.8314	0.098875	0.13	2.30978	0.502001	41.8393	0.0847391	0.0478478	0.117416	0.834891	0.123
D5RS	Rhizosphere	Non-core	4.73	42.265	0.146475	0.173	2.12716	0.548414	40.5305	0.100828	0.102458	0.148497	0.986944	0.1133
D6RS	Rhizosphere	Non-core	5.29	37.7607	0.131775	0.147	2.00156	0.253872	41.7858	0.0779526	0.033747	0.105604	0.822065	0.0988
D7RS	Rhizosphere	Non-core	4.75	46.2063	0.147525	0.1	2.40127	0.311888	42.9352	0.08254	0.0543665	0.116476	0.837442	0.092
D8RS	Rhizosphere	Non-core	4.89	44.1028	0.141925	0.1	2.34645	0.313673	44.0277	0.0833673	0.0357022	0.106076	0.879661	0.0962
D1BS	Bulksoil	Non-core	3.86	48.174	0.144725	0.289	2.3058	0.514497	36.6415	0.0805204	0.0602212	0.0889049	0.838911	0.1615
D2BS	Bulksoil	Non-core	4.04	48.0773	0.172025	0.243	2.43095	0.178898	43.3336	0.0537127	0.0406281	0.0983491	0.834522	0.1605
D3BS	Bulksoil	Non-core	4.21	44.9218	0.143325	0.196	2.8843	0.358301	38.7976	0.0578872	0.0392047	0.0830587	0.831645	0.1148
D4BS	Bulksoil	Non-core	4.48	37.2951	0.085925	0.2835	1.95031	0.368565	44.5795	0.0689656	0.0445583	0.0873913	0.918195	0.1246
L1RS	Rhizosphere	Non-core	4.97	23.7861	0.055125	0.189	1.55427	0.367226	25.0737	0.148049	0.0166253	0.0458065	1.40267	0.0994
L2RS	Rhizosphere	Non-core	5.96	19.7852	0.103075	0.242	1.23251	0.264583	27.0272	0.204446	0.0169254	0.0616791	1.96	0.1574
L3RS	Rhizosphere	Non-core	5.68	45.2463	0.128975	0.199	2.62691	0.482365	24.2985	0.327439	0.0170661	0.073672	1.55116	0.1688
L4RS	Rhizosphere	Non-core	4.43	17.7078	0.058275	0.208	1.1142	0.00931375	28.2241	0.246155	0.015477	0.0636762	1.29795	0.1149
L5RS	Rhizosphere	Non-core	3.9	17.1146	0.045325	0.19	1.03021	0.150337	23.7542	0.185186	0.0133665	0.0551597	1.11288	0.1373
L6RS	Rhizosphere	Non-core	4.53	15.8515	0.055125	0.144	1.0447	0.0503711	30.0699	0.365414	0.0166877	0.0807724	1.41545	0.1107
L7RS	Rhizosphere	Non-core	4.57	15.3123	0.061075	0.13	0.94928	0.0869656	22.374	0.214235	0.0139542	0.0701923	1.4807	0.0823
L8RS	Rhizosphere	Non-core	4.38	21.2858	0.089425	0.079	0.943626	0.0137765	24.8235	0.416476	0.018767	0.0644229	1.79895	0.0981
L1BS	Bulksoil	Non-core	4.41	9.97345	0.026775	0.166	0.664136	0.0771475	28.949	0.304678	0.0144861	0.0577089	1.58314	0.1054
L2BS	Bulksoil	Non-core	4.19	8.14532	0.068075	0.537	0.86254	0.535026	28.286	0.0938256	0.0141307	0.0514918	1.39761	0.136
L3BS	Bulksoil	Non-core	4.67	18.3673	0.055825	0.161	1.02637	0.100354	22.9329	0.227786	0.013341	0.0574085	1.59614	0.1013
L4BS	Bulksoil	Non-core	4.4	11.7028	0.068425	0.359158	0.706558	0.0301399	22.9646	0.3552	0.0152595	0.0676209	2.02874	0.1351
MA1RS	Rhizosphere	Core	4.4	43.8049	0.149275	0.1733	2.46749	0.501109	48.113	0.288045	0.0483119	0.114049	5.12748	0.3278
MA2RS	Rhizosphere	Core	5.13	77.5136	0.506625	0.2313	4.52513	0.726924	44.4077	0.472141	0.0844947	0.176321	4.64889	0.2885
MA3RS	Rhizosphere	Core	4.94	107.484	0.450625	0.2628	6.26907	0.690329	38.4918	0.331933	0.0598759	0.119525	4.09146	0.3019
MA4RS	Rhizosphere	Core	5.31	84.0072	0.340725	0.2483	5.01916	0.807253	38.8014	0.280382	0.0579324	0.153492	4.80006	0.3261
MA5RS	Rhizosphere	Core	4.35	56.1331	0.207725	0.2762	3.1657	1.03575	46.826	0.259615	0.0689037	0.111985	5.12904	0.2891
MA1BS	Bulksoil	Core	5.41	34.3896	0.147175	0.2583	2.07958	0.506464	50.0997	0.350352	0.042175	0.114361	5.42465	0.2502
MA2BS	Bulksoil	Core	4.51	28.5855	0.105875	0.2355	1.74945	0.703718	51.2245	0.306938	0.0422834	0.102674	5.30581	0.2767
MA3BS	Bulksoil	Core	4.43	23.5195	0.127925	0.1746	1.81838	0.604645	51.0129	0.36579	0.0439972	0.101836	5.55655	0.2588
MA4BS	Bulksoil	Core	4.72	27.7916	0.123025	0.1363	1.72754	0.0807178	51.2362	0.650247	0.0454889	0.112325	5.7861	0.2616
MA5BS	Bulksoil	Core	4.81	26.4131	0.109025	0.1309	1.65764	0.0293961	50.6968	0.644087	0.0441151	0.117952	5.64149	0.2535
MB1RS	Rhizosphere	Core	5.85	76.6521	0.268275	0.334629	4.38015	0.946491	44.3899	0.318573	0.058567	0.145572	4.49777	0.358
MB2RS	Rhizosphere	Core	5.2	72.3992	0.138425	0.3951	3.69681	0.70461	46.0919	0.416293	0.058929	0.16231	5.1258	0.319
MB3RS	Rhizosphere	Core	5.32	96.9577	0.404425	0.273	5.6912	0.803683	43.7752	0.273749	0.0672278	0.139586	4.55085	0.372
MB4RS	Rhizosphere	Core	4.45	62.9684	0.272125	0.26	3.81319	0.527885	45.2397	0.255977	0.0491799	0.148095	4.74321	0.339
MB1BS	Bulksoil	Core	4.32	32.1532	0.142975	0.153	1.83574	0.252087	53.7332	0.366648	0.044928	0.124324	5.12229	0.2501
MB2BS	Bulksoil	Core	4.79	54.2275	0.237125	0.337	3.07469	0.452911	46.8135	0.351262	0.0512002	0.142312	4.93967	0.2699
MB3BS	Bulksoil	Core	4.47	24.8707	0.103075	0.373801	1.46056	0.352053	49.3301	0.394242	0.0393838	0.108086	4.88597	0.243
MB4BS	Bulksoil	Core	4	28.3105	0.054425	0.258	1.74422	0.3824	49.5576	0.378791	0.040486	0.108497	4.85468	0.2716
MC1RS	Rhizosphere	Core	5.01	52.9856	0.183575	0.268	3.20236	0.440415	45.6413	0.389629	0.0549059	0.16543	4.81576	0.381
MC2RS	Rhizosphere	Core	5.25	55.7605	0.212975	0.341736	3.43368	0.96702	45.995	0.371112	0.0541364	0.162089	4.96626	0.353
MC3RS	Rhizosphere	Core	4.51	62.5499	0.268625	0.214	4.017	1.10894	44.0034	0.349829	0.054259	0.160913	4.68776	0.491
MC4RS	Rhizosphere	Core	4.95	87.318	0.317275	0.252	5.1657	1.06788	41.6789	0.44935	0.0603117	0.202904	4.21016	0.442
MC1BS	Bulksoil	Core	4.54	45.3678	0.207375	0.382921	2.74512	0.293145	48.3888	0.48507	0.0558471	0.137942	4.89239	0.2588
MC2BS	Bulksoil	Core	4.9	42.4298	0.177625	0.421793	2.62964	0.65552	45.6812	0.421683	0.0485639	0.141009	4.40607	0.306
MC3BS	Bulksoil	Core	5.37	64.9114	0.274575	0.40097	3.82126	0.649718	49.2222	0.311633	0.0557972	0.123221	4.17213	0.2909
MC4BS	Bulksoil	Core	4.49	49.1195	0.186375	0.213	2.68897	0.866162	46.7702	0.25059	0.0524491	0.136161	4.75722	0.3609
S2RS	Rhizosphere	Non-core	4.63	21.9632	0.056875	0.158	1.26128	0.342235	32.0724	0.0485754	0.0282415	0.0350326	1.84403	0.072
S3RS	Rhizosphere	Non-core	5.11	26.9586	0.082075	0.11	1.55582	0.2985	28.5523	0.0595505	0.0297679	0.0478649	2.0057	0.0902
S4RS	Rhizosphere	Non-core	5.36	23.2065	0.064925	0.164	1.31235	0.391325	27.1757	0.0437607	0.027149	0.0368205	1.73825	0.0928
S5RS	Rhizosphere	Non-core	4.79	19.725	0.049875	0.106	1.01714	0.184254	26.4647	0.0324225	0.0237476	0.0257461	1.49769	0.0595
S6RS	Rhizosphere	Non-core	4.88	15.614	0.036225	0.07	0.851828	0.200319	21.7542	0.0298475	0.0202442	0.0248339	1.17685	0.0519
S7RS	Rhizosphere	Non-core	4.85	23.3514	0.063175	0.092	1.24864	0.21103	28.0705	0.0650824	0.0272593	0.0290292	1.5704	0.0667
S8RS	Rhizosphere	Non-core	4.98	21.7631	0.058975	0.122	0.687746	0.358301	31.5326	0.0392565	0.0277899	0.0323162	1.81469	0.0644
S1BS	Bulksoil	Non-core	4.94	22.4145	0.057575	0.071	1.17365	0.0673295	25.8077	0.045016	0.0232205	0.0327151	1.42418	0.0635
S2BS	Bulksoil	Non-core	4.63	15.8183	0.032375	0.059	0.630891	0.0084212	28.0107	0.0338775	0.0200544	0.023843	1.3845	0.0534
S3BS	Bulksoil	Non-core	5.13	15.3314	0.036225	0.064	0.794774	0.460052	20.047	0.0405478	0.0159977	0.0304177	0.961059	0.07
T1RS	Rhizosphere	Core	4.05	24.5454	0.090125	0.147	1.48124	0.0128839	46.7329	0.365801	0.0739645	0.108857	5.37029	0.176
T2RS	Rhizosphere	Core	3.94	26.4077	0.208775	0.248	1.8568	0.0655444	44.9725	0.285337	0.0926492	0.11673	5.55508	0.315
T3RS	Rhizosphere	Core	3.96	27.9303	0.128625	0.314046	1.7906	0.0833954	44.7075	0.291182	0.0889389	0.1079	5.4037	0.263
T4RS	Rhizosphere	Core	4.14	25.6707	0.226975	0.421401	1.81314	0.084288	48.4099	0.418414	0.0729142	0.119776	5.87369	0.323
T5RS	Rhizosphere	Core	3.93	25.6703	0.134925	0.204	1.6556	0.0012808	48.1849	0.277333	0.0724514	0.111431	5.74852	0.278
T6RS	Rhizosphere	Core	3.55	25.7339	0.188125	0.550626	1.75774	0.384185	43.9165	0.234096	0.07206	0.103878	5.40011	0.371
T7RS	Rhizosphere	Core	3.92	25.7782	0.095725	0.439699	1.59905	0.412746	44.6105	0.2395	0.0712721	0.105981	5.37632	0.26
T8RS	Rhizosphere	Core	4.26	23.3364	0.188475	0.158	1.42835	0.00395845	44.6937	0.242334	0.0715119	0.108056	5.31571	0.148
T1BS	Bulksoil	Core	4.35	25.3581	0.104825	0.34	1.64545	0.0923209	45.957	0.310989	0.0577468	0.108018	5.23347	0.176
T2BS	Bulksoil	Core	4.64	27.0744	0.134575	0.393	1.74262	0.0664369	46.5216	0.355223	0.0668562	0.113583	5.43274	0.114
T3BS	Bulksoil	Core	5.3	29.1805	0.085925	0.395	1.53934	0.130701	45.5302	0.31906	0.0723182	0.107296	5.24952	0.149
T4BS	Bulksoil	Core	4.47	27.6654	0.125125	0.293	1.80573	0.0280573	47.7726	0.294246	0.0603202	0.111221	5.57718	0.15
W1RS	Rhizosphere	Core	4.44	17.3971	0.125125	0.242	2.03581	0.149444	34.2586	0.173455	0.0517784	0.10501	3.98515	0.2878
W2RS	Rhizosphere	Core	4.58	36.4656	0.121975	0.312831	1.87825	0.369904	34.7426	0.160854	0.0383428	0.105747	4.13202	0.3089
W3RS	Rhizosphere	Core	4.7	37.9591	0.131775	0.404	2.06801	0.395788	33.7366	0.152035	0.0392069	0.101235	4.14919	0.3442
W4RS	Rhizosphere	Core	4.39	43.3282	0.150325	0.464601	2.35909	0.471655	35.0318	0.174798	0.0483384	0.111997	4.33023	0.3288
W5RS	Rhizosphere	Core	4.5	43.5455	0.163975	0.455254	2.46066	0.889368	35.2743	0.202121	0.0458475	0.144115	4.36231	0.2981
W6RS	Rhizosphere	Core	4.68	43.7297	0.149275	0.267	2.2431	0.30564	33.321	0.15769	0.0451651	0.104741	4.0196	0.2788
W1BS	Bulksoil	Core	3.95	40.1566	0.110075	0.182	1.98759	0.269046	34.3955	0.119782	0.0395696	0.103911	4.24587	0.2933
W2BS	Bulksoil	Core	3.95	33.2716	0.104475	0.242	1.96132	0.24941	33.836	0.110368	0.0390631	0.0901274	4.22156	0.2695
W3BS	Bulksoil	Core	3.96	43.6823	0.097825	0.262	1.70378	0.170865	34.7382	0.122843	0.0378125	0.0967766	4.19751	0.2736
W4BS	Bulksoil	Core	3.79	31.1458	0.135975	0.484191	2.26708	0.741205	35.5476	0.112819	0.0428592	0.0949201	4.02497	0.3225
W5BS	Bulksoil	Core	3.58	31.6367	0.123375	0.328314	1.65264	0.547521	36.6348	0.104461	0.0372551	0.103742	3.95156	0.3255
W6BS	Bulksoil	Core	3.91	36.3243	0.107275	0.219	1.86867	0.15837	32.5467	0.0993201	0.0343706	0.0807372	3.88122	0.2942
X1RS	Rhizosphere	Non-core	4.15	47.0072	0.175175	0.121	2.55906	0.107494	30.0873	0.0650361	0.0168971	0.0850274	0.896374	0.1043
X2RS	Rhizosphere	Non-core	4.17	47.4358	0.184275	0.149	2.53429	0.106602	32.5795	0.0579229	0.0181875	0.0841051	0.92778	0.1306
X3RS	Rhizosphere	Non-core	4.17	48.7936	0.192325	0.157	2.53517	0.181576	21.277	0.050091	0.0121609	0.0767542	0.879186	0.1301
X4RS	Rhizosphere	Non-core	4.06	48.459	0.358925	0.249	2.68609	0.145874	19.5782	0.0554105	0.0149011	0.0815692	0.929869	0.1216
X5RS	Rhizosphere	Non-core	4.03	55.8819	0.190225	0.267	2.89596	0.618033	17.0401	0.0500057	0.0132912	0.0822073	0.854471	0.1404
X6RS	Rhizosphere	Non-core	4.36	48.3169	0.194775	0.176	2.72049	0.30564	22.9866	0.0630988	0.0140911	0.079565	0.954761	0.1261
X7RS	Rhizosphere	Non-core	4.05	35.3157	0.146125	0.217	1.94836	0.11999	35.2392	0.0550162	0.0116593	0.0688625	0.764602	0.1186
X8RS	Rhizosphere	Non-core	4.04	43.5018	0.174475	0.176	2.47177	0.343127	38.9426	0.0576336	0.014379	0.0731999	0.936753	0.1155
X1BS	Bulksoil	Non-core	4.37	40.492	0.146475	0.167	2.28569	0.0173467	24.5906	0.0556135	0.0143026	0.0772257	0.900073	0.0841
X2BS	Bulksoil	Non-core	3.88	49.1834	0.191625	0.083	2.82242	0.0896432	16.6184	0.0459166	0.0137028	0.0733221	0.85798	0.1003
X3BS	Bulksoil	Non-core	4.04	53.8213	0.192675	0.071	2.8659	0.0526024	24.4734	0.0503732	0.0205538	0.0744841	0.896861	0.0918

## Sheet: Table S6
Supplementary table 6. Phylum composition of all metagenome samples (BS represented bulk soil and RS means rhizosphere soil)
Superkingdom	Phyla	D1BS	D1RS	D2BS	D2RS	D3BS	D3RS	D4BS	D4RS	D5RS	D6RS	D7RS	D8RS	L1BS	L2BS	L2RS	L3BS	L3RS	L4BS	L4RS	L5RS	L6RS	L7RS	L8RS	L1RS	MA1BS	MA1RS	MA2BS	MA2RS	MA3BS	MA3RS	MA4BS	MA4RS	MA5BS	MA5RS	MB1BS	MB1RS	MB2BS	MB2RS	MB3BS	MB3RS	MB4BS	MB4RS	MC1BS	MC1RS	MC2BS	MC2RS	MC3BS	MC3RS
Bacteria	Abditibacteriota	7.36561e-06	5.1171e-06	8.0703e-06	8.01486e-06	1.34344e-05	7.59294e-06	8.77735e-06	9.84295e-06	5.79619e-06	1.25573e-05	8.23783e-06	6.54323e-06	3.16575e-06	1.99044e-06	6.11081e-06	7.74517e-06	5.5369e-06	2.47568e-06	2.17137e-06	6.27507e-06	2.42077e-06	5.12245e-06	2.59216e-06	5.02497e-06	1.95022e-05	1.07514e-05	6.39581e-06	6.33634e-06	4.55838e-06	6.41869e-06	3.4515e-06	1.49149e-05	3.06718e-06	4.45365e-06	6.08871e-06	8.01883e-06	7.04806e-06	8.67428e-06	3.62659e-06	1.05397e-05	3.22502e-06	4.76945e-06	7.20888e-06	4.25569e-06	8.94393e-06	9.22402e-06	1.22485e-05	5.90475e-06
	Acidobacteria	0.106205	0.130934	0.106807	0.12146	0.0960519	0.170315	0.13856	0.154471	0.147087	0.157771	0.157428	0.152369	0.244806	0.0967487	0.148664	0.160834	0.167057	0.394716	0.226217	0.104958	0.17153	0.147591	0.408425	0.206861	0.16093	0.13661	0.266745	0.272929	0.18377	0.174224	0.39055	0.0918997	0.311771	0.139992	0.294115	0.148773	0.294029	0.0704452	0.28958	0.115101	0.246489	0.0516178	0.288578	0.0868878	0.115345	0.10652	0.127942	0.0616257
	Actinobacteria	0.518449	0.428577	0.488988	0.451021	0.547745	0.325816	0.474299	0.314693	0.396096	0.31789	0.384649	0.417739	0.145942	0.156198	0.207585	0.298125	0.204217	0.120067	0.252846	0.328772	0.274249	0.289559	0.156264	0.278537	0.206296	0.270002	0.285037	0.235503	0.279334	0.287322	0.214498	0.307633	0.307559	0.345949	0.293049	0.278966	0.241698	0.479937	0.270326	0.236364	0.251245	0.569928	0.222126	0.498367	0.274324	0.316713	0.268779	0.502628
	Aquificae	7.7234e-06	3.42543e-06	4.02197e-06	7.47485e-06	6.31298e-06	4.56562e-06	4.90059e-06	7.82392e-06	3.49298e-06	4.05037e-06	5.44458e-06	2.4688e-06	8.84673e-06	8.54881e-06	5.64768e-06	5.98322e-06	4.41077e-06	8.58946e-06	3.29995e-06	5.17582e-06	4.44965e-06	5.81736e-06	5.52034e-06	3.80361e-06	1.02344e-05	6.41035e-06	8.34599e-06	7.20929e-06	6.82082e-06	5.50765e-06	9.26488e-06	5.88058e-06	5.55725e-06	1.00934e-05	9.29233e-06	6.7362e-06	1.1833e-05	4.73675e-06	7.93097e-06	8.46324e-06	9.1038e-06	4.88433e-06	1.43148e-05	3.83217e-06	5.54699e-06	8.10794e-06	1.09413e-05	4.33604e-06
	Armatimonadetes	0.00143195	0.000625427	0.00116836	0.000639477	0.00443445	0.000649129	0.00102344	0.000392823	0.000478222	0.000453825	0.00059066	0.000405073	0.00161488	0.000120044	0.000324568	0.000407108	0.000360979	0.000792181	0.00074732	0.000360251	0.000442418	0.000376064	0.000694445	0.000492266	0.000741129	0.00091239	0.000800931	0.000699519	0.000629842	0.000502469	0.00247806	0.000311941	0.00268125	0.000398176	0.00067888	0.00071911	0.00114575	0.000330283	0.00105911	0.000595372	0.00116166	0.000302077	0.000799912	0.000330503	0.000426416	0.000359297	0.000497586	0.000335253
	Bacteroidetes	0.00561301	0.00627236	0.0029274	0.0112829	0.00893857	0.0087331	0.00227412	0.0323146	0.00698682	0.0133468	0.0120164	0.00415588	0.00684713	0.0278773	0.0316877	0.00928613	0.0212833	0.0030851	0.0042086	0.0224484	0.0110303	0.00850872	0.00277904	0.0126917	0.0210817	0.0323054	0.00392364	0.00844871	0.00654275	0.0130887	0.00100194	0.0442148	0.000778583	0.0112888	0.00204794	0.0154826	0.00454272	0.00442117	0.00183162	0.0242703	0.00253506	0.0155768	0.0066067	0.004147	0.0153747	0.0237261	0.01918	0.00398443
	Balneolaeota	5.71921e-06	7.42261e-06	3.73198e-06	8.34717e-06	5.42521e-06	9.63352e-06	4.80688e-06	1.5529e-05	8.03656e-06	2.31576e-05	1.12218e-05	5.31122e-06	7.88479e-06	5.45738e-06	1.66596e-05	1.06295e-05	1.3137e-05	7.14976e-06	1.04195e-05	6.1856e-06	1.45409e-05	9.53928e-06	6.81235e-06	8.33866e-06	2.21671e-05	2.15216e-05	1.53122e-05	1.4416e-05	2.74733e-05	2.52205e-05	1.01249e-05	1.22508e-05	9.27091e-06	1.26148e-05	1.04473e-05	1.43935e-05	1.36162e-05	9.12583e-06	1.48843e-05	2.11018e-05	1.7843e-05	5.21143e-06	2.06111e-05	6.78654e-06	2.21032e-05	1.41574e-05	1.74631e-05	6.28596e-06
	Caldiserica	5.83655e-08	1.54325e-07	1.28349e-07	8.01858e-08	1.84893e-07	9.32479e-08	1.17532e-07	2.80669e-07	1.32986e-07	3.15791e-07	5.32138e-08	2.81917e-08	1.06567e-06	1.39318e-07	2.22523e-07	7.79382e-07	4.02466e-07	6.83052e-07	2.30086e-07	1.61552e-07	2.28685e-07	6.06662e-07	7.49676e-08	2.18711e-07	2.90477e-06	1.76007e-06	2.32384e-07	4.05188e-07	6.8452e-07	5.5983e-07	3.90306e-07	3.76746e-07	5.21348e-07	1.1894e-07	5.47314e-07	8.62016e-07	3.35456e-07	1.31308e-07	7.29895e-07	7.0712e-07	3.17757e-07	1.96115e-07	2.07268e-07	1.29617e-06	6.58484e-07	6.08242e-07	1.68725e-06	3.51781e-07
	Calditrichaeota	4.30082e-05	4.82074e-05	3.39371e-05	4.97845e-05	3.72487e-05	5.41267e-05	6.26527e-05	7.21244e-05	4.39878e-05	6.93871e-05	5.9653e-05	4.34577e-05	0.000126288	4.99163e-05	8.73209e-05	7.62446e-05	7.06326e-05	0.000101168	5.78923e-05	0.000107186	6.89022e-05	0.000134157	8.84705e-05	5.51706e-05	0.00018429	0.000155174	0.000136769	0.000127207	0.00017303	6.17346e-05	0.000148352	7.39572e-05	0.000135144	7.18618e-05	0.000136638	0.000118543	0.000150791	5.65197e-05	0.00020307	0.000126168	0.000216503	3.29247e-05	0.000151173	3.75904e-05	0.000129901	0.000123184	0.000167917	3.17871e-05
	Candidatus Abawacabacteria	1.48927e-06	1.17465e-06	6.29387e-07	2.11199e-06	9.60186e-07	1.22896e-06	9.75332e-07	7.40917e-07	1.10286e-06	1.3758e-06	1.29936e-06	1.41566e-06	3.76448e-06	1.24892e-07	1.23283e-06	2.39199e-06	7.81937e-07	3.71745e-06	2.05185e-06	1.15698e-06	1.4768e-06	1.18983e-06	3.022e-06	1.33511e-06	7.17281e-07	6.35464e-07	1.07917e-06	8.53151e-07	6.20796e-07	7.56862e-07	1.39679e-06	7.97139e-07	1.31462e-06	6.18737e-07	1.24674e-06	1.27577e-06	1.23678e-06	1.2148e-06	7.47249e-07	1.29064e-06	1.26799e-06	6.20237e-07	1.11063e-06	8.55612e-07	1.15053e-06	8.20997e-07	8.80643e-07	6.71585e-07
	Candidatus Abyssubacteria	8.86975e-06	1.32273e-05	7.90034e-06	9.54273e-06	1.06425e-05	1.16955e-05	8.73159e-06	6.83993e-06	1.05121e-05	1.13907e-05	1.14961e-05	1.11153e-05	2.02788e-05	8.69475e-06	6.49162e-06	2.4338e-05	1.12118e-05	1.66699e-05	1.22898e-05	9.80667e-06	9.87713e-06	1.3621e-05	1.16472e-05	8.8903e-06	1.8648e-05	1.03972e-05	2.34978e-05	2.41421e-05	1.80009e-05	1.29907e-05	2.69509e-05	1.12508e-05	2.60694e-05	1.1312e-05	2.82332e-05	1.90398e-05	2.52025e-05	9.65833e-06	5.05722e-05	1.51474e-05	5.81789e-05	8.07993e-06	1.91996e-05	2.30806e-05	1.13927e-05	9.88548e-06	1.46957e-05	5.88948e-06
	Candidatus Adlerbacteria	2.41439e-06	2.53971e-06	1.74097e-05	3.97647e-06	0.000106909	1.3312e-06	1.30724e-05	9.914e-07	2.24401e-06	9.85245e-07	2.40898e-06	1.68518e-06	1.9157e-06	4.09776e-06	1.35171e-06	3.73765e-06	3.75326e-06	1.51205e-06	1.76514e-06	2.60905e-06	3.25692e-06	2.13751e-06	5.65513e-07	2.96681e-06	1.41223e-06	2.18185e-06	4.64182e-06	3.9244e-06	1.14809e-05	4.02005e-06	3.40343e-07	2.07768e-06	1.80203e-06	3.88487e-06	3.42123e-06	2.03207e-06	3.86127e-06	1.96154e-06	7.05196e-06	1.56892e-06	1.16913e-05	4.76548e-06	2.25757e-06	3.32258e-06	1.00539e-05	1.57271e-06	1.84208e-05	4.95394e-06
	Candidatus Aegiribacteria	4.78601e-07	1.28849e-07	2.11e-07	2.6585e-07	8.86977e-08	3.67163e-07	1.56559e-07	1.00998e-06	9.27048e-08	3.11355e-07	8.07854e-07	1.79498e-07	2.70939e-08	7.86273e-08	9.33635e-08	6.14874e-08	3.46952e-08	2.94272e-07	7.63546e-08	7.55778e-08	2.60277e-07	0	1.06465e-07	1.3812e-07	1.78374e-05	3.71819e-07	1.91928e-07	8.1728e-08	2.85083e-08	9.93016e-08	4.28178e-07	1.00209e-07	1.15471e-07	1.77076e-07	1.43409e-07	3.56554e-08	1.15809e-07	4.87409e-07	6.8701e-08	2.26497e-07	0	2.00468e-07	3.26437e-07	1.83667e-07	3.14955e-07	4.14268e-07	3.12706e-07	4.50639e-07
	Candidatus Aerophobetes	8.708e-06	2.96188e-06	7.43469e-06	4.05468e-06	9.95499e-06	3.42362e-06	8.19625e-06	1.76617e-06	4.46608e-06	1.84823e-06	2.97185e-06	2.23157e-06	6.88453e-06	3.89423e-06	2.56273e-06	2.70377e-06	2.4703e-06	3.09401e-06	1.91645e-06	3.94378e-06	2.48822e-06	3.29344e-06	2.36969e-06	3.25716e-06	4.42163e-06	6.57927e-06	5.83872e-06	5.36594e-06	1.38105e-05	7.24024e-06	9.31183e-06	3.00291e-06	1.06868e-05	1.21174e-05	8.59308e-06	4.34578e-06	8.26427e-06	7.49555e-06	1.42988e-05	6.26072e-06	1.2106e-05	1.12629e-05	6.44965e-06	6.7647e-06	8.38331e-06	3.8396e-06	9.942e-06	5.58085e-06
	Candidatus Amesbacteria	7.55026e-06	8.67615e-06	7.71837e-06	6.38853e-06	4.69622e-06	8.26486e-06	6.63249e-06	6.01967e-06	5.35762e-06	5.59353e-06	6.71672e-06	9.53809e-06	1.93351e-06	1.82735e-06	8.86612e-06	6.19084e-06	5.37521e-06	2.35187e-06	4.31763e-06	2.98762e-06	4.25791e-06	5.01773e-06	2.91535e-06	4.09709e-06	2.65881e-06	8.21608e-06	5.616e-06	4.73955e-06	8.75208e-06	1.46961e-05	6.57583e-06	4.21673e-06	9.32722e-06	1.03933e-05	1.00771e-05	4.05362e-06	5.641e-06	3.33988e-06	1.04869e-05	5.38504e-06	6.77266e-06	4.27612e-06	4.72849e-06	4.26525e-06	6.34034e-06	7.88343e-06	1.55893e-05	5.12036e-06
	Candidatus Aminicenantes	2.22504e-05	2.41413e-05	1.80468e-05	2.97883e-05	2.0213e-05	3.76516e-05	2.89551e-05	4.14647e-05	3.37382e-05	5.52984e-05	3.56859e-05	2.52981e-05	5.66541e-05	8.29103e-06	7.00569e-05	5.60997e-05	6.10421e-05	5.32151e-05	3.51469e-05	3.19438e-05	4.60457e-05	6.29808e-05	5.17297e-05	3.5155e-05	0.000117842	8.89946e-05	5.3606e-05	5.4675e-05	4.87348e-05	4.7787e-05	5.31353e-05	9.92216e-05	4.46052e-05	2.59507e-05	5.09739e-05	6.95208e-05	7.13593e-05	4.29634e-05	7.03537e-05	7.21917e-05	5.34762e-05	1.93241e-05	8.49356e-05	3.14362e-05	6.40474e-05	8.10503e-05	7.80502e-05	3.1302e-05
	Candidatus Andersenbacteria	3.79509e-07	6.50673e-07	5.38098e-07	6.39321e-07	7.68548e-07	2.00791e-07	4.48771e-07	0	9.47575e-07	3.2108e-08	1.86021e-06	3.88354e-07	2.46241e-07	2.8411e-08	1.04187e-06	7.23326e-07	3.62418e-08	2.81846e-07	7.09867e-07	3.1701e-08	4.15032e-07	6.50426e-08	1.96794e-07	2.33882e-07	0	9.42698e-07	0	3.96088e-08	3.5145e-07	2.77725e-07	1.45582e-07	3.01161e-07	3.89916e-08	4.62993e-07	3.01814e-08	8.76323e-08	6.04011e-08	9.83901e-08	7.75519e-08	2.71996e-07	2.66045e-07	4.35793e-07	1.55998e-07	2.92006e-07	2.80226e-07	2.70504e-06	1.56096e-07	5.36301e-07
	Candidatus Atribacteria	1.17682e-06	8.36291e-07	1.86231e-06	2.20385e-06	1.42551e-06	8.20888e-07	1.26369e-06	3.98716e-06	9.62408e-07	1.15399e-06	2.17561e-06	1.39139e-06	6.15167e-07	2.98933e-07	2.51759e-06	2.1252e-06	1.82276e-06	1.58337e-06	1.12395e-06	2.89132e-06	1.3405e-06	3.09294e-06	9.63732e-07	1.34175e-06	5.69759e-06	1.14392e-05	3.26678e-06	3.80224e-06	2.64379e-06	2.52852e-06	4.16379e-06	4.23786e-06	5.58063e-06	2.62665e-06	5.01098e-06	3.97852e-06	5.70592e-06	4.11641e-06	1.14313e-05	5.74809e-06	6.81861e-06	2.59947e-06	4.37014e-06	2.85338e-06	4.30774e-06	9.11499e-06	3.82013e-06	2.53263e-06
	Candidatus Aureabacteria	8.96508e-08	2.52508e-07	1.22463e-07	3.57536e-07	1.09636e-07	5.21289e-07	1.97685e-07	7.40931e-07	1.99197e-07	6.17722e-07	3.28149e-07	1.58466e-07	8.6005e-07	0	1.09113e-07	5.37591e-07	4.8977e-07	3.24305e-07	3.10712e-07	1.34341e-07	3.1569e-07	3.93449e-07	2.0952e-07	8.47111e-07	1.46656e-06	7.97074e-08	3.23045e-07	3.00303e-07	0	4.76457e-07	7.99252e-08	5.32728e-08	6.04311e-08	1.46146e-08	2.81752e-07	1.94738e-07	4.90899e-07	3.056e-07	5.43805e-08	5.766e-07	1.72551e-07	7.86412e-08	4.4915e-07	3.41216e-07	9.55331e-08	5.18842e-07	5.72501e-08	1.55969e-07
	Candidatus Azambacteria	2.63207e-07	6.42274e-07	4.19875e-07	6.13952e-07	1.20137e-06	3.91535e-07	7.0303e-07	4.19372e-07	3.75788e-07	4.28499e-07	6.34696e-07	4.34504e-07	8.64929e-07	2.6749e-07	9.3347e-07	4.73622e-07	7.69632e-07	4.103e-07	2.35393e-07	6.67897e-08	3.59524e-07	7.35347e-07	3.55942e-07	2.86162e-07	1.62993e-06	1.49711e-06	4.43805e-07	4.09962e-07	6.30495e-07	2.12231e-06	2.02928e-07	1.66784e-07	1.58153e-07	3.80788e-08	4.40735e-07	7.14251e-07	5.39144e-07	9.613e-07	9.8471e-07	1.80136e-07	1.77182e-06	3.62303e-08	2.697e-07	1.12955e-07	7.4507e-07	9.1715e-07	2.37567e-06	2.65974e-07
	Candidatus Babeliae	5.17865e-07	5.33448e-07	7.89982e-07	5.58652e-08	1.15143e-06	9.3316e-08	1.94133e-07	7.4028e-08	4.1546e-08	1.46197e-07	8.19147e-08	9.03976e-08	3.82193e-08	6.72697e-08	2.80573e-06	8.88509e-08	4.58508e-07	4.15093e-08	3.0322e-07	1.34101e-07	4.68098e-07	5.57144e-07	3.72927e-07	4.25833e-07	7.89267e-08	5.78652e-07	2.74374e-08	1.38453e-07	1.05424e-07	5.0315e-07	2.54797e-08	1.76878e-07	0	6.44933e-07	0	1.9601e-07	4.78911e-08	2.90877e-08	3.53148e-07	8.43112e-08	9.14273e-09	3.42203e-07	2.70926e-07	3.50086e-07	3.28381e-07	3.04514e-07	7.17251e-07	1.96105e-07
	Candidatus Beckwithbacteria	1.09589e-06	1.12594e-06	8.19729e-07	8.16141e-07	5.69422e-07	3.53973e-07	1.04718e-06	2.63788e-07	5.51816e-07	4.18426e-07	1.4477e-05	6.34292e-07	1.58169e-07	4.60483e-08	7.86049e-07	5.68129e-07	2.82449e-07	3.1479e-07	2.76651e-07	6.82504e-07	2.63066e-07	5.90199e-07	3.43798e-07	6.98334e-07	7.40552e-07	2.19634e-06	8.75407e-07	8.63241e-07	8.03442e-07	2.30325e-06	5.93295e-07	2.84451e-07	9.28867e-07	4.12415e-07	1.31707e-06	1.6698e-06	9.20693e-07	4.97875e-07	1.24097e-06	8.41284e-07	2.95031e-07	3.21226e-07	4.55395e-07	3.44628e-07	1.48455e-06	3.95139e-07	5.14972e-06	1.01464e-06
	Candidatus Berkelbacteria	3.03434e-06	1.79342e-06	3.95713e-06	2.01121e-06	5.61687e-05	9.97456e-07	2.22021e-06	2.1376e-07	8.56977e-07	5.08696e-07	1.08037e-06	5.21438e-07	7.32443e-07	3.36559e-06	1.09506e-06	9.66669e-07	1.05289e-06	2.21052e-07	4.71358e-07	1.24908e-06	7.83695e-07	1.15125e-06	6.83115e-07	1.44125e-06	1.0711e-05	1.8041e-06	1.35899e-06	1.48709e-06	3.48123e-06	2.05566e-06	8.34601e-07	2.15771e-06	1.39123e-06	3.11202e-06	3.19034e-06	1.29269e-06	2.03281e-06	1.90227e-06	1.67635e-06	2.51002e-06	6.15973e-06	2.41452e-06	4.48033e-07	4.4402e-06	2.12034e-06	1.16874e-06	4.20775e-06	3.95944e-06
	Candidatus Bipolaricaulota	2.33892e-05	2.0606e-05	1.4864e-05	1.6372e-05	2.16508e-05	1.51007e-05	1.70062e-05	1.75775e-05	1.59036e-05	2.42643e-05	2.12045e-05	1.68561e-05	3.24624e-05	4.69613e-06	1.04295e-05	1.85449e-05	9.63769e-06	1.46878e-05	1.13028e-05	1.66925e-05	1.52424e-05	1.89837e-05	1.28417e-05	1.0883e-05	2.64312e-05	2.24684e-05	2.17269e-05	2.30226e-05	2.95531e-05	2.02344e-05	3.33267e-05	1.44679e-05	2.75796e-05	2.70684e-05	1.85545e-05	1.90205e-05	2.30144e-05	2.25875e-05	2.93143e-05	2.23918e-05	3.73637e-05	2.14346e-05	2.70297e-05	1.74962e-05	1.91618e-05	1.55894e-05	1.88029e-05	1.75502e-05
	Candidatus Blackburnbacteria	1.08802e-06	1.14795e-06	9.12325e-07	6.26956e-07	5.08014e-07	1.57851e-06	1.67576e-06	1.24114e-06	4.59823e-07	3.99186e-07	9.65646e-07	9.32845e-07	4.43779e-08	1.22328e-06	2.42564e-06	6.004e-07	9.98601e-07	7.35968e-07	3.68033e-07	4.88703e-07	1.89268e-06	5.23629e-07	3.12161e-07	2.10013e-07	6.77943e-07	2.77069e-06	1.01258e-06	7.51716e-07	2.54125e-06	6.03403e-06	1.07605e-06	1.80283e-06	1.04137e-06	7.93781e-07	1.86678e-06	1.3555e-06	6.81894e-07	1.10084e-06	1.95242e-06	3.44498e-06	1.65776e-06	1.40176e-06	4.90807e-07	9.69701e-07	1.93565e-06	1.0167e-06	4.15228e-06	1.57848e-06
	Candidatus Brennerbacteria	9.06567e-08	1.89629e-07	2.60756e-07	2.79311e-07	1.35954e-07	5.66163e-07	1.03705e-06	4.52321e-08	2.75386e-07	1.45169e-07	3.19004e-07	1.45827e-07	4.2295e-08	0	3.80441e-08	4.36444e-07	3.78429e-07	3.34467e-07	2.81498e-07	1.69335e-07	2.05983e-07	2.23441e-07	3.45034e-07	4.52053e-07	1.49222e-07	1.24144e-07	8.67125e-07	6.99927e-07	5.6842e-08	1.46092e-07	1.30181e-07	1.88521e-07	1.38435e-07	0	7.54431e-07	2.0762e-07	3.53661e-07	2.58214e-07	2.32222e-07	0	3.56388e-08	2.61745e-08	3.50586e-07	3.56352e-07	8.23731e-07	0	0	2.81038e-08
	Candidatus Buchananbacteria	1.40866e-06	5.16158e-07	8.71051e-07	9.53027e-07	1.58181e-06	9.01819e-07	4.33843e-07	9.51974e-07	1.44152e-06	7.47508e-07	8.24698e-07	7.18395e-07	2.5469e-07	9.28746e-07	4.81021e-07	1.79318e-06	2.19344e-06	2.31046e-07	1.83913e-07	6.62752e-07	3.82918e-07	1.42898e-06	4.59116e-07	2.57828e-07	3.69541e-06	7.3225e-06	7.97725e-07	1.0317e-06	1.00344e-06	4.9659e-06	1.46485e-06	1.44778e-06	1.13132e-06	1.11697e-06	9.23146e-07	1.56607e-06	9.86458e-07	1.02266e-06	1.75643e-06	9.88504e-07	1.90005e-06	5.43314e-06	2.46347e-06	1.99288e-06	2.41184e-06	1.5193e-05	6.0481e-06	2.82576e-06
	Candidatus Campbellbacteria	2.8094e-07	2.8989e-07	7.87675e-07	1.45851e-07	2.63738e-07	1.65834e-07	8.76359e-07	0	9.81456e-08	9.91061e-08	3.49989e-07	6.50012e-08	1.28829e-07	3.77075e-07	1.59385e-07	8.36241e-08	3.13942e-08	1.61286e-07	1.91026e-07	1.37434e-06	2.63338e-07	1.04956e-07	6.49198e-08	9.11765e-07	3.59925e-07	1.25313e-06	1.48554e-06	4.25372e-06	3.36709e-06	1.62579e-06	5.66135e-07	4.67013e-07	2.50527e-06	1.91553e-06	1.46729e-06	5.22097e-07	1.01487e-06	1.34784e-07	8.08239e-07	3.69123e-06	1.76441e-06	1.95019e-07	5.15819e-06	1.25923e-06	4.63182e-07	2.08895e-08	2.12751e-06	2.65221e-07
	Candidatus Cerribacteria	7.59594e-06	3.26512e-06	6.0571e-06	6.02735e-06	5.94452e-06	4.42513e-06	5.79266e-06	6.73167e-06	2.62382e-06	9.78992e-06	4.3927e-06	4.28066e-06	1.79187e-06	1.82409e-06	6.84397e-06	7.25256e-06	7.34074e-06	1.61899e-06	2.07946e-06	6.20126e-06	4.49639e-06	3.78912e-06	1.34189e-06	5.18739e-06	1.45995e-05	1.08834e-05	2.26437e-06	2.22495e-06	3.27576e-06	3.70867e-06	7.26965e-06	5.51517e-06	6.5447e-06	2.47848e-06	2.78139e-06	3.85578e-06	1.66537e-06	3.49836e-06	3.52849e-06	3.91068e-06	4.99609e-06	3.50748e-06	4.8857e-06	3.35777e-06	5.67631e-06	2.43022e-05	6.37741e-06	6.03472e-06
	Candidatus Chisholmbacteria	1.20019e-06	3.63119e-07	7.68601e-08	1.68846e-07	1.22329e-07	2.89423e-08	3.73752e-07	8.20751e-08	1.01984e-07	7.22005e-08	1.65266e-07	0	5.01188e-08	6.18164e-08	7.75187e-07	8.17847e-07	6.9926e-07	2.42077e-07	3.46538e-07	1.64043e-06	4.15399e-07	5.34517e-07	1.56639e-07	2.23807e-07	6.37006e-08	8.28972e-07	3.35021e-07	6.72558e-07	1.30786e-06	1.16397e-06	1.86936e-07	5.04263e-07	5.35397e-06	4.88213e-07	1.49848e-06	2.92157e-07	2.79544e-07	4.84657e-07	1.0857e-06	2.21114e-07	2.01003e-06	2.96995e-07	3.97732e-07	5.01952e-07	6.07746e-07	9.04581e-08	4.53879e-07	5.48589e-07
	Candidatus Cloacimonetes	1.95225e-06	1.32315e-06	2.64692e-07	1.00182e-06	1.49835e-06	9.73007e-07	1.30286e-06	2.90432e-06	1.55724e-06	2.29796e-06	1.44128e-06	8.49262e-07	5.94886e-06	2.92267e-07	1.47622e-06	2.70598e-06	1.85169e-06	2.34354e-06	1.82802e-06	1.80994e-06	2.5028e-06	2.22922e-06	6.68806e-06	1.43587e-06	7.474e-06	9.37762e-06	1.52634e-06	1.76203e-06	1.35483e-06	1.18776e-06	5.37651e-06	1.59728e-06	8.29166e-06	8.89207e-07	9.82859e-07	3.95706e-06	2.84278e-06	5.87536e-07	2.59952e-06	2.94211e-06	3.8643e-06	6.14594e-07	1.29298e-06	8.9055e-07	2.06004e-06	8.0216e-06	2.16122e-06	5.78822e-07
	Candidatus Coatesbacteria	2.0392e-06	1.47857e-07	6.26412e-07	7.34815e-07	5.43094e-07	2.39042e-07	3.74191e-07	1.9757e-07	3.40505e-07	2.31397e-07	2.18174e-07	4.18221e-07	2.19555e-06	6.78382e-08	3.11345e-07	6.74811e-07	5.02865e-07	9.84596e-07	6.40189e-07	3.87882e-07	6.54596e-07	5.995e-07	9.62572e-07	4.56432e-07	4.23035e-07	1.38089e-06	1.82412e-06	1.29137e-06	2.7438e-06	9.53345e-07	3.89556e-06	5.59221e-07	2.46202e-06	2.05028e-06	1.44419e-06	1.28867e-06	2.65876e-06	1.75414e-06	4.88988e-06	1.10127e-06	4.61561e-06	1.27879e-06	1.78613e-06	1.73035e-06	9.69738e-07	6.16243e-07	2.90391e-06	9.99091e-07
	Candidatus Collierbacteria	2.60263e-06	5.7834e-07	1.13262e-06	6.83388e-07	6.44607e-07	4.09906e-07	9.18639e-07	7.92672e-08	5.14094e-07	2.45245e-07	5.52315e-06	2.41797e-07	8.73944e-07	5.70282e-07	4.5296e-07	1.19486e-06	9.16367e-07	5.86946e-07	7.78954e-07	8.74794e-07	6.29775e-07	1.61316e-06	4.93302e-07	6.76685e-07	1.55844e-06	8.09222e-07	5.57341e-07	5.34629e-07	6.724e-07	1.30912e-06	1.51672e-07	3.23704e-07	1.50816e-07	1.93858e-07	4.06203e-07	4.8753e-07	2.69428e-07	6.68483e-07	2.41557e-07	4.92078e-07	1.2353e-07	4.26974e-07	1.06723e-06	5.26066e-07	1.23829e-06	3.48365e-07	3.6689e-06	7.26676e-07
	Candidatus Colwellbacteria	1.7914e-06	7.42863e-07	2.3068e-06	6.89397e-07	1.90235e-06	7.08588e-07	2.79149e-06	4.02813e-07	1.23005e-06	4.0126e-07	3.0534e-06	4.78644e-07	6.42281e-07	4.17409e-07	9.68748e-08	3.40076e-07	2.32382e-07	3.57621e-07	5.20273e-07	1.89557e-07	6.87757e-07	2.59016e-07	5.02712e-07	3.47882e-07	1.36125e-06	7.6186e-07	8.87186e-07	6.37724e-07	7.45448e-07	2.68373e-06	2.58531e-06	1.03037e-07	1.6224e-06	3.11523e-07	1.56443e-06	2.27718e-07	2.29158e-06	1.21755e-07	2.74962e-06	3.10084e-07	1.35471e-06	1.86471e-07	9.89797e-07	1.96019e-07	6.61374e-07	5.07229e-07	1.99038e-06	3.09552e-07
	Candidatus Cryosericota	4.39483e-06	2.22987e-06	3.50749e-06	2.69301e-06	3.81639e-06	2.42416e-06	2.29216e-06	5.07181e-06	3.79588e-06	4.01594e-06	2.53555e-06	1.51149e-06	3.13296e-06	5.4598e-07	2.48438e-06	3.17961e-06	2.92717e-06	2.20251e-06	1.65274e-06	4.11541e-06	2.12153e-06	4.59335e-06	1.89853e-06	2.1554e-06	2.42724e-05	5.91974e-06	3.86627e-06	6.12765e-06	5.29629e-06	4.45609e-06	3.40783e-06	2.67688e-06	3.36386e-06	2.2918e-06	4.45019e-06	4.73394e-06	4.74136e-06	5.71982e-06	3.67502e-06	5.96215e-06	4.72179e-06	1.56136e-06	5.99217e-06	1.77199e-06	4.12399e-06	4.82716e-06	4.88448e-06	2.01203e-06
	Candidatus Curtissbacteria	7.69256e-06	5.92187e-06	4.60021e-06	4.1154e-06	3.45444e-06	3.9832e-06	5.06835e-06	9.61899e-07	2.53062e-06	2.03406e-06	1.53852e-05	2.97533e-06	1.71819e-06	3.37913e-06	2.66418e-06	4.00659e-06	2.11179e-06	5.68103e-07	1.42418e-06	2.10947e-06	2.02306e-06	2.07789e-06	9.16638e-07	3.40944e-06	1.3398e-06	4.39968e-06	3.55249e-06	2.50336e-06	7.89103e-06	8.14807e-06	3.41787e-06	2.90808e-06	5.65288e-06	4.04056e-06	6.51546e-06	2.40877e-06	3.10934e-06	2.66158e-06	8.07024e-06	3.87905e-06	4.92098e-06	1.81049e-06	2.70066e-06	3.52108e-06	6.4198e-06	3.02824e-06	9.55563e-06	4.42131e-06
	Candidatus Dadabacteria	5.77034e-05	5.86387e-05	5.68797e-05	5.62315e-05	5.06537e-05	6.3684e-05	8.46198e-05	6.88302e-05	5.93329e-05	6.43126e-05	6.33374e-05	4.83433e-05	0.000492212	1.27091e-05	6.09821e-05	7.6063e-05	5.41144e-05	0.000123813	0.000105225	7.13142e-05	8.79514e-05	6.09205e-05	8.96467e-05	5.32118e-05	0.000117802	8.27596e-05	9.0751e-05	8.28082e-05	6.83634e-05	3.67833e-05	0.000144378	4.99378e-05	0.000119141	5.19393e-05	0.000100314	7.17399e-05	0.00013524	4.66305e-05	0.000124913	6.9965e-05	0.000108243	2.38108e-05	0.000107581	3.80161e-05	6.68306e-05	7.7167e-05	6.58276e-05	3.31283e-05
	Candidatus Daviesbacteria	6.75415e-05	3.62764e-05	5.63675e-05	2.33286e-05	4.96212e-05	1.75312e-05	6.30905e-05	4.56308e-06	1.0328e-05	6.06658e-06	3.40047e-05	2.07923e-05	1.15892e-05	8.55368e-06	1.59439e-05	1.73303e-05	1.06497e-05	5.00748e-06	8.66777e-06	8.919e-06	1.07762e-05	1.13559e-05	4.07946e-06	8.57572e-06	8.47683e-06	2.59465e-05	1.36491e-05	1.14901e-05	2.96589e-05	4.0673e-05	1.46048e-05	1.61815e-05	2.75555e-05	1.51381e-05	2.11301e-05	1.23871e-05	1.33064e-05	1.68593e-05	2.95716e-05	1.18367e-05	1.91719e-05	1.37367e-05	9.64263e-06	7.33936e-05	2.77077e-05	2.31819e-05	2.94492e-05	5.1274e-05
	Candidatus Delongbacteria	0	0	1.22235e-07	0	0	0	9.47029e-08	0	0	0	0	0	0	0	0	0	0	0	0	4.89241e-08	9.45657e-08	2.16733e-08	1.35505e-08	1.94713e-08	0	0	9.02634e-08	1.30996e-07	5.95062e-08	3.48069e-07	1.30007e-08	8.44522e-08	0	3.12959e-07	4.8476e-08	2.96747e-08	9.0862e-08	2.46233e-08	1.04903e-07	9.59244e-08	0	0	1.75543e-08	8.96597e-08	7.67004e-08	1.42087e-08	6.76387e-08	3.38351e-08
	Candidatus Desantisbacteria	4.43124e-06	3.11874e-06	1.77627e-06	2.61809e-06	2.91647e-06	4.18211e-06	2.65211e-06	1.20057e-06	4.74171e-06	1.97467e-06	1.92818e-06	5.43316e-06	6.49825e-06	1.33001e-06	1.74716e-06	1.68059e-06	1.7392e-06	2.89331e-06	1.14731e-06	2.21704e-06	1.55791e-06	2.16248e-06	2.9703e-06	1.62111e-06	4.84312e-06	1.82461e-06	3.73045e-06	4.15032e-06	2.226e-06	2.5909e-06	4.75867e-06	1.91626e-06	3.06301e-06	2.18084e-06	6.52496e-06	2.61793e-06	4.83788e-06	1.46598e-06	4.01941e-06	2.30268e-06	2.7554e-06	2.25622e-06	5.01552e-06	1.13712e-06	2.02657e-06	1.44647e-06	4.52258e-06	1.66063e-06
	Candidatus Dormibacteraeota	0.00338532	0.0103676	0.00298663	0.0029844	0.00311469	0.00591712	0.00433031	0.00391008	0.00900066	0.0138347	0.00894547	0.00601155	0.00443377	0.000371134	0.000805474	0.00173805	0.00107879	0.00214353	0.0061823	0.00140399	0.00245779	0.00159278	0.00238351	0.00296167	0.00108427	0.00131634	0.00408953	0.00142672	0.00342544	0.000984758	0.0190014	0.000671166	0.0159304	0.00153308	0.00949142	0.0019373	0.0173403	0.00141082	0.0184744	0.00067693	0.00716618	0.0017093	0.00508372	0.00298619	0.000964898	0.00177666	0.00100936	0.0016174
	Candidatus Doudnabacteria	9.86434e-06	4.83867e-05	2.61903e-05	5.32448e-05	7.54917e-05	1.52212e-05	5.49935e-05	3.7177e-06	3.58297e-05	6.47447e-06	8.569e-06	3.25045e-05	4.60702e-06	5.67749e-06	4.78357e-05	3.90572e-06	1.14632e-05	3.10782e-06	3.08273e-06	5.61898e-06	2.98922e-06	3.85732e-06	3.54876e-06	2.41089e-06	4.40756e-06	4.9575e-06	6.28242e-06	5.13409e-06	7.04456e-06	6.81234e-06	1.77994e-06	4.22083e-06	2.86814e-06	5.05217e-06	4.25735e-06	4.72071e-06	2.62801e-06	2.36923e-06	8.97414e-06	2.41796e-06	9.03228e-06	5.75621e-06	3.07232e-06	3.19504e-06	2.91018e-05	6.72158e-06	0.000235938	7.63482e-06
	Candidatus Edwardsbacteria	3.57795e-07	7.76113e-07	2.92281e-07	1.21309e-06	5.2953e-07	6.74221e-07	4.08047e-07	7.65148e-07	4.76972e-07	9.92495e-07	7.66243e-07	1.54006e-07	2.11871e-06	7.30015e-07	2.39011e-06	2.76589e-06	1.66036e-06	3.45434e-06	9.5254e-07	6.18177e-07	4.28962e-06	4.76294e-06	3.6861e-06	1.15687e-06	2.94369e-05	1.52127e-05	1.74693e-06	1.59626e-06	3.40975e-06	2.65918e-06	4.02406e-07	2.29429e-06	6.38321e-07	1.62143e-06	1.07406e-06	5.8367e-06	1.04835e-06	1.85207e-06	2.43181e-06	3.37115e-06	2.8684e-06	1.22981e-06	3.82931e-06	6.20795e-07	3.28453e-06	1.02381e-05	3.4856e-06	8.79308e-07
	Candidatus Eisenbacteria	3.03783e-05	4.63457e-05	2.77644e-05	4.21488e-05	2.56339e-05	8.2066e-05	5.07505e-05	0.000190799	5.58287e-05	0.000293188	0.000127714	3.24356e-05	0.00115713	6.29262e-06	0.00124999	0.00180444	0.00134617	0.00343878	0.000256968	0.000100311	0.00176374	0.00398949	0.00273108	0.000407772	0.0138007	0.00287335	0.000121366	9.09018e-05	8.83075e-05	4.7427e-05	0.00053148	0.000251244	0.000145985	3.30095e-05	4.88546e-05	0.00184002	0.000916318	0.00220136	5.70466e-05	0.000599493	5.34686e-05	2.56881e-05	0.00263278	4.52552e-05	0.000883768	0.00203864	0.00201969	4.5979e-05
	Candidatus Eremiobacteraeota	0.0035692	0.00178712	0.00389113	0.0011709	0.00673205	0.00284219	0.00330988	0.00055893	0.00164678	0.00108	0.00198381	0.00106725	0.000821891	0.000652431	0.000361446	0.000742369	0.000312475	0.000561112	0.000903532	0.000401611	0.00043078	0.000402571	0.000310575	0.0019504	0.000157351	0.000373653	0.00122345	0.00103404	0.00118636	0.000370899	0.00149827	0.000357596	0.00563708	0.000907115	0.00122694	0.000427098	0.000898902	0.000252606	0.00205592	0.000524755	0.00203644	0.000216145	0.000532282	0.000592055	0.000499932	0.000300558	0.000483594	0.000851885
	Candidatus Falkowbacteria	2.70493e-06	2.10772e-06	2.77345e-06	2.27419e-06	3.27719e-06	2.36406e-06	4.42186e-06	1.14974e-06	1.72625e-06	1.59175e-06	1.14635e-06	1.31219e-06	1.46448e-06	2.87715e-06	1.99037e-06	8.25789e-07	3.11237e-06	2.15864e-06	7.98688e-07	1.23242e-06	1.39967e-06	2.68675e-06	1.05566e-06	1.6638e-06	2.47015e-06	2.39089e-06	3.73308e-06	3.78101e-06	3.08299e-06	4.22732e-06	9.6334e-07	7.92308e-07	2.49158e-06	1.76402e-06	2.95226e-06	2.88973e-06	2.20769e-06	1.53098e-06	2.38613e-06	1.9368e-06	1.25136e-06	1.98529e-06	3.35219e-06	8.09627e-07	1.91848e-06	3.09461e-06	3.45713e-06	1.15986e-06
	Candidatus Fermentibacteria	1.48856e-06	1.20142e-06	1.0743e-06	1.92283e-07	5.52103e-07	1.16962e-06	1.17696e-06	1.01706e-06	1.23577e-06	8.92298e-07	6.01974e-07	4.67436e-07	3.81446e-07	8.28695e-07	5.64848e-07	1.23703e-06	1.05098e-06	1.30999e-06	5.13318e-07	5.00545e-07	6.0537e-07	7.78224e-07	1.08991e-06	1.02944e-06	2.3639e-06	3.13635e-06	1.46346e-06	1.02087e-06	1.09823e-06	5.07171e-07	2.27369e-06	1.43612e-06	1.01085e-06	1.18796e-06	1.86614e-06	1.12715e-06	1.42163e-06	1.62191e-06	1.64166e-06	9.57862e-07	6.60138e-07	6.42737e-07	2.05568e-06	1.10089e-06	2.57315e-06	1.89218e-06	7.77694e-06	5.35203e-06
	Candidatus Firestonebacteria	1.04215e-06	8.80474e-07	1.70928e-06	2.96134e-07	9.72934e-07	1.13268e-06	1.86108e-06	1.22983e-06	8.73886e-07	1.2434e-06	1.06763e-06	6.81515e-07	1.9774e-06	1.58936e-08	1.31701e-06	2.69038e-06	1.06969e-06	1.39049e-06	4.36071e-07	4.73644e-07	7.86708e-07	1.3991e-06	1.09143e-06	1.1012e-06	1.43088e-06	1.57089e-06	1.33594e-06	1.34236e-06	3.70568e-06	3.73336e-06	5.55695e-07	2.24596e-06	4.7545e-07	1.04627e-06	3.20178e-06	1.37002e-06	1.3398e-06	7.81475e-07	2.84534e-06	2.42053e-06	2.37357e-06	6.43757e-07	1.31531e-06	9.11272e-07	3.40104e-06	1.64498e-06	1.90323e-05	1.17568e-06
	Candidatus Fischerbacteria	5.27387e-08	2.1408e-07	5.16244e-08	6.44684e-08	2.42244e-07	3.23769e-07	1.61064e-07	3.15707e-07	4.64067e-08	2.81726e-07	2.14328e-07	1.2381e-07	1.01799e-06	8.80716e-07	7.44073e-07	1.58432e-06	2.38731e-06	3.91163e-07	2.92892e-07	8.63636e-06	1.45295e-06	2.33455e-06	6.09348e-07	7.03197e-07	6.66971e-06	7.48586e-07	6.439e-07	2.88309e-07	4.80399e-08	3.72516e-07	4.65926e-07	3.21169e-07	2.05553e-07	6.78582e-07	2.1323e-07	1.13127e-06	1.39033e-06	2.71177e-06	4.02832e-07	2.61939e-06	7.71109e-08	2.11249e-07	2.7085e-06	4.99524e-08	7.01153e-07	8.76138e-07	6.82487e-07	1.18879e-07
	Candidatus Fraserbacteria	9.37547e-06	5.34163e-06	8.8445e-06	5.66433e-06	7.14557e-06	7.03099e-06	2.02025e-05	4.90912e-06	6.50518e-06	4.83406e-06	5.71545e-06	5.46368e-06	2.17136e-05	2.51932e-06	3.95772e-06	5.83964e-06	6.54037e-06	7.76665e-06	8.59744e-06	7.30917e-06	5.0974e-06	5.07535e-06	6.06431e-06	3.6391e-06	9.29944e-06	1.20246e-05	2.4477e-05	2.01988e-05	2.3127e-05	5.70289e-06	3.3595e-05	5.81241e-06	4.20327e-05	1.24032e-05	3.04614e-05	1.45485e-05	3.39267e-05	7.49163e-06	4.95037e-05	7.76762e-06	4.27655e-05	2.56933e-06	2.66374e-05	6.39038e-06	8.86021e-06	6.62007e-06	5.38191e-06	4.70855e-06
	Candidatus Giovannonibacteria	1.04112e-06	9.5915e-07	1.66021e-06	7.71639e-07	1.13466e-06	1.33464e-06	1.45927e-06	2.53386e-07	8.84901e-07	7.13492e-07	5.37446e-07	9.59226e-07	1.57369e-06	2.50782e-07	6.09739e-07	1.61152e-06	1.64654e-06	1.36927e-06	9.81026e-07	1.47515e-06	2.21924e-06	1.78482e-06	1.53233e-06	8.26815e-07	1.13356e-06	6.25231e-07	7.21308e-07	6.35152e-07	1.32207e-06	1.124e-06	2.48823e-06	3.34165e-07	1.21057e-06	6.80102e-07	1.55363e-06	4.43276e-07	2.02457e-06	2.98677e-07	2.0969e-06	7.63551e-07	1.93728e-06	4.39148e-07	1.24285e-06	6.20314e-07	9.0783e-07	1.86578e-07	2.87805e-06	1.1924e-06
	Candidatus Glassbacteria	3.73781e-06	5.11085e-06	8.45914e-06	1.27109e-05	3.08832e-06	8.59938e-06	2.60692e-06	2.5659e-05	4.46646e-06	8.05311e-06	9.45581e-06	4.57456e-06	7.51122e-06	6.96189e-06	1.27345e-05	5.27201e-06	6.29408e-06	9.68177e-06	6.44291e-06	1.23001e-05	5.4753e-06	7.38374e-06	8.11607e-06	7.06973e-06	1.41057e-05	1.44738e-05	5.90695e-06	6.17044e-06	6.50059e-06	8.80982e-06	1.23317e-05	1.13998e-05	1.22878e-05	8.09912e-06	5.6055e-06	7.83739e-06	8.79317e-06	6.86326e-06	8.92338e-06	1.7579e-05	9.68994e-06	6.62984e-06	8.37052e-06	3.40185e-06	8.98693e-06	9.7038e-06	2.14224e-05	6.36972e-06
	Candidatus Goldbacteria	4.73927e-08	2.74424e-08	1.38892e-06	1.48807e-08	0	3.46323e-07	4.84337e-07	7.07958e-08	2.15726e-08	5.50238e-08	1.7422e-08	2.66007e-08	1.95406e-07	2.26626e-08	2.23595e-07	1.20404e-06	1.08668e-06	8.36616e-07	3.69127e-08	9.51713e-07	6.34674e-07	2.15553e-06	5.97903e-07	1.35603e-07	3.23233e-07	6.29236e-07	8.37773e-07	6.75027e-07	2.76192e-06	2.81311e-06	2.40347e-07	3.75228e-06	7.84389e-08	3.31726e-07	3.52288e-06	4.74464e-07	7.95645e-07	1.194e-07	3.27054e-06	3.49592e-06	2.52285e-06	0	4.3567e-07	1.36082e-07	1.83504e-06	3.62213e-07	9.51589e-06	3.81501e-07
	Candidatus Gottesmanbacteria	2.17682e-05	1.94653e-05	2.18901e-05	1.24082e-05	1.1451e-05	1.14819e-05	2.02641e-05	6.371e-06	1.08942e-05	8.84253e-06	3.31371e-05	2.32414e-05	1.37028e-05	5.36153e-06	1.24519e-05	1.66014e-05	7.21109e-06	7.56555e-06	1.40076e-05	6.94947e-06	9.046e-06	6.72266e-06	8.87447e-06	9.97194e-06	6.97869e-06	1.68128e-05	2.14207e-05	1.60306e-05	2.2048e-05	3.08371e-05	4.35843e-05	8.24793e-06	4.02389e-05	1.34857e-05	3.38e-05	1.54747e-05	3.35572e-05	9.05851e-06	4.68285e-05	1.23022e-05	2.60277e-05	8.88461e-06	2.44868e-05	9.11334e-06	2.0431e-05	1.14437e-05	9.84688e-05	1.81955e-05
	Candidatus Gracilibacteria	5.68171e-06	2.99193e-06	3.40883e-06	4.52093e-06	6.14283e-06	3.29148e-06	2.93297e-06	3.21822e-06	3.35802e-06	2.32021e-06	3.29615e-06	2.66332e-06	4.75947e-06	6.52077e-06	7.41051e-06	5.34331e-06	6.22151e-06	4.38248e-06	3.21426e-06	6.17858e-06	3.19115e-06	4.65289e-06	3.71502e-06	5.29957e-06	3.93091e-06	7.21695e-06	2.79669e-06	2.54551e-06	2.36442e-06	5.84248e-06	3.21781e-06	9.82795e-06	1.94755e-06	3.36919e-06	2.7573e-06	5.72079e-06	2.76942e-06	3.7501e-06	1.69754e-06	4.99454e-06	1.76779e-06	6.35289e-06	2.88799e-06	4.85473e-06	6.94542e-06	4.95948e-06	9.94477e-06	7.64222e-06
	Candidatus Handelsmanbacteria	0.000139526	8.03806e-05	0.000104036	8.32363e-05	0.00015381	7.55674e-05	0.000124651	6.2986e-05	7.7893e-05	8.7119e-05	8.5565e-05	6.97481e-05	0.000146219	4.54856e-05	6.79332e-05	8.08145e-05	5.95405e-05	9.33104e-05	6.2527e-05	9.44019e-05	6.57692e-05	9.58965e-05	7.89361e-05	6.61096e-05	0.000155841	0.000123603	0.00012643	0.000112241	0.000168865	0.00011821	0.00019005	8.02985e-05	0.000184583	0.000104354	0.000130266	9.45402e-05	0.00015047	0.000102184	0.000193868	9.90903e-05	0.000179815	9.95471e-05	0.000138636	0.00010614	0.000112192	9.4023e-05	0.000132827	8.61966e-05
	Candidatus Harrisonbacteria	1.10597e-06	7.49033e-07	6.62107e-07	2.54833e-07	6.06314e-07	6.54427e-07	5.49208e-07	2.54522e-07	2.27623e-07	3.0618e-07	4.33068e-07	2.73053e-07	7.51856e-07	3.26248e-07	4.86302e-08	1.21095e-07	6.82192e-07	8.21098e-07	3.97652e-07	7.15212e-07	4.49499e-07	6.37066e-07	1.56788e-06	2.44644e-07	1.5266e-07	1.09312e-06	4.61065e-07	4.2843e-07	2.35046e-07	1.53591e-07	1.53388e-06	4.42409e-08	7.52961e-07	1.60231e-07	1.36126e-06	3.72868e-07	1.55189e-06	0	6.48136e-07	3.93874e-08	3.74143e-07	3.80372e-07	5.42204e-07	6.55561e-07	7.38818e-07	2.23024e-06	2.0832e-06	9.48985e-08
	Candidatus Hydrogenedentes	2.91415e-06	3.3067e-06	3.77066e-06	3.79442e-06	2.97168e-06	3.63543e-06	3.93209e-06	7.03325e-06	3.69955e-06	4.94078e-06	3.53834e-06	2.39671e-06	4.81357e-06	2.60235e-06	4.98669e-06	8.88569e-06	8.10045e-06	4.55211e-06	3.45494e-06	7.22527e-06	5.65176e-06	8.42649e-06	4.02944e-06	4.6349e-06	1.34376e-05	7.3536e-06	7.19083e-06	7.14431e-06	4.27569e-06	5.45163e-06	7.00836e-06	8.22476e-06	5.65307e-06	4.51548e-06	7.08986e-06	9.76645e-06	1.09588e-05	5.13198e-06	5.54519e-06	1.1124e-05	3.36041e-06	4.23107e-06	1.11487e-05	4.63341e-06	6.97052e-06	8.71829e-06	9.3265e-06	3.69433e-06
	Candidatus Hydrothermae	1.58052e-06	1.38561e-06	1.58587e-06	1.38739e-06	1.28816e-06	1.48839e-06	5.40964e-06	4.96827e-07	8.4648e-07	6.60344e-07	8.63758e-07	9.72619e-07	1.14525e-06	2.32196e-08	2.87105e-07	4.38858e-07	1.71427e-06	1.53146e-06	5.40527e-07	1.08823e-06	5.39007e-07	1.46452e-06	1.01649e-06	5.04742e-07	1.95165e-06	1.45365e-06	2.80668e-06	2.52482e-06	2.13854e-06	8.68273e-07	3.93169e-06	3.44139e-07	4.99516e-06	2.03899e-07	6.60166e-06	2.70687e-06	6.36396e-06	1.1149e-06	1.28259e-05	7.217e-07	6.45362e-06	1.56134e-07	3.35934e-06	1.44789e-06	1.49063e-06	6.23687e-07	8.89762e-07	3.22256e-07
	Candidatus Jacksonbacteria	6.30571e-08	0	1.68008e-08	4.04163e-08	1.97092e-08	0	0	0	0	5.933e-08	0	0	1.40333e-07	9.14496e-08	3.78125e-08	8.53226e-08	0	0	2.90805e-08	5.69549e-07	7.3139e-08	1.49824e-07	5.83262e-08	0	0	1.93636e-07	1.874e-07	2.49348e-07	6.03631e-08	0	6.43971e-08	0	0	2.47363e-07	6.66615e-08	1.81646e-07	8.45383e-08	0	3.77109e-07	0	4.28595e-07	2.60152e-08	1.86152e-07	9.20488e-08	2.78409e-07	0	2.38311e-07	2.79328e-08
	Candidatus Jorgensenbacteria	2.70222e-06	1.13792e-06	8.43716e-07	1.66943e-06	1.79462e-06	9.1516e-07	2.5684e-06	9.54729e-07	1.27838e-06	1.02459e-06	1.44668e-06	1.04374e-06	1.07793e-06	2.00474e-06	3.10403e-06	4.0254e-06	3.34959e-06	1.25405e-06	2.2717e-06	2.53453e-06	1.58436e-06	3.36159e-06	1.32223e-06	3.47638e-06	1.38886e-06	3.8018e-06	6.06851e-06	5.50958e-06	5.64324e-06	2.40236e-06	6.21037e-06	1.43303e-06	9.48588e-06	3.58056e-06	5.8932e-06	3.30695e-06	5.27464e-06	3.91303e-06	1.0872e-05	3.41227e-06	9.28899e-06	1.10899e-06	4.07952e-06	3.15029e-06	6.34586e-06	2.34479e-06	5.99528e-06	6.12344e-06
	Candidatus Kaiserbacteria	2.06285e-05	2.19549e-05	2.8014e-05	1.93312e-05	3.07638e-05	1.93117e-05	2.98731e-05	1.18835e-05	2.11336e-05	1.69417e-05	2.04162e-05	1.94709e-05	1.11494e-05	2.46488e-05	1.66985e-05	2.02924e-05	1.95038e-05	1.19031e-05	1.70562e-05	1.74694e-05	8.57899e-05	1.75074e-05	1.11076e-05	2.16901e-05	1.41973e-05	1.76193e-05	2.60862e-05	3.24512e-05	3.18221e-05	4.17279e-05	2.06646e-05	1.65178e-05	3.31669e-05	3.69417e-05	3.20722e-05	2.2426e-05	1.82164e-05	1.44269e-05	3.47561e-05	2.44794e-05	3.36328e-05	2.08014e-05	2.76301e-05	4.92577e-05	3.00257e-05	1.52638e-05	5.43469e-05	2.34374e-05
	Candidatus Kapabacteria	1.75595e-06	2.35971e-06	1.5235e-06	2.39317e-06	2.41635e-06	2.25213e-06	1.53711e-06	4.08213e-06	1.90816e-06	2.13336e-06	1.58797e-06	1.33681e-06	1.96961e-06	9.12179e-07	2.50624e-06	2.5662e-06	3.16552e-06	2.20798e-06	2.99592e-06	3.60992e-06	2.45156e-06	3.502e-06	1.92205e-06	1.80158e-06	5.173e-06	3.01098e-06	1.95374e-06	1.80428e-06	3.03805e-06	6.56137e-06	4.11904e-07	4.11989e-06	8.88631e-07	1.08725e-06	3.22195e-06	2.65427e-06	1.51669e-06	1.22123e-06	3.56066e-06	8.40451e-06	3.26799e-06	6.32264e-07	2.54518e-06	1.71558e-06	3.11211e-06	2.99647e-06	7.81704e-06	1.47233e-06
	Candidatus Kerfeldbacteria	1.35041e-06	1.19023e-06	2.55614e-06	1.26566e-06	1.8559e-06	1.15817e-06	6.38293e-07	1.5599e-06	1.00174e-06	1.09174e-06	1.51342e-06	7.31662e-07	5.51011e-07	8.0337e-07	1.78607e-06	2.73051e-06	1.01027e-06	1.25491e-07	1.87653e-06	1.51526e-06	8.89417e-07	1.49049e-06	3.99252e-07	2.23438e-06	7.19453e-07	1.41101e-05	5.04363e-07	5.2691e-07	3.04358e-07	1.11018e-06	9.71163e-07	1.0677e-06	5.36343e-07	5.84556e-07	5.95117e-07	4.00978e-07	7.78822e-07	4.23773e-07	4.56616e-07	1.50085e-07	1.70772e-07	1.66887e-06	7.48856e-07	9.24611e-07	3.03346e-06	4.33054e-05	1.76569e-05	1.91416e-06
	Candidatus Komeilibacteria	6.55877e-07	7.38684e-07	4.08214e-07	7.7089e-07	1.73048e-07	5.44824e-07	8.9731e-07	2.30018e-07	7.04516e-07	4.04732e-07	6.40093e-07	1.03931e-06	3.03158e-06	1.58936e-08	1.03865e-06	1.05951e-06	3.80746e-07	1.53921e-06	2.64967e-06	2.48818e-07	1.2016e-06	6.31842e-07	2.05441e-06	4.59509e-07	5.34677e-07	1.36943e-06	1.53413e-06	6.54656e-07	2.13997e-06	7.65403e-07	5.16067e-06	1.62919e-07	4.30988e-06	7.28e-07	8.50806e-07	4.92029e-07	1.58986e-06	2.20192e-07	2.7017e-06	7.67374e-07	1.93591e-06	1.96954e-07	1.36763e-06	8.13746e-08	3.2492e-07	3.61529e-06	1.50267e-06	1.52333e-08
	Candidatus Kryptonia	1.51056e-06	3.66966e-06	1.25801e-06	2.83015e-06	2.48037e-06	4.32848e-06	3.22372e-06	2.583e-06	2.51115e-06	5.57337e-06	7.36986e-06	3.01643e-06	1.0235e-05	1.09903e-06	3.18595e-06	4.89412e-06	4.23806e-06	1.18048e-05	5.03946e-06	3.36065e-06	4.0033e-06	4.6735e-06	5.56263e-06	3.83177e-06	1.12784e-05	7.7762e-06	8.29792e-06	6.98258e-06	7.91956e-06	5.32191e-06	1.52348e-05	5.25354e-06	6.76649e-06	3.59424e-06	7.18512e-06	6.22241e-06	8.90917e-06	3.4607e-06	1.25308e-05	7.53559e-06	9.42612e-06	1.71947e-06	6.28039e-06	1.98471e-06	4.80955e-06	6.01876e-06	7.35347e-06	2.43165e-06
	Candidatus Kuenenbacteria	5.99303e-08	1.6531e-07	4.81244e-08	9.85351e-08	2.75278e-07	1.63381e-07	2.78962e-08	8.14288e-08	0	1.97809e-07	5.2793e-08	1.18761e-07	7.7216e-07	0	4.79835e-08	8.26332e-07	2.13378e-08	3.56128e-07	1.12161e-07	5.92799e-08	6.02916e-08	1.34745e-07	2.05371e-07	3.49712e-07	2.99882e-07	2.21825e-07	5.09101e-07	6.47578e-07	5.01892e-07	6.53885e-07	5.90107e-08	3.83832e-07	4.689e-08	5.07875e-07	1.23896e-07	1.07618e-07	7.3052e-08	1.94537e-07	1.12315e-07	1.47109e-07	5.18632e-07	0	9.42175e-08	2.34736e-08	1.42917e-07	0	8.81578e-07	5.53769e-08
	Candidatus Latescibacteria	2.72819e-05	2.29517e-05	2.19561e-05	2.23091e-05	3.3798e-05	2.59361e-05	2.64136e-05	3.47126e-05	2.25119e-05	4.28201e-05	2.55954e-05	1.59888e-05	6.27179e-05	7.90632e-06	3.3697e-05	4.5846e-05	4.25638e-05	7.82496e-05	2.9316e-05	2.36809e-05	6.06747e-05	7.73921e-05	5.77622e-05	2.84678e-05	0.000287646	0.000342636	3.4974e-05	3.35483e-05	3.10887e-05	2.40752e-05	6.38004e-05	3.03938e-05	4.68761e-05	2.11808e-05	3.96006e-05	9.14594e-05	4.66566e-05	8.64797e-05	4.97489e-05	4.76082e-05	4.14868e-05	1.70606e-05	0.000155381	2.21895e-05	5.36935e-05	0.00041932	4.67998e-05	1.75002e-05
	Candidatus Levybacteria	0.000176916	0.000100438	0.000138648	7.98254e-05	8.98434e-05	4.02982e-05	0.000162003	1.48706e-05	5.16511e-05	2.54203e-05	7.20924e-05	2.80121e-05	2.73144e-05	0.000160115	9.15399e-05	0.000174585	6.99783e-05	1.53263e-05	4.29708e-05	5.16247e-05	7.6304e-05	9.24478e-05	1.54322e-05	5.57404e-05	2.79506e-05	0.000171741	8.8975e-05	8.57003e-05	0.000225187	0.000402634	6.79331e-05	5.98867e-05	0.000105392	7.19188e-05	0.000210757	7.77047e-05	6.86269e-05	5.13982e-05	0.000233679	0.000147516	0.000107419	7.63113e-05	7.51012e-05	4.74062e-05	0.00021612	7.79422e-05	0.000411634	9.87218e-05
	Candidatus Lindowbacteria	9.15645e-06	1.03579e-05	7.49584e-06	1.02124e-05	1.01392e-05	9.25722e-06	1.12618e-05	1.08554e-05	8.81631e-06	1.56881e-05	9.83243e-06	8.71498e-06	1.92189e-05	5.69227e-06	1.27894e-05	1.56188e-05	1.68507e-05	1.50184e-05	1.09797e-05	1.47483e-05	1.37219e-05	1.92745e-05	1.67177e-05	1.00905e-05	4.68964e-05	2.80849e-05	1.90383e-05	1.96068e-05	1.34478e-05	2.12084e-05	1.30024e-05	1.50713e-05	1.2479e-05	9.33924e-06	2.15162e-05	2.04602e-05	2.02288e-05	1.71485e-05	1.82772e-05	1.82777e-05	1.65815e-05	1.00511e-05	2.92265e-05	9.78764e-06	2.61252e-05	2.88411e-05	2.48768e-05	8.41729e-06
	Candidatus Liptonbacteria	5.34384e-06	1.76699e-06	7.8985e-06	1.6451e-06	4.3881e-06	1.40944e-06	4.29525e-06	4.41759e-07	1.42983e-06	1.07203e-06	1.71718e-06	1.11717e-06	1.83396e-06	5.82732e-06	1.5722e-06	2.67803e-06	2.57277e-06	1.25661e-06	2.28064e-06	1.35458e-06	2.04414e-06	1.78253e-06	1.12846e-06	3.52989e-06	1.04507e-06	3.48501e-06	4.62735e-06	1.67596e-06	4.04489e-06	6.9019e-06	1.79634e-06	1.20383e-06	3.72359e-06	2.69535e-06	3.58143e-06	1.99987e-06	2.04998e-06	7.52238e-07	7.09846e-06	1.57963e-06	3.45855e-06	1.09684e-06	2.3413e-06	1.81885e-06	6.25055e-06	1.17051e-06	7.33091e-06	2.76649e-06
	Candidatus Lloydbacteria	1.20205e-06	2.10933e-06	1.757e-06	2.1634e-06	1.01717e-06	2.51383e-06	2.59357e-06	2.07962e-06	1.21068e-06	2.36476e-06	2.12934e-06	1.21376e-06	1.21076e-06	2.41555e-07	9.52735e-07	1.0518e-06	2.67228e-07	5.52319e-07	4.49542e-07	6.82798e-07	4.71804e-07	7.40581e-07	4.93197e-07	1.37175e-06	6.40403e-07	1.51647e-06	1.22091e-06	1.23647e-06	1.34493e-06	3.2995e-06	8.71866e-07	6.25715e-07	1.49499e-06	2.27612e-06	1.60542e-06	6.41501e-07	7.62656e-07	6.04052e-07	1.47757e-06	7.3675e-07	1.33266e-06	7.8381e-07	7.504e-07	2.08861e-06	1.77307e-06	1.34487e-06	3.8221e-06	1.29949e-06
	Candidatus Magasanikbacteria	6.03462e-06	3.12202e-06	3.89692e-06	5.05898e-06	5.11663e-06	3.77069e-06	4.17772e-06	2.19975e-06	2.79866e-06	3.17558e-06	5.74456e-06	4.84373e-06	2.38341e-06	3.89065e-06	4.32344e-06	7.32244e-06	8.98006e-06	2.91596e-06	4.4216e-06	6.85512e-06	5.59303e-06	6.26644e-06	2.80487e-06	4.17652e-06	5.55909e-06	9.6706e-06	4.92042e-06	6.36057e-06	1.70296e-05	7.92291e-06	2.92609e-06	4.85734e-06	4.42874e-06	5.12439e-06	4.64696e-06	6.12549e-06	4.16488e-06	4.78936e-06	8.92032e-06	6.41452e-06	9.55387e-06	4.16183e-06	5.62382e-06	3.87065e-06	9.28099e-06	4.30989e-06	2.02443e-05	4.4859e-06
	Candidatus Margulisbacteria	9.87205e-07	5.89711e-07	5.48754e-07	4.94841e-07	1.75944e-06	4.74585e-07	5.37055e-07	2.21796e-07	4.46067e-07	6.77489e-07	4.22597e-07	2.10512e-07	5.78041e-07	9.0665e-08	1.00033e-06	1.0051e-06	3.84602e-07	9.26626e-07	5.94934e-07	5.5038e-07	8.38318e-07	1.32393e-06	3.21286e-07	8.1639e-07	2.32193e-06	1.15275e-06	6.27146e-07	5.27812e-07	5.79941e-07	5.36565e-07	7.56761e-07	3.22845e-07	7.04812e-07	4.69343e-07	6.98813e-07	9.2904e-07	4.17599e-07	7.63536e-07	6.61364e-07	1.70762e-07	4.26469e-07	5.08143e-07	4.48456e-07	4.47622e-07	1.06814e-06	7.71763e-07	1.67044e-06	6.60606e-07
	Candidatus Marinimicrobia	1.53123e-05	1.71131e-05	7.27714e-06	2.1336e-05	8.89806e-06	2.53169e-05	1.03387e-05	5.78237e-05	1.75171e-05	3.6513e-05	2.81044e-05	1.46207e-05	4.17034e-05	5.9153e-06	4.6328e-05	3.33512e-05	2.92596e-05	3.14293e-05	1.8172e-05	2.23279e-05	2.49607e-05	2.97351e-05	2.70668e-05	1.63548e-05	7.5906e-05	5.5192e-05	2.00075e-05	2.69097e-05	2.95665e-05	1.90501e-05	1.28884e-05	3.86468e-05	9.45998e-06	1.72796e-05	1.46673e-05	3.1609e-05	1.93725e-05	2.69917e-05	1.81704e-05	4.59495e-05	4.12691e-05	1.23668e-05	2.48351e-05	1.10269e-05	2.92868e-05	5.92566e-05	2.86414e-05	9.2127e-06
	Candidatus Melainabacteria	0.000124584	3.85235e-05	0.00019074	3.93663e-05	0.000153956	4.79111e-05	0.000228813	2.60909e-05	4.01513e-05	3.11472e-05	3.58343e-05	7.26021e-05	4.37076e-05	1.55861e-05	3.21929e-05	4.29827e-05	4.94916e-05	4.42188e-05	3.72345e-05	5.38529e-05	4.43861e-05	4.37089e-05	3.79976e-05	4.89792e-05	4.92032e-05	6.72481e-05	0.000122035	0.000140639	0.000208423	0.000168779	7.9807e-05	9.83304e-05	0.000119854	0.000130982	0.000188802	9.40514e-05	9.03252e-05	6.81026e-05	0.000369515	8.73216e-05	0.000219392	2.96207e-05	0.000129284	0.000131334	7.78434e-05	6.03117e-05	6.19595e-05	0.000124595
	Candidatus Microgenomates	2.48552e-05	1.7074e-05	1.72272e-05	1.00246e-05	1.11761e-05	8.24929e-06	2.70649e-05	2.02099e-06	7.41243e-06	3.85873e-06	1.38332e-05	9.05389e-06	2.13899e-06	9.97219e-06	1.13849e-05	1.91187e-05	8.55544e-06	2.14026e-06	7.45167e-06	8.29114e-06	9.59408e-06	1.32957e-05	1.86015e-06	7.57245e-06	3.09956e-06	2.73739e-05	1.24954e-05	1.16664e-05	3.05707e-05	6.34441e-05	6.50915e-06	7.72739e-06	9.51316e-06	9.29701e-06	2.99389e-05	1.00351e-05	9.97392e-06	7.48933e-06	3.28894e-05	1.6698e-05	1.09469e-05	1.35699e-05	1.14328e-05	6.40079e-06	2.75758e-05	1.00202e-05	4.60785e-05	1.84442e-05
	Candidatus Moduliflexus	5.0365e-06	5.12594e-06	4.02737e-06	5.04559e-06	4.04386e-06	5.27199e-06	3.84627e-06	7.40233e-06	4.20248e-06	6.20905e-06	6.08696e-06	4.10539e-06	7.19558e-06	2.66935e-06	5.97628e-06	6.82622e-06	3.97425e-06	6.2955e-06	7.25567e-06	7.84378e-06	4.07057e-06	6.00097e-06	6.08511e-06	4.55496e-06	1.10347e-05	9.78344e-06	7.18902e-06	6.662e-06	1.16257e-05	7.99282e-06	5.15524e-06	5.55907e-06	6.99649e-06	3.20987e-06	6.83748e-06	5.21062e-06	7.98246e-06	4.53144e-06	5.78194e-06	8.93177e-06	7.6155e-06	3.29334e-06	6.22761e-06	2.48965e-06	6.35016e-06	8.77961e-06	1.63946e-05	3.4726e-06
	Candidatus Moranbacteria	5.65196e-06	1.35844e-06	2.50905e-06	2.61735e-06	5.81541e-06	5.03519e-06	3.49152e-06	1.54004e-06	1.32501e-06	3.18749e-06	1.91859e-06	2.16495e-06	1.24926e-06	2.27982e-06	2.01359e-06	2.4144e-06	8.85944e-07	7.02327e-07	3.99656e-06	7.53789e-07	1.31821e-06	1.69137e-06	9.44258e-07	3.83872e-06	2.5604e-06	3.1531e-06	2.35158e-06	2.23505e-06	2.07735e-06	1.29853e-06	2.38272e-06	1.99564e-06	2.69969e-06	2.98947e-06	2.4041e-06	1.85544e-06	2.5021e-06	1.27752e-06	3.8712e-06	1.35614e-06	4.08157e-06	1.55625e-06	3.68102e-06	8.54875e-07	2.15986e-06	5.74989e-07	6.55899e-06	1.04832e-06
	Candidatus Nealsonbacteria	2.33999e-06	1.0516e-06	1.32655e-06	5.52296e-07	1.09508e-06	9.32427e-07	9.87977e-07	7.44512e-07	8.46444e-07	4.48424e-07	5.81877e-07	6.70118e-07	2.318e-06	6.34097e-07	1.70349e-07	4.25802e-06	4.01412e-07	2.51904e-07	1.60502e-07	5.84638e-07	3.59657e-07	1.14931e-06	1.04694e-07	4.06956e-07	8.27126e-07	1.35703e-06	5.96078e-07	4.65748e-07	6.13376e-07	2.52939e-07	6.08727e-07	1.18758e-07	4.38761e-07	1.40934e-07	1.17929e-06	3.82668e-07	4.50236e-07	3.10743e-07	1.10718e-06	6.10861e-07	1.87244e-07	2.80033e-08	3.8664e-07	2.16028e-07	5.27715e-07	8.02763e-07	2.44511e-06	2.70659e-07
	Candidatus Niyogibacteria	7.06293e-08	1.34348e-07	1.33015e-07	1.39465e-07	0	2.05519e-07	1.55506e-07	6.16163e-07	2.14158e-07	6.68301e-07	1.65301e-07	3.11054e-07	1.1019e-06	2.06859e-06	7.59787e-07	2.84312e-06	1.53532e-06	1.08392e-07	1.45706e-07	5.31933e-07	3.31038e-07	7.8759e-07	1.36492e-07	2.44041e-07	2.54783e-06	4.0558e-07	1.47354e-07	2.18047e-07	2.83383e-07	4.22366e-07	2.49982e-08	3.08634e-07	2.50946e-07	2.63301e-07	2.41451e-08	1.3222e-06	2.22568e-07	1.61454e-06	1.83593e-07	2.76662e-07	2.6513e-07	2.64033e-07	3.52042e-07	4.61222e-08	3.4755e-06	9.28039e-07	4.9091e-07	1.4815e-07
	Candidatus Nomurabacteria	5.72264e-06	1.93156e-06	7.29139e-06	4.52863e-06	9.36692e-06	5.27723e-06	6.46322e-06	2.69354e-06	4.66047e-06	2.64059e-06	3.34394e-06	5.25367e-06	1.58836e-06	4.18508e-06	3.49098e-06	6.16831e-06	6.83075e-06	2.2861e-06	1.27977e-06	4.61468e-06	2.85726e-06	3.43668e-06	1.08343e-06	2.95357e-06	2.69363e-06	6.65539e-06	4.73941e-06	3.57958e-06	5.72543e-06	1.05795e-05	4.83426e-06	8.55963e-06	2.4319e-06	2.51837e-06	6.54675e-06	3.33468e-06	7.02438e-06	3.61993e-06	3.31497e-06	3.02226e-06	3.33593e-06	3.62409e-06	3.7011e-06	4.75604e-06	6.41715e-06	4.46005e-06	1.86564e-05	6.48251e-06
	Candidatus Omnitrophica	5.87438e-05	4.01358e-05	3.97739e-05	4.6246e-05	5.06952e-05	4.86642e-05	5.58487e-05	5.70452e-05	4.47062e-05	6.308e-05	4.99231e-05	3.76397e-05	7.54086e-05	3.16327e-05	5.05176e-05	7.61656e-05	5.86787e-05	6.68485e-05	4.04246e-05	6.10535e-05	5.62739e-05	6.93733e-05	6.98814e-05	5.40838e-05	0.000175173	9.32098e-05	0.000100395	0.000115523	9.17648e-05	9.61106e-05	8.21287e-05	5.8645e-05	8.44662e-05	6.60827e-05	0.000100595	7.7238e-05	0.000107489	4.80794e-05	0.000115834	9.2639e-05	0.000111185	3.76901e-05	0.000119298	5.1217e-05	8.30703e-05	8.12743e-05	0.000144783	4.59066e-05
	Candidatus Pacebacteria	1.08878e-05	7.56795e-06	6.60036e-06	3.42481e-06	6.51059e-06	2.58219e-06	6.43019e-06	1.40781e-06	2.85647e-06	1.44207e-06	3.46611e-06	1.77456e-06	8.2143e-07	2.07994e-06	0.000133882	3.85707e-06	2.48524e-06	3.87849e-07	2.15313e-06	2.88799e-06	3.17165e-06	1.60706e-06	2.01708e-06	3.47808e-06	9.28995e-07	6.97737e-06	2.68223e-06	2.21244e-06	5.01719e-06	1.21418e-05	2.77721e-06	2.54742e-06	2.88419e-06	2.45768e-06	6.82766e-06	1.71819e-06	1.85239e-06	2.74094e-06	5.90865e-06	3.24128e-06	2.27325e-06	4.75699e-06	1.57175e-06	2.06668e-06	5.03852e-06	1.7069e-06	7.93359e-06	5.26897e-06
	Candidatus Parcubacteria	3.71527e-05	3.18575e-05	3.52244e-05	2.56607e-05	5.53457e-05	2.63312e-05	4.18571e-05	1.78916e-05	2.34984e-05	2.15936e-05	2.56665e-05	2.11113e-05	5.61322e-05	3.07321e-05	2.24833e-05	7.52233e-05	4.95146e-05	3.84666e-05	3.10952e-05	2.20326e-05	3.68405e-05	2.91081e-05	2.57181e-05	2.58384e-05	3.52046e-05	4.10964e-05	3.8448e-05	3.67582e-05	5.47842e-05	7.10226e-05	3.33813e-05	2.29228e-05	3.45927e-05	2.73151e-05	3.75101e-05	6.25784e-05	3.59565e-05	2.89742e-05	4.89626e-05	3.45623e-05	4.29018e-05	3.29818e-05	2.93395e-05	2.56366e-05	5.50613e-05	4.05093e-05	9.22058e-05	2.62673e-05
	Candidatus Peregrinibacteria	5.55592e-06	6.49267e-06	5.81718e-06	1.17322e-05	1.14477e-05	7.32287e-06	5.90646e-06	7.39772e-06	4.98309e-06	5.08836e-06	6.89723e-06	7.18208e-06	3.59858e-06	4.39993e-06	4.6012e-06	6.09502e-06	5.31199e-06	2.96159e-06	3.5767e-06	4.99975e-06	4.47621e-06	6.93484e-06	3.77065e-06	6.10241e-06	1.40794e-05	1.60858e-05	8.16299e-06	7.61926e-06	7.66689e-06	6.72503e-06	4.32972e-06	5.97163e-06	3.78735e-06	4.73334e-06	6.76787e-06	7.10767e-06	6.31036e-06	6.25702e-06	8.28995e-06	5.58596e-06	6.72376e-06	7.57325e-06	7.39871e-06	7.19549e-06	1.02538e-05	1.82428e-05	1.45347e-05	6.0851e-06
	Candidatus Poribacteria	6.6062e-05	6.24773e-05	5.39296e-05	5.90661e-05	8.96214e-05	5.64082e-05	5.81143e-05	5.22885e-05	5.20156e-05	6.86052e-05	6.0508e-05	4.77958e-05	7.57091e-05	1.82099e-05	3.62392e-05	5.19324e-05	3.85277e-05	3.93663e-05	3.69871e-05	4.89181e-05	3.39702e-05	5.20494e-05	3.38077e-05	3.67493e-05	7.01487e-05	5.87132e-05	4.69324e-05	4.97212e-05	5.16903e-05	4.2906e-05	7.19378e-05	4.12384e-05	7.43241e-05	3.89246e-05	5.51285e-05	4.59281e-05	6.94127e-05	6.07841e-05	6.77952e-05	5.33413e-05	6.54016e-05	4.79285e-05	5.59279e-05	4.54272e-05	5.48314e-05	5.69323e-05	5.93943e-05	4.41656e-05
	Candidatus Portnoybacteria	1.31936e-06	8.55074e-08	4.94535e-07	2.18628e-07	1.55074e-06	1.85728e-07	3.35848e-07	1.07975e-07	0	0	6.94984e-07	1.37866e-07	1.01749e-06	8.41163e-08	4.25133e-07	1.31118e-06	6.08505e-07	5.74803e-07	4.41481e-07	3.31354e-07	6.04511e-07	3.20718e-07	2.7448e-07	2.87576e-07	4.8378e-07	8.26174e-07	4.66665e-07	2.3159e-07	1.31323e-06	9.96794e-07	1.07435e-06	4.1355e-07	1.76654e-06	5.74438e-07	1.12572e-06	6.99706e-07	7.95925e-07	5.34003e-07	2.81432e-07	2.80309e-07	1.04131e-06	3.46936e-07	3.04405e-07	7.68122e-07	6.83894e-07	1.59132e-06	2.18114e-06	6.1795e-07
	Candidatus Raymondbacteria	2.07684e-06	9.89687e-07	2.2186e-06	8.2848e-07	1.32358e-06	1.90588e-06	1.88938e-06	1.0416e-06	2.04956e-06	1.4771e-06	1.20177e-06	8.20695e-07	1.09137e-06	2.09389e-07	1.90616e-06	3.22724e-06	2.93442e-06	2.17527e-06	4.43455e-06	5.6032e-06	2.94452e-06	4.13211e-06	1.60764e-06	4.76865e-06	4.37575e-06	5.51127e-06	1.96246e-05	1.87009e-05	1.56858e-05	1.79966e-06	1.23262e-05	2.14815e-06	2.69569e-05	9.88503e-06	1.51517e-05	8.25907e-06	1.32458e-05	1.53617e-06	2.47427e-05	9.19943e-06	3.73767e-05	1.55062e-06	9.59446e-06	8.97146e-07	3.24234e-06	1.71978e-06	7.31595e-06	8.33859e-07
	Candidatus Riflebacteria	5.14788e-06	4.15491e-06	3.24757e-06	3.99174e-06	3.77555e-06	3.45241e-06	5.41165e-06	5.4431e-06	2.83448e-06	6.55265e-06	4.99154e-06	4.04045e-06	9.28808e-06	1.6924e-05	5.01169e-06	3.10168e-06	3.84453e-06	3.95218e-06	2.57003e-06	1.4276e-05	2.81304e-06	1.40798e-05	3.9034e-06	3.99036e-06	1.51831e-05	8.21182e-06	1.26254e-05	8.26231e-06	3.04988e-05	9.98447e-06	5.92678e-06	5.95228e-06	5.6326e-06	9.4125e-06	9.14876e-06	1.41881e-05	6.77648e-06	4.20125e-06	2.07319e-05	9.75567e-06	2.13432e-05	3.15241e-06	1.05351e-05	3.50082e-06	1.80435e-05	4.33331e-06	2.41839e-05	4.17657e-06
	Candidatus Roizmanbacteria	2.52938e-05	1.8283e-05	1.82795e-05	1.28873e-05	1.81975e-05	1.02052e-05	1.89051e-05	2.97823e-06	9.04674e-06	6.19587e-06	1.39373e-05	5.73485e-06	6.51721e-06	1.24814e-05	1.64493e-05	1.94063e-05	9.8973e-06	2.90188e-06	1.2675e-05	9.6608e-06	1.17773e-05	1.03015e-05	4.27046e-06	1.21162e-05	6.05555e-06	2.15651e-05	1.51224e-05	1.3485e-05	3.27739e-05	4.65861e-05	2.56085e-05	1.02962e-05	3.34933e-05	1.24383e-05	2.92007e-05	1.04675e-05	1.49702e-05	1.01792e-05	3.4918e-05	1.18236e-05	2.10116e-05	1.72205e-05	1.10918e-05	1.12923e-05	2.41861e-05	1.15537e-05	4.21886e-05	2.35075e-05
	Candidatus Rokubacteria	0.00454562	0.0134501	0.00376329	0.00499997	0.00477541	0.00677282	0.00470513	0.00665918	0.00709619	0.0186087	0.00740776	0.00568351	0.0882999	0.000858756	0.00809738	0.00902687	0.00502334	0.0232213	0.0118954	0.00449506	0.00957819	0.00674418	0.0121428	0.00595096	0.00765669	0.0046434	0.00564544	0.00562183	0.00401529	0.00308231	0.00589862	0.00314223	0.00626191	0.00341175	0.00518172	0.00544598	0.00594993	0.00624747	0.00505677	0.00400129	0.00514153	0.00374775	0.00588553	0.00411785	0.00456122	0.00564983	0.0041171	0.0036402
	Candidatus Ryanbacteria	1.94643e-06	2.28229e-06	3.27444e-06	1.71337e-06	1.51707e-06	2.16234e-06	3.50105e-06	1.36247e-06	2.36367e-06	2.99517e-06	1.68709e-06	1.45673e-06	1.20896e-05	1.27305e-06	2.10179e-06	2.38648e-06	2.65401e-06	3.57235e-06	2.35703e-06	1.63229e-06	2.96142e-06	2.54758e-06	2.81557e-06	1.76824e-06	4.09608e-06	2.92099e-06	5.00287e-06	4.09985e-06	4.57325e-06	3.2699e-06	5.15301e-06	1.56663e-06	5.07241e-06	2.41388e-06	5.03173e-06	3.0058e-06	6.97923e-06	2.5506e-06	7.46796e-06	2.92395e-06	7.14085e-06	8.67475e-07	4.91487e-06	8.88002e-07	4.4577e-06	1.3473e-06	9.8661e-06	2.61112e-06
	Candidatus Saccharibacteria	0.0022429	0.000560149	0.00122615	0.000582011	0.00174485	0.000785515	0.00106437	8.86639e-05	0.000418956	0.000498549	0.000344159	0.000894525	0.000505939	0.00344275	0.00100802	0.000308959	0.000525844	4.21641e-05	0.000787377	0.0011324	0.00107159	0.000636321	0.000312508	0.00111843	0.000338844	0.00117191	0.000403373	0.000192357	0.00072257	0.00149425	0.000324038	0.00130976	0.000279591	0.000902721	0.000457635	0.000908858	0.00011088	0.00120158	0.000160064	0.00050117	0.000576034	0.00245327	0.000158358	0.00150602	0.00117693	0.000585321	0.00106709	0.0026564
	Candidatus Schekmanbacteria	2.96137e-06	2.53101e-06	2.66195e-06	1.68518e-06	3.08792e-06	3.01891e-06	2.46531e-06	4.18662e-06	2.84928e-06	4.71215e-06	3.09214e-06	3.00012e-06	9.18914e-06	1.60709e-06	6.0231e-06	3.44498e-06	3.11938e-06	6.52337e-06	4.42109e-06	2.25453e-06	5.50143e-06	4.86648e-06	5.57078e-06	2.91747e-06	2.20039e-05	2.01755e-05	1.01327e-05	9.32513e-06	5.71238e-06	4.40299e-06	7.79062e-06	4.48944e-06	9.15902e-06	4.61112e-06	1.20434e-05	7.98309e-06	1.51885e-05	2.80309e-06	1.15697e-05	2.83976e-05	1.13145e-05	1.93153e-06	1.25079e-05	2.25591e-06	8.12999e-06	1.84899e-05	1.07863e-05	2.56512e-06
	Candidatus Shapirobacteria	6.00681e-07	2.71538e-06	1.21704e-06	1.1342e-06	2.3055e-06	9.64384e-07	1.33802e-06	5.46922e-07	4.29181e-07	3.41485e-07	5.51943e-06	8.23415e-07	4.28027e-07	1.10444e-06	1.53822e-06	1.8652e-06	1.16311e-06	2.98499e-07	4.57596e-07	1.89182e-06	3.19709e-07	1.21544e-06	1.2319e-06	1.16071e-06	1.09345e-06	2.17109e-06	1.84212e-06	1.82815e-06	2.09932e-06	2.79471e-06	1.08515e-06	1.64467e-06	1.06929e-06	2.04468e-06	4.51163e-06	1.22477e-06	1.35128e-06	1.33777e-06	4.49398e-06	6.81193e-07	1.4978e-06	9.37022e-07	8.69742e-07	2.09558e-06	1.57269e-06	1.45479e-06	3.41823e-06	2.15095e-06
	Candidatus Spechtbacteria	0	0	0	0	0	1.40668e-08	0	0	0	0	0	1.50525e-07	0	0	0	3.9681e-08	0	0	2.86162e-08	0	0	1.45787e-08	0	6.96596e-08	2.83114e-08	7.66974e-08	1.75482e-07	2.49487e-08	2.52144e-07	1.94739e-07	0	5.9906e-08	0	2.98288e-07	0	3.54213e-07	0	0	3.3749e-08	6.50748e-08	0	3.32452e-07	7.74733e-08	5.07611e-07	3.48043e-07	0	9.58341e-07	4.93456e-07
	Candidatus Staskawiczbacteria	1.11997e-06	2.23839e-06	2.0882e-06	3.47647e-06	4.23276e-06	1.60429e-06	1.43257e-06	1.93431e-06	1.67128e-06	1.75531e-06	3.90156e-06	2.55011e-06	1.65774e-06	1.55162e-06	7.83212e-07	1.69801e-06	6.05172e-07	2.6369e-06	1.43028e-06	1.23277e-06	1.89578e-06	2.14305e-06	2.5651e-06	2.05729e-06	1.61608e-06	2.28213e-06	3.11336e-06	2.99935e-06	3.39476e-06	3.13004e-06	2.20036e-06	1.69174e-06	2.37537e-06	2.48928e-06	2.97415e-06	1.31715e-06	2.99443e-06	1.28795e-06	3.25169e-06	3.28432e-06	2.66158e-06	1.94036e-06	4.56399e-06	2.18112e-06	2.86299e-06	1.41844e-06	1.54644e-05	2.16018e-06
	Candidatus Sumerlaeota	2.41315e-05	1.65361e-05	2.19317e-05	2.21768e-05	2.82832e-05	1.98394e-05	2.82653e-05	2.20284e-05	1.63688e-05	1.52756e-05	1.77937e-05	1.48372e-05	1.67399e-05	1.00197e-05	1.60134e-05	1.82754e-05	1.63378e-05	1.78836e-05	1.44967e-05	1.83457e-05	1.67959e-05	1.8627e-05	1.5311e-05	1.98603e-05	2.98785e-05	3.0951e-05	2.82306e-05	3.35523e-05	2.657e-05	3.58665e-05	1.97366e-05	2.39692e-05	2.03345e-05	2.22626e-05	2.42442e-05	2.33461e-05	2.61517e-05	1.83449e-05	2.42028e-05	2.93991e-05	3.43663e-05	1.43162e-05	2.81929e-05	1.53024e-05	2.78251e-05	2.42289e-05	2.86193e-05	1.49865e-05
	Candidatus Sungbacteria	3.70606e-06	1.88147e-06	2.81722e-06	1.02748e-06	4.07732e-06	1.50027e-06	2.97188e-06	1.84886e-06	1.19273e-06	9.62976e-07	2.34395e-06	9.40409e-07	2.43169e-06	2.02849e-07	2.29357e-06	1.04373e-06	5.41669e-07	5.84307e-07	6.2853e-07	1.40685e-06	7.72921e-07	2.77901e-07	9.29552e-07	2.56583e-07	2.27e-06	1.72586e-06	1.05984e-06	1.14093e-06	1.03716e-06	1.43257e-06	6.47034e-07	7.34691e-07	8.48521e-07	9.597e-07	7.47623e-07	9.55846e-07	1.7837e-06	1.05363e-06	5.96259e-07	8.49832e-07	5.74096e-07	1.40828e-06	9.19409e-07	1.91787e-06	9.31908e-07	2.3257e-06	3.79507e-06	9.81754e-07
	Candidatus Tagabacteria	0	0	5.84227e-08	0	1.71341e-08	5.03389e-08	0	0	0	0	0	0	2.93195e-07	1.8916e-07	8.45535e-08	7.10006e-08	9.37341e-08	0	1.53608e-07	0	6.00784e-08	5.21707e-08	2.39554e-07	1.31849e-07	5.19716e-08	4.39275e-08	6.91882e-08	0	2.85669e-08	0	0	5.49852e-08	0	0	0	0	0	0	1.78467e-08	0	0	1.23679e-08	0	1.39212e-08	6.67379e-08	0	6.30222e-08	1.32795e-08
	Candidatus Taylorbacteria	1.75846e-06	1.90335e-06	3.13294e-06	2.04848e-06	2.85258e-06	2.84759e-06	2.47096e-06	8.2282e-07	1.80461e-06	9.80562e-07	1.68272e-06	1.68446e-06	9.31983e-06	2.85336e-06	3.18046e-06	7.8714e-06	4.37595e-06	2.64757e-06	1.6371e-06	5.88203e-06	2.61449e-06	2.4729e-06	4.38416e-06	2.14054e-06	2.94733e-06	2.39735e-06	3.99698e-06	3.86158e-06	4.35887e-06	8.377e-06	2.84104e-06	1.48063e-06	3.44671e-06	7.93611e-06	4.39335e-06	2.81752e-06	3.53025e-06	8.51321e-07	7.28052e-06	2.49006e-06	8.42617e-06	2.76205e-06	3.28009e-06	1.31207e-06	1.3852e-05	3.16033e-06	0.000119968	1.83447e-06
	Candidatus Tectomicrobia	0.00037062	0.00175303	0.000346418	0.000368577	0.000313256	0.000650237	0.000449626	0.000417816	0.000628075	0.000977821	0.000584932	0.000629853	0.00256409	0.000103558	0.000326231	0.000442564	0.000328199	0.000735289	0.00052816	0.000290124	0.00039104	0.000357108	0.000422066	0.000330581	0.000375087	0.000349666	0.000467191	0.000493825	0.000524492	0.000307858	0.000519142	0.000242946	0.00060264	0.000414682	0.000592387	0.000425823	0.000582237	0.0003074	0.000631295	0.000422484	0.000759208	0.000312275	0.000524596	0.000321986	0.00039608	0.000320867	0.000428787	0.000223166
	Candidatus Terrybacteria	8.22484e-08	1.36245e-08	2.68369e-08	1.73195e-07	3.14826e-08	2.09719e-07	1.18294e-07	2.93236e-08	5.23651e-07	6.70718e-08	4.74907e-08	0	4.88115e-06	5.7156e-08	5.09333e-08	4.14802e-07	4.62265e-07	9.82319e-08	5.3446e-07	2.87613e-07	1.86942e-07	2.88279e-07	4.45587e-07	2.93602e-07	1.4606e-06	4.99507e-07	7.55414e-08	2.06492e-07	3.57305e-07	6.8868e-07	5.22167e-08	6.1608e-07	1.13103e-07	1.50848e-07	2.89832e-08	3.32521e-07	1.19094e-07	8.58193e-08	6.19922e-07	1.2845e-07	7.03006e-07	2.93737e-07	1.30805e-06	5.92817e-07	3.81262e-07	3.5697e-08	1.48253e-06	2.78455e-07
	Candidatus Uhrbacteria	4.39496e-06	3.50187e-06	3.51612e-06	1.46794e-06	2.8486e-06	1.83542e-06	4.28835e-06	2.66769e-06	2.54328e-06	1.37636e-06	3.55548e-06	2.64371e-06	1.89258e-06	2.67695e-06	3.16667e-06	1.08771e-06	1.393e-05	2.15611e-06	1.10525e-06	2.6614e-06	2.81058e-06	1.70135e-05	1.22655e-06	2.87349e-06	3.49192e-05	1.89414e-05	5.71494e-06	6.83859e-06	7.01972e-06	6.74394e-06	2.79539e-06	4.44826e-06	2.552e-06	6.1601e-06	4.43364e-06	2.03608e-05	4.75779e-06	2.41552e-06	8.53189e-06	5.75999e-06	7.58121e-06	6.95991e-06	4.25197e-06	5.27321e-06	9.84661e-06	1.76768e-05	2.59547e-05	5.98449e-06
	Candidatus Veblenbacteria	0	4.45037e-08	0	0	0	0	0	1.23932e-07	0	1.09022e-07	0	8.97804e-08	1.63971e-07	0	2.48224e-08	0	1.04842e-07	0	5.72705e-08	0	6.71982e-08	1.36158e-07	1.78629e-08	1.96632e-07	5.81306e-08	0	0	2.15181e-07	0	0	0	0	0	0	0	4.51084e-08	3.19799e-08	0	0	0	0	0	0	0	1.3435e-07	2.31009e-08	0	1.83367e-08
	Candidatus Vecturithrix	1.38037e-05	7.19351e-06	1.26451e-05	7.34552e-06	9.47914e-06	8.58574e-06	2.015e-05	8.27876e-06	8.41185e-06	9.62388e-06	8.50649e-06	7.77783e-06	1.16466e-05	3.75197e-06	8.64152e-06	9.50153e-06	1.40124e-05	9.33634e-06	9.54185e-06	1.25361e-05	1.08804e-05	1.00351e-05	9.24159e-06	7.46454e-06	1.41101e-05	1.46018e-05	1.66157e-05	1.31013e-05	8.06505e-06	7.45725e-06	2.34216e-05	8.23223e-06	2.08026e-05	4.98962e-06	2.44639e-05	1.39568e-05	2.32196e-05	1.1728e-05	2.47124e-05	1.01543e-05	1.41221e-05	4.76815e-06	2.17804e-05	1.33312e-05	1.18101e-05	1.49869e-05	1.10446e-05	6.561e-06
	Candidatus Vogelbacteria	7.163e-07	2.70292e-07	7.87412e-07	6.95776e-07	1.76251e-06	3.733e-07	4.90492e-07	5.42384e-08	3.89591e-07	4.45339e-07	3.72943e-07	1.57232e-07	4.78407e-08	0	0	7.75321e-07	3.90121e-07	5.77227e-07	0	4.19281e-07	5.8818e-08	0	6.19155e-08	0	7.4873e-07	5.02981e-07	3.91687e-07	1.51096e-07	4.37692e-07	1.61974e-06	6.62967e-07	1.54395e-06	8.95035e-08	1.69585e-07	8.29169e-08	3.02865e-07	6.8897e-08	2.82903e-07	1.89467e-07	6.59431e-08	5.91295e-07	3.14815e-07	1.09414e-07	3.70232e-07	3.31412e-07	4.67689e-07	8.05559e-07	5.03561e-07
	Candidatus Wallbacteria	5.31344e-07	6.38631e-07	1.00086e-06	1.06131e-06	7.64083e-07	1.01517e-06	1.40056e-06	1.1028e-06	5.36017e-07	7.89884e-07	1.07114e-06	6.75837e-07	9.76961e-08	6.25773e-08	3.79828e-07	7.61268e-07	4.47918e-07	1.49079e-07	3.39425e-07	4.7877e-07	2.97996e-07	3.10797e-07	2.10915e-07	1.19891e-06	2.55882e-06	8.20171e-07	6.47969e-07	7.24434e-07	6.0979e-07	1.2871e-06	1.49699e-06	6.22304e-07	5.62769e-07	3.29059e-07	4.13676e-07	3.55543e-07	1.12213e-06	7.47553e-07	7.88807e-07	3.20521e-07	1.32557e-07	1.24202e-06	1.15317e-06	3.73449e-07	3.29418e-07	5.1869e-07	8.88156e-07	4.51493e-07
	Candidatus Wildermuthbacteria	2.81012e-06	1.2599e-06	1.26859e-06	1.40491e-06	1.03135e-06	3.96257e-07	1.56848e-06	2.76066e-07	8.98218e-07	2.50571e-07	6.53333e-07	7.12275e-07	2.5904e-07	5.01607e-07	1.10969e-06	2.23527e-07	1.20809e-06	2.48379e-06	1.2429e-06	3.64823e-07	1.18188e-06	3.98287e-07	2.01191e-06	8.75043e-07	3.06292e-07	9.03841e-07	4.61805e-07	1.04414e-06	1.6188e-06	1.87774e-06	2.2611e-06	8.55487e-07	1.8409e-06	2.56591e-07	1.17345e-06	4.559e-07	5.26641e-07	7.65909e-07	1.21099e-06	1.05719e-06	6.14339e-07	7.38537e-07	7.08075e-07	2.64985e-07	8.49739e-07	2.58781e-07	1.43912e-06	7.29971e-07
	Candidatus Wirthbacteria	7.00635e-08	0	1.28477e-07	9.62572e-08	0	6.80912e-08	2.42499e-08	1.17963e-07	7.99753e-08	5.70741e-07	0	0	0	0	7.08806e-08	3.13073e-08	7.48176e-07	0	1.54107e-07	1.23605e-07	1.53282e-07	2.54831e-07	6.15368e-08	9.52076e-08	1.60452e-07	2.39761e-07	0	0	0	0	7.66854e-08	1.42286e-07	7.22604e-08	0	7.40683e-08	1.28043e-07	4.51739e-08	1.50356e-07	2.51406e-07	0	0	6.1959e-08	6.89451e-08	0	3.53993e-08	1.36969e-07	1.36661e-07	0
	Candidatus Woesebacteria	1.54279e-05	7.68913e-06	8.10921e-06	5.77647e-06	8.17785e-06	3.72187e-06	6.9877e-06	2.17533e-06	4.04592e-06	3.70373e-06	1.35408e-05	2.83775e-06	8.90738e-06	1.37191e-05	6.58132e-06	6.1263e-06	4.81667e-06	3.90765e-06	7.71852e-06	8.65911e-06	6.84314e-06	6.04586e-06	5.43981e-06	4.81051e-06	4.98189e-06	1.59256e-05	5.02273e-06	4.74572e-06	1.05904e-05	1.6937e-05	4.03386e-06	5.78595e-06	6.77515e-06	7.31292e-06	9.84279e-06	4.75151e-06	5.67432e-06	5.65016e-06	1.16115e-05	1.02423e-05	9.36358e-06	7.71321e-06	5.61789e-06	8.13522e-06	1.41111e-05	9.40342e-06	9.41756e-05	1.12009e-05
	Candidatus Wolfebacteria	2.93453e-07	8.48166e-07	3.96401e-07	1.50998e-06	3.21422e-07	7.29826e-07	5.01161e-07	1.22295e-06	8.2085e-07	9.88065e-07	2.96769e-06	7.42408e-07	0	6.28606e-07	1.03251e-06	2.88362e-06	1.63779e-06	2.8587e-07	2.09512e-07	1.25387e-06	8.06208e-07	6.60796e-07	1.10946e-06	3.16913e-07	1.6819e-06	1.66866e-06	1.2992e-06	1.43237e-06	1.51304e-06	1.06838e-06	4.79655e-06	8.52464e-07	1.98055e-06	6.01899e-07	1.65061e-06	1.41144e-06	1.9024e-06	8.792e-07	2.29423e-06	8.19371e-07	2.88724e-06	6.91712e-07	2.33544e-06	6.32595e-07	1.57654e-06	8.97807e-07	1.28833e-06	1.47728e-06
	Candidatus Woykebacteria	3.39601e-06	3.15954e-06	1.85399e-06	1.13655e-06	2.64785e-06	1.0269e-06	1.3414e-06	7.67304e-07	1.4002e-06	6.25467e-07	5.9314e-05	9.24886e-07	1.98733e-06	2.83445e-07	9.75974e-07	2.42486e-06	9.54476e-07	1.55282e-06	1.94076e-06	1.74802e-06	7.38256e-07	1.07133e-06	7.8862e-07	1.51613e-06	2.46543e-06	1.90693e-06	1.10436e-06	6.13536e-07	2.46664e-06	2.03198e-06	1.53335e-06	1.29975e-06	1.5732e-06	1.20129e-06	1.59183e-06	1.68611e-06	2.31511e-06	1.57622e-06	1.41367e-06	1.50166e-06	1.89616e-06	1.7887e-06	6.25858e-07	1.681e-06	2.74167e-06	1.52474e-06	1.0781e-05	1.92713e-06
	Candidatus Yanofskybacteria	4.82546e-06	3.05705e-06	2.96256e-06	2.99943e-06	5.74821e-06	1.92179e-06	2.19422e-06	1.46617e-06	1.90427e-06	1.80487e-06	1.36215e-06	2.15634e-06	2.68304e-06	2.24792e-06	2.3205e-06	2.16575e-06	1.51536e-06	1.19158e-06	2.10597e-06	1.74549e-06	4.59389e-06	1.70871e-06	2.30265e-06	2.92465e-06	1.60089e-06	4.25059e-06	3.26238e-06	2.51249e-06	2.98982e-06	3.38258e-06	3.70893e-06	2.73977e-06	2.45108e-06	3.71019e-06	2.76391e-06	1.77408e-06	2.51235e-06	1.59704e-06	6.05865e-06	1.10276e-06	4.23116e-06	1.69747e-06	1.63586e-06	2.26543e-06	3.33243e-06	8.16321e-06	9.45229e-06	3.74214e-06
	Candidatus Yonathbacteria	9.91274e-07	1.744e-06	1.21533e-06	1.22867e-06	2.19177e-06	8.11391e-07	8.54159e-07	4.44026e-07	8.14589e-07	9.85862e-07	6.84668e-07	2.90261e-06	8.07028e-07	5.33279e-06	1.5614e-06	7.82684e-08	1.42486e-07	9.05699e-08	1.44882e-07	6.50417e-07	9.5332e-07	3.24489e-07	3.03832e-07	6.16659e-07	2.18471e-06	1.83547e-06	6.08023e-07	5.48169e-07	1.08945e-06	1.38439e-06	7.20894e-07	1.83893e-06	5.05382e-07	1.38804e-06	1.19801e-06	7.94525e-07	5.00622e-07	1.58896e-06	5.76779e-07	9.22047e-07	1.38524e-06	5.44049e-06	1.08422e-06	3.55929e-06	6.81751e-06	6.08867e-06	2.58128e-06	6.60135e-06
	Candidatus Zambryskibacteria	3.30852e-06	3.68936e-06	3.72919e-06	3.21601e-06	1.21034e-05	1.8545e-06	7.61302e-06	4.06124e-07	1.79448e-06	1.06918e-06	1.12711e-06	2.35352e-06	1.18137e-06	2.77816e-07	4.60382e-06	2.91795e-05	1.32031e-05	4.57297e-07	4.80924e-07	4.75014e-05	1.31706e-06	4.58601e-06	2.39473e-07	1.56895e-06	2.60054e-06	2.99146e-06	2.19848e-06	1.40374e-06	1.0492e-06	1.79857e-05	3.23681e-07	4.041e-06	1.26224e-07	1.21884e-06	1.62727e-06	1.93556e-06	1.48548e-06	2.77859e-06	2.83962e-07	1.27259e-06	3.17287e-07	2.07379e-06	1.85577e-06	1.08624e-06	2.59456e-06	4.48791e-06	8.07809e-06	2.37007e-06
	Chlamydiae	3.09297e-05	2.74984e-05	4.98286e-05	4.65827e-05	2.81325e-05	5.06278e-05	6.20524e-05	3.97257e-05	3.2009e-05	4.52648e-05	2.97535e-05	2.50713e-05	2.99672e-05	3.97043e-05	5.05338e-05	0.000145222	6.75768e-05	0.000118974	2.65929e-05	5.05598e-05	0.000160466	5.53212e-05	4.71765e-05	5.14404e-05	6.59443e-05	0.000156919	0.000139871	9.59335e-05	0.000216494	0.000296565	3.59962e-05	6.5653e-05	7.65141e-05	0.000159499	7.5583e-05	6.88646e-05	0.000105238	4.72099e-05	0.000178133	0.000134108	0.000159631	5.67051e-05	0.000130789	9.98552e-05	0.00014639	3.87041e-05	0.00020403	0.000131969
	Chlorobi	2.43113e-05	2.11076e-05	2.09166e-05	2.95393e-05	2.87177e-05	3.093e-05	2.76748e-05	4.09121e-05	2.70615e-05	3.12468e-05	3.15919e-05	2.14588e-05	5.17007e-05	5.36776e-05	0.00118697	4.55704e-05	6.0379e-05	3.97582e-05	3.61434e-05	8.17632e-05	3.79702e-05	7.85106e-05	3.30581e-05	3.42922e-05	7.08336e-05	7.52133e-05	4.72436e-05	5.51799e-05	9.53798e-05	5.52359e-05	3.31025e-05	9.67035e-05	2.57483e-05	4.57666e-05	4.53611e-05	6.04377e-05	3.92249e-05	2.28612e-05	6.96772e-05	9.22759e-05	8.83945e-05	1.65381e-05	4.96479e-05	1.68163e-05	8.08215e-05	5.58699e-05	0.000130457	2.12893e-05
	Chloroflexi	0.0411203	0.0297067	0.0308165	0.0264366	0.027	0.0443932	0.0532851	0.021736	0.0275095	0.0336211	0.0321271	0.0461943	0.0431592	0.00914166	0.0247888	0.0238139	0.024753	0.024717	0.0400432	0.0249476	0.0254049	0.0274762	0.0253245	0.0192665	0.0354611	0.0460872	0.0494301	0.0500085	0.054519	0.0370498	0.0849745	0.022723	0.0939875	0.0424193	0.0600969	0.0416054	0.0553202	0.0392073	0.0810773	0.0328415	0.0956372	0.018979	0.0514548	0.0356768	0.0534697	0.0434705	0.0413405	0.0373539
	Chrysiogenetes	1.72162e-06	1.78277e-06	1.74288e-06	1.96027e-06	1.63088e-06	2.67055e-06	3.92068e-06	1.5856e-06	1.70659e-06	2.9141e-06	2.43226e-06	1.29361e-06	2.51777e-06	3.24603e-08	3.13028e-06	2.95169e-06	2.14676e-06	5.78245e-06	1.09168e-06	1.92938e-06	1.63267e-06	2.44765e-06	3.50526e-06	2.78446e-06	5.04328e-06	2.84235e-06	2.8526e-06	2.41292e-06	5.59864e-06	1.04734e-06	6.13995e-06	2.96329e-06	4.17604e-06	5.96363e-06	2.43211e-06	2.51665e-06	4.94193e-06	1.23709e-06	5.90688e-06	2.37519e-06	4.84142e-06	1.07872e-06	3.92018e-06	4.30361e-07	3.04719e-06	1.44001e-06	3.22751e-06	6.82721e-07
	Coprothermobacterota	0	0	0	0	0	0	0	0	0	1.1866e-07	0	0	0	0	0	4.51822e-08	0	3.70749e-08	0	0	0	0	9.1466e-08	7.45811e-08	0	1.89601e-07	1.68753e-07	2.32573e-07	7.39477e-07	3.17297e-07	2.7659e-07	2.48341e-07	4.07943e-07	4.1054e-07	1.04537e-07	2.25337e-07	1.03111e-07	7.51782e-08	2.65283e-07	5.91923e-08	3.15806e-07	3.1032e-07	0	1.39481e-07	3.66493e-08	0	8.02523e-08	9.97889e-08
	Cyanobacteria	0.00146063	0.00194524	0.0151856	0.001482	0.00273369	0.00178992	0.00178825	0.00198003	0.00146418	0.00207725	0.00173208	0.00186227	0.00249383	0.000794095	0.00218464	0.00172492	0.00150122	0.00160495	0.00150394	0.00161492	0.00131373	0.00157006	0.00146895	0.00129618	0.00227626	0.00227724	0.00194809	0.00195498	0.00199491	0.00150176	0.00232288	0.00285741	0.00232302	0.00140649	0.00267237	0.00177875	0.00203802	0.00183063	0.00261807	0.002481	0.00240335	0.00105573	0.00201749	0.00127315	0.00230689	0.00186536	0.0020474	0.0012329
	Deferribacteres	5.77911e-06	2.9972e-06	5.12294e-06	2.70691e-06	3.61906e-06	2.61892e-06	5.43481e-06	3.58588e-06	2.41584e-06	1.96846e-06	3.1079e-06	2.98354e-06	1.54264e-06	2.16119e-06	4.03096e-06	3.808e-06	2.20059e-06	1.25554e-06	2.88347e-06	7.40616e-06	3.46578e-06	3.13492e-06	9.29828e-07	4.05954e-06	2.43874e-06	3.44503e-06	4.01585e-06	3.22468e-06	6.98901e-06	3.94984e-06	2.15555e-06	3.4977e-06	5.13047e-06	3.2975e-06	4.46662e-06	2.65552e-06	3.05087e-06	2.30966e-06	3.60511e-06	3.63173e-06	5.15024e-06	1.39801e-06	3.40201e-06	7.2233e-06	3.7696e-06	3.38038e-06	8.22384e-06	4.29978e-06
	Deinococcus-Thermus	0.000414363	0.000341521	0.000320057	0.000332348	0.000411876	0.000317902	0.000383671	0.00030212	0.000309162	0.000363591	0.000352804	0.000309974	0.000235559	0.000128812	0.000246788	0.000283794	0.000234058	0.000184641	0.000235561	0.000280266	0.000213873	0.000285922	0.000170493	0.000220409	0.000371745	0.000356908	0.0003375	0.000323789	0.00042901	0.000304918	0.000408008	0.000274254	0.000440381	0.000266101	0.000331802	0.000281306	0.000341452	0.000320419	0.000444136	0.000326865	0.000480229	0.00026042	0.000308528	0.000290675	0.000356968	0.000318134	0.000391086	0.00026464
	Dictyoglomi	3.77279e-07	4.66197e-07	5.6973e-07	3.82404e-07	6.6207e-07	2.3519e-07	1.02342e-06	6.59007e-07	4.53482e-07	2.67798e-07	5.23471e-07	2.8919e-07	8.09707e-07	1.47221e-07	2.23888e-07	7.5142e-07	5.52313e-07	7.31253e-07	9.00525e-07	1.29941e-07	3.06213e-07	3.10228e-07	6.29084e-07	6.99313e-07	1.77134e-06	9.19028e-07	1.54685e-06	8.56332e-07	3.10147e-07	1.92953e-07	4.23426e-06	6.61226e-07	2.81937e-06	1.24309e-07	1.72605e-06	7.57212e-07	1.61226e-06	6.59064e-07	2.7418e-06	1.0058e-06	1.72945e-06	1.7244e-07	1.98679e-06	2.06613e-07	6.22163e-07	2.48824e-07	9.71956e-07	6.31557e-07
	Elusimicrobia	6.83258e-05	8.3008e-05	0.000124706	8.67053e-05	0.000171856	8.47039e-05	0.000240104	5.57906e-05	7.4041e-05	8.32804e-05	6.74945e-05	6.26004e-05	0.000134016	1.97254e-05	7.13652e-05	0.000394261	0.000151378	0.000115863	6.29165e-05	0.000428547	0.000110446	0.000221664	0.000185566	9.80966e-05	0.000166618	9.76496e-05	0.000166744	0.000163966	0.000430502	0.000230288	9.31391e-05	6.99547e-05	9.89999e-05	0.000194731	0.00017833	0.00012703	0.000673438	5.48643e-05	0.000339594	0.000132354	0.000244258	3.82502e-05	0.000354756	5.99159e-05	0.000328736	8.56694e-05	0.000336007	9.96123e-05
	Fibrobacteres	8.51292e-07	1.47991e-06	1.39333e-06	2.95051e-06	2.80372e-06	2.19848e-06	2.0696e-06	2.39855e-06	1.42758e-06	1.07044e-06	2.305e-06	1.16555e-06	2.35662e-06	4.07605e-07	5.63821e-06	4.84281e-06	2.9591e-06	2.31571e-06	3.40971e-06	5.80454e-06	4.23547e-06	1.30649e-05	2.38277e-06	9.07072e-06	2.71131e-06	1.63206e-06	4.56408e-06	5.57086e-06	8.60127e-07	3.0348e-06	3.69892e-06	6.28376e-06	2.65647e-06	1.40937e-06	7.90472e-06	1.42801e-05	9.13171e-06	5.96642e-06	5.79998e-06	4.15943e-06	2.23301e-06	6.77269e-06	5.7824e-06	6.8444e-07	2.0761e-06	1.75533e-06	4.11851e-06	1.73512e-06
	Firmicutes	0.00208404	0.00150864	0.00178109	0.00151246	0.00200818	0.0015666	0.00195239	0.00125256	0.00143284	0.00148143	0.00152867	0.00150788	0.00154056	0.00124832	0.00138258	0.00159958	0.00168574	0.00124545	0.00149912	0.00166423	0.00157389	0.00178285	0.00114091	0.00134483	0.0018102	0.00225405	0.00223584	0.00218885	0.00290324	0.00217676	0.0026581	0.00222314	0.00288553	0.00190551	0.00226386	0.00174031	0.00221231	0.00184141	0.00314613	0.00181924	0.00309234	0.00512756	0.0020844	0.00181387	0.00207257	0.00198654	0.0023556	0.00186102
	Fusobacteria	9.31492e-07	5.12466e-07	6.80885e-07	1.81652e-06	1.11146e-06	1.85057e-06	2.52099e-06	8.76634e-07	7.71073e-07	8.49798e-07	8.45257e-07	7.88563e-07	1.25753e-06	4.06355e-07	1.21376e-06	2.55067e-06	2.2994e-06	3.39657e-07	1.31833e-06	1.3183e-06	1.19032e-06	1.97771e-06	5.26801e-07	2.97239e-06	1.82344e-06	1.89469e-06	6.34443e-07	1.18241e-06	1.58835e-06	1.17723e-06	8.8377e-07	2.13421e-06	1.30886e-06	1.9092e-06	1.29931e-06	1.1419e-06	9.08107e-07	1.68088e-06	1.31437e-06	8.03326e-07	1.69573e-06	1.39311e-06	1.28479e-06	9.80496e-07	1.1835e-06	3.28943e-06	1.58852e-06	5.03491e-07
	Gemmatimonadetes	0.0115652	0.0137267	0.00748627	0.0167596	0.0143558	0.0156999	0.0154892	0.0176689	0.0169011	0.0272709	0.0168785	0.0103535	0.0316298	0.00151155	0.0232162	0.0255408	0.031821	0.0286951	0.0183823	0.0101655	0.0167342	0.0239516	0.0312821	0.0204551	0.0319176	0.0312728	0.0206944	0.0187264	0.00443692	0.0106865	0.0271248	0.0333168	0.00738353	0.00391931	0.0126651	0.0295889	0.0218552	0.0210437	0.006115	0.0154973	0.0026525	0.0055068	0.0182808	0.00902422	0.038876	0.0332515	0.020208	0.0122519
	Haloplasmatales	0	0	0	0	0	0	0	0	0	3.07802e-07	0	0	0	0	1.40162e-07	0	0	0	0	0	0	7.05691e-08	0	5.94487e-08	7.02997e-08	0	0	0	0	0	7.66854e-08	0	0	0	0	0	4.69657e-08	0	0	0	0	0	6.89451e-08	0	6.26756e-08	0	0	0
	Ignavibacteriae	6.88615e-05	8.07569e-05	5.9996e-05	7.94009e-05	7.88624e-05	9.08008e-05	7.69833e-05	0.000112387	7.50506e-05	0.00010817	8.71629e-05	5.10662e-05	0.000237524	5.97758e-05	0.000217849	0.000143699	0.000125367	0.000401306	9.24731e-05	0.000143796	0.000163881	0.000194746	0.000197946	0.000104584	0.000246833	0.000194575	0.000232344	0.000196493	0.000303642	0.000222301	0.000197009	0.000154938	0.000221332	0.000129786	0.000189744	0.00016411	0.000237128	8.67874e-05	0.000299683	0.000209791	0.000219029	5.54644e-05	0.000215007	9.37605e-05	0.000203302	0.000142588	0.000332767	7.93585e-05
	Kiritimatiellaeota	1.26022e-06	3.35261e-06	1.87639e-06	4.33545e-06	2.98891e-06	3.78456e-06	2.27665e-06	4.71488e-06	4.74059e-06	4.04432e-06	4.68376e-06	2.53742e-06	2.34678e-06	5.67828e-06	5.70821e-06	6.81624e-06	8.60149e-06	3.16716e-06	3.87672e-06	1.20654e-05	5.44971e-06	1.45315e-05	4.35636e-06	3.67122e-06	1.56886e-05	9.54425e-06	8.38716e-06	8.44468e-06	2.02816e-05	8.6208e-06	4.26416e-06	8.50995e-06	3.55015e-06	4.84158e-06	7.77869e-06	1.12759e-05	9.34512e-06	3.89508e-06	1.50719e-05	1.63025e-05	1.23763e-05	2.79404e-06	1.03173e-05	3.54327e-06	1.65437e-05	6.89252e-06	1.4863e-05	4.45442e-06
	Lentisphaerae	4.26078e-05	4.41068e-05	4.74218e-05	5.6111e-05	5.98691e-05	5.98962e-05	5.0741e-05	8.12848e-05	5.42845e-05	7.56513e-05	6.05562e-05	4.30008e-05	5.29014e-05	2.15015e-05	7.20609e-05	9.31288e-05	8.27279e-05	7.19998e-05	5.44118e-05	6.94842e-05	8.13465e-05	9.86229e-05	8.13978e-05	6.92944e-05	0.000147167	9.32489e-05	0.000102239	0.00011278	5.74187e-05	0.000112514	6.50907e-05	9.09133e-05	5.4257e-05	4.58512e-05	8.88167e-05	0.000102565	0.000112648	5.50251e-05	7.44748e-05	0.000121494	5.78427e-05	4.43133e-05	0.000139747	4.12029e-05	8.68339e-05	8.42055e-05	0.000140097	4.77109e-05
	Natronospirillum	1.87589e-07	5.86926e-07	3.89899e-07	8.8404e-07	2.5896e-07	1.00622e-06	3.02686e-07	2.89593e-06	7.97063e-07	1.52559e-06	1.29796e-06	1.0721e-06	2.72719e-06	2.4598e-05	3.9165e-06	4.59111e-06	1.5317e-06	1.14513e-06	8.00501e-07	7.07769e-06	1.62573e-06	9.04995e-06	2.21091e-06	1.47751e-06	6.20428e-06	6.31177e-06	5.87396e-06	3.75443e-06	2.31213e-05	2.5596e-06	4.37357e-07	5.04788e-06	2.9101e-08	4.82892e-06	2.42636e-06	5.99471e-06	1.02558e-06	2.90653e-06	1.18179e-05	6.6783e-06	1.08357e-05	1.53967e-06	3.33267e-06	9.63515e-07	1.53641e-05	3.67496e-06	1.64918e-05	1.69033e-06
	Nitrospinae	5.84503e-05	9.92952e-05	4.21275e-05	4.60803e-05	5.21402e-05	5.54387e-05	5.89625e-05	5.15431e-05	4.63926e-05	7.72962e-05	5.21034e-05	4.46149e-05	0.000225417	6.67446e-05	4.83599e-05	5.50868e-05	4.24325e-05	8.04967e-05	5.03668e-05	6.42214e-05	5.0081e-05	6.39413e-05	5.71966e-05	4.15769e-05	9.38936e-05	8.0281e-05	0.000105275	9.65525e-05	0.000201567	6.58868e-05	0.000128862	4.48289e-05	0.00011922	7.63121e-05	0.000105289	7.88481e-05	0.000111957	5.4538e-05	0.000170995	9.19629e-05	0.000182329	3.51933e-05	0.000112508	5.69583e-05	0.000108316	6.5095e-05	0.000132831	4.29171e-05
	Nitrospirae	0.0209748	0.0048689	0.00948622	0.00538638	0.00975159	0.00482754	0.00585051	0.00366196	0.00616301	0.00551115	0.00489769	0.00282766	0.0128325	0.00116318	0.0102869	0.0151925	0.00953791	0.0140861	0.00854884	0.0169107	0.00766545	0.0113625	0.00911168	0.0045409	0.0098131	0.0109994	0.00660234	0.00502673	0.011428	0.00836784	0.0057915	0.00636329	0.00469453	0.00662478	0.00396515	0.00905358	0.0053708	0.00982455	0.00602513	0.0108474	0.0239272	0.00278175	0.00678426	0.00570541	0.011852	0.010368	0.00942072	0.00750774
	Planctomycetes	0.0172107	0.0139694	0.0166703	0.0164023	0.0259797	0.0149989	0.0132676	0.0105448	0.0135435	0.0126323	0.0131371	0.0142316	0.0115572	0.0142664	0.0108175	0.0160813	0.00936226	0.00974677	0.0111129	0.018049	0.013166	0.0146295	0.00848868	0.0123871	0.0231503	0.0198274	0.0182874	0.020105	0.0189242	0.0223661	0.0125266	0.0176807	0.0182304	0.0208329	0.0174895	0.0151835	0.0190761	0.0214538	0.0179083	0.0226895	0.0199214	0.0212304	0.0200859	0.0183566	0.0189997	0.0200068	0.0222894	0.0149072
	Proteobacteria	0.212368	0.271018	0.265349	0.284147	0.196362	0.325079	0.230855	0.354986	0.30649	0.301808	0.289329	0.277598	0.31893	0.655034	0.459646	0.357414	0.451562	0.286167	0.34493	0.402293	0.392142	0.384122	0.255684	0.366024	0.380682	0.363554	0.254774	0.295747	0.358184	0.370618	0.145736	0.401433	0.145296	0.373181	0.212558	0.371917	0.236783	0.28799	0.214525	0.45042	0.263035	0.261313	0.263002	0.28555	0.389616	0.365188	0.402608	0.303806
	Rhodothermaeota	1.15769e-05	6.45316e-06	4.43372e-06	8.75085e-06	1.09884e-05	7.93637e-06	3.55639e-06	1.68873e-05	6.79772e-06	1.58166e-05	8.55413e-06	5.19441e-06	5.91398e-06	6.84618e-06	2.25567e-05	1.06718e-05	1.45916e-05	4.15536e-06	5.75236e-06	7.45233e-06	5.45693e-06	1.60386e-05	4.46918e-06	7.11407e-06	2.26069e-05	1.96018e-05	1.26952e-05	1.46177e-05	9.10176e-06	8.59674e-06	7.07013e-06	3.10564e-05	4.98084e-06	6.47359e-06	8.72661e-06	1.5093e-05	1.33913e-05	1.13714e-05	6.88936e-06	1.92961e-05	5.51402e-06	9.01647e-06	1.21725e-05	7.67215e-06	1.58091e-05	2.27608e-05	2.28242e-05	9.40264e-06
	Spirochaetes	5.58608e-05	5.69549e-05	5.59955e-05	7.17673e-05	6.6891e-05	6.25377e-05	6.10503e-05	0.000116323	5.34872e-05	7.13691e-05	6.5505e-05	5.10739e-05	7.61683e-05	2.78437e-05	7.61555e-05	0.000125092	7.64005e-05	8.00411e-05	6.16043e-05	9.90249e-05	7.14696e-05	8.61708e-05	6.77228e-05	5.60457e-05	0.000110828	9.78755e-05	8.55204e-05	8.42136e-05	9.21903e-05	9.49706e-05	7.10524e-05	0.000102037	7.52285e-05	5.56206e-05	9.46954e-05	7.35264e-05	9.45546e-05	5.16081e-05	9.96609e-05	0.000160844	8.20665e-05	4.19122e-05	8.4894e-05	6.06532e-05	0.000114099	9.91222e-05	0.000495812	5.19779e-05
	Synergistetes	6.92777e-06	6.10602e-06	4.17527e-06	5.08405e-06	9.35819e-06	5.30366e-06	6.10391e-06	2.62653e-06	5.02199e-06	3.23088e-06	4.49052e-06	3.90476e-06	7.33664e-06	2.10233e-06	3.63538e-06	6.21778e-06	3.48935e-06	6.1641e-06	4.62157e-06	6.61159e-06	5.74319e-06	4.07978e-06	4.46731e-06	6.94523e-06	5.17351e-06	6.89542e-06	9.58037e-06	8.72419e-06	7.76562e-06	1.10918e-05	1.11149e-05	4.82623e-06	9.18459e-06	6.68212e-06	5.49543e-06	4.06341e-06	8.24538e-06	4.42282e-06	1.13155e-05	4.48878e-06	9.4782e-06	5.19549e-06	8.35288e-06	4.34766e-06	5.21444e-06	4.68178e-06	6.98663e-06	5.3324e-06
	Tenericutes	2.33345e-06	6.98312e-05	1.57051e-06	4.33835e-05	2.52899e-06	6.66952e-06	1.30905e-06	5.85862e-06	3.48026e-05	2.41639e-06	5.83131e-05	3.09043e-05	2.0404e-05	8.57319e-07	0.000132787	4.61066e-06	6.73526e-05	6.98781e-06	6.87661e-05	1.11525e-05	9.77456e-06	2.54626e-05	7.04022e-06	0.000182147	3.04096e-06	3.07026e-06	1.1067e-06	2.68752e-06	1.29822e-06	2.04475e-06	1.06215e-06	4.10399e-06	7.20706e-06	2.3665e-06	1.12985e-06	2.3902e-05	6.20362e-06	2.10104e-05	1.19909e-06	6.38721e-06	3.84107e-07	2.225e-05	2.77099e-06	1.34393e-06	3.89307e-06	2.3748e-06	2.90479e-06	3.6389e-06
	Thermobaculum	0.000220865	9.23003e-05	0.000143667	0.000118302	0.000211057	9.73059e-05	0.000177372	6.6077e-05	9.05629e-05	9.35022e-05	9.71556e-05	8.67583e-05	5.4251e-05	3.47437e-05	5.39069e-05	6.65985e-05	6.47342e-05	3.01923e-05	5.08495e-05	8.0552e-05	4.67877e-05	8.3017e-05	3.23615e-05	5.23726e-05	0.000114008	0.000134718	0.000123924	0.000114303	0.000140074	0.000119424	0.000180508	7.32559e-05	0.000213469	8.76588e-05	0.000133553	9.88053e-05	0.000117538	0.00013712	0.000198532	8.65735e-05	0.000173215	0.000112064	0.000121604	0.000128071	0.000124093	0.000120103	0.000107788	0.000125728
	Thermodesulfobacteria	9.23169e-06	5.23475e-06	6.349e-06	5.98327e-06	6.68775e-06	5.82301e-06	8.02829e-06	4.98147e-06	4.41647e-06	3.38483e-06	5.22207e-06	3.57796e-06	1.07344e-05	1.99517e-06	3.58184e-06	5.75994e-06	3.35874e-06	6.5348e-06	3.60551e-06	4.81439e-06	3.55196e-06	3.9478e-06	5.4048e-06	3.78013e-06	7.13003e-06	5.28068e-06	9.74928e-06	9.99712e-06	5.97675e-06	6.51783e-06	1.08224e-05	3.73082e-06	1.03653e-05	4.56372e-06	1.21929e-05	9.79761e-06	1.29064e-05	4.47087e-06	1.46863e-05	5.77313e-06	1.80826e-05	2.65916e-06	8.59289e-06	4.0333e-06	4.33199e-06	4.35668e-06	7.02509e-06	4.98229e-06
	Thermotogae	4.28796e-06	5.40104e-06	4.16298e-06	7.10511e-06	5.04644e-06	6.51367e-06	6.57656e-06	5.52652e-06	8.06426e-06	6.09166e-06	6.91438e-06	9.36946e-06	1.77406e-05	2.09743e-06	1.88797e-05	7.72015e-06	1.6439e-05	5.58147e-06	6.17065e-06	6.05963e-06	7.30576e-06	9.44036e-06	8.12047e-06	1.23732e-05	9.16709e-06	9.3024e-06	6.93456e-06	1.12616e-05	8.34504e-06	8.90388e-06	8.64434e-06	1.26663e-05	5.54069e-06	5.10623e-06	6.88451e-06	1.16502e-05	9.62011e-06	6.33638e-06	9.33257e-06	1.06367e-05	6.59506e-06	5.27358e-06	7.73355e-06	1.88919e-05	7.47519e-06	5.41091e-06	7.42943e-06	1.42576e-05
	Vampirococcus	0	2.66814e-07	5.92765e-08	3.52473e-07	1.5066e-07	2.43834e-07	5.59952e-08	2.01834e-07	1.58829e-07	3.74018e-07	2.31231e-07	6.24538e-08	3.72891e-07	1.86145e-08	2.44651e-07	1.49696e-07	7.12274e-07	5.90542e-07	1.32339e-07	4.08288e-08	1.81253e-07	2.54888e-07	3.04047e-07	1.98688e-07	5.22139e-07	1.75606e-07	3.64817e-07	1.24345e-07	2.95394e-08	1.6985e-07	3.82688e-07	1.54976e-07	2.83963e-07	1.58266e-08	6.81388e-07	1.2211e-07	3.30523e-07	1.41481e-07	3.73549e-07	3.47718e-07	8.18294e-08	2.67756e-08	2.50641e-07	2.71245e-07	7.69847e-08	2.57793e-07	2.90121e-07	2.10946e-07
	Vermiphilus	2.89644e-07	1.23211e-07	2.28404e-07	1.64132e-07	3.34564e-07	3.56553e-08	9.99623e-07	2.00083e-07	4.88678e-08	2.44553e-07	7.04371e-08	1.79281e-07	2.64016e-07	2.26933e-07	1.80659e-06	1.90549e-07	1.45947e-06	8.1276e-08	1.39608e-06	3.24321e-07	2.64729e-06	2.318e-06	9.6953e-08	7.17618e-07	2.95331e-07	1.04826e-06	1.33694e-07	1.1071e-07	5.12528e-07	2.6133e-06	9.96167e-08	9.00927e-07	0	3.30083e-06	1.48313e-07	2.40054e-07	2.72316e-07	4.14468e-07	1.61076e-07	7.52377e-07	8.1939e-08	6.2961e-07	3.06985e-07	2.68194e-06	7.83417e-07	7.15928e-07	4.0834e-06	9.3815e-07
	Verrucomicrobia	0.00770514	0.0259585	0.005319	0.0136877	0.00689841	0.0260509	0.00706065	0.0295646	0.0154673	0.0418758	0.0222969	0.0185722	0.0170456	0.00163154	0.0194211	0.0303622	0.0265191	0.0314497	0.0199552	0.0169562	0.0283313	0.0291879	0.033297	0.0223541	0.0434017	0.0207686	0.0277986	0.0306865	0.0100395	0.0234642	0.0163645	0.0226317	0.0111497	0.00566701	0.0313412	0.0285643	0.0343379	0.0113146	0.015815	0.0324686	0.01163	0.00548445	0.0517001	0.00563016	0.0185465	0.0164552	0.0178451	0.00821287
	candidate division CPR1	1.52297e-07	4.53396e-07	3.82309e-07	7.29153e-08	7.25675e-07	1.45566e-07	1.6191e-07	1.32997e-07	6.36197e-07	3.34061e-07	2.08056e-06	5.67671e-08	2.33888e-08	0	2.76162e-07	6.98943e-07	1.96079e-07	0	8.52559e-08	4.25558e-07	1.12069e-07	2.04612e-07	1.08817e-07	4.35766e-07	6.49209e-07	7.19209e-07	5.69792e-07	4.57116e-07	5.47885e-07	1.0167e-06	1.52407e-07	1.64394e-07	6.14432e-08	1.50467e-07	4.14594e-07	3.01512e-07	4.49369e-07	2.52157e-07	6.78583e-07	3.25266e-07	4.49143e-07	2.26599e-08	2.38361e-07	1.52049e-07	4.53317e-07	2.61497e-07	4.10188e-07	3.75569e-08
	candidate division CPR2	4.38666e-07	3.30527e-07	5.37941e-07	4.39207e-07	6.69975e-07	3.04133e-07	8.00311e-07	6.45937e-08	3.06244e-07	8.45495e-08	4.11265e-07	1.88546e-07	2.10886e-07	4.97748e-07	5.14219e-07	6.9077e-07	4.99078e-07	0	1.20301e-06	2.37239e-07	1.01515e-06	6.36147e-07	3.81995e-07	1.1979e-06	2.26413e-08	1.0654e-06	2.73091e-07	3.19567e-07	2.57165e-07	1.07894e-06	9.33475e-07	3.14114e-07	2.82856e-07	8.98023e-07	2.83538e-07	4.67147e-07	4.53355e-07	6.58474e-07	1.90421e-07	2.15557e-07	1.99826e-07	1.06278e-06	7.02949e-07	1.09413e-06	1.17669e-06	9.33348e-07	7.81735e-07	2.25752e-06
	candidate division CPR3	5.74382e-08	0	3.35174e-07	0	2.50031e-07	3.88289e-08	0	0	0	0	4.97476e-08	0	0	2.48892e-07	0	0	3.10966e-08	4.49392e-08	0	0	8.90051e-08	0	0	0	7.02997e-08	2.64393e-07	0	0	0	2.74906e-07	0	4.07298e-08	0	1.50571e-07	2.32531e-07	1.62621e-07	8.2389e-08	7.13848e-08	7.35042e-08	6.0741e-07	0	1.26985e-07	0	2.37971e-07	1.4427e-07	1.78969e-07	2.59566e-07	2.88703e-07
	candidate division KD3-62	1.0923e-06	1.09743e-06	1.07299e-06	8.47631e-07	2.77133e-06	1.27643e-06	1.48587e-06	3.61526e-07	6.75226e-07	1.28526e-06	1.3912e-06	6.91768e-07	7.61202e-07	2.30317e-07	2.21969e-07	9.75567e-07	6.76298e-07	8.05396e-07	1.05235e-06	6.07557e-07	3.06296e-07	1.00965e-06	1.04307e-06	7.25474e-07	1.54988e-06	5.32316e-07	4.75411e-07	7.904e-07	1.62804e-07	4.66613e-07	6.79934e-07	4.88196e-07	1.45055e-06	1.78097e-07	8.52594e-07	6.8205e-07	1.11863e-06	7.93895e-07	4.38662e-07	1.84218e-07	1.03025e-06	1.09518e-06	7.21477e-07	3.80367e-07	1.76874e-07	2.06972e-06	1.19644e-08	2.40918e-07
	candidate division LCP-89	3.95577e-07	4.8213e-07	3.42113e-07	8.19812e-07	5.97052e-07	8.07431e-07	1.0757e-07	3.90687e-07	3.25212e-07	5.20245e-07	4.94732e-07	5.53889e-07	1.51839e-06	1.83292e-07	3.40222e-07	1.43328e-06	5.99985e-07	1.75369e-07	3.36901e-07	5.27256e-07	2.95347e-07	5.55232e-07	1.01138e-07	5.50327e-07	4.19982e-06	5.86776e-06	1.42396e-06	1.9491e-06	5.15317e-07	3.5312e-07	2.64235e-07	5.72301e-07	5.75288e-07	1.48959e-06	1.6228e-06	1.73044e-06	1.11365e-06	2.07401e-06	8.80042e-07	7.99964e-07	9.12807e-07	2.64972e-07	1.90314e-06	7.19869e-07	1.44845e-06	7.80394e-06	7.0799e-07	9.45137e-07
	candidate division NC10	0.000160654	0.000166565	0.000106857	0.00012693	0.000122365	0.000155363	0.00014061	0.000156851	0.00015438	0.000233865	0.000155117	0.000118813	0.000873685	0.000148555	0.000186668	0.000174094	0.000161693	0.000273478	0.000185671	0.00016748	0.000159309	0.000177407	0.000199236	0.00014351	0.000395319	0.000283441	0.000279548	0.000263364	0.000410722	0.000221444	0.000318356	0.000148303	0.000272742	0.00023823	0.000261285	0.000236216	0.000280712	0.000190607	0.000383373	0.000265502	0.00035617	0.000108706	0.000286201	0.000134352	0.000275715	0.000234607	0.000310199	0.000117461
	candidate division WOR-3	1.54588e-07	1.2691e-06	3.74646e-07	3.78372e-07	1.165e-07	1.89038e-06	2.76069e-07	3.14219e-06	6.45372e-07	1.90674e-06	2.26639e-06	4.16808e-07	1.88937e-06	9.50557e-08	2.85316e-06	8.43063e-07	7.54327e-07	1.74163e-06	6.22982e-07	6.17724e-07	6.77717e-07	1.26852e-06	1.16497e-06	3.97895e-07	2.88338e-06	1.16408e-06	1.28827e-06	1.39327e-06	7.81955e-07	3.07202e-07	1.90177e-06	9.0794e-07	1.05916e-06	2.53564e-07	9.16614e-07	1.87824e-06	2.10035e-06	1.2432e-06	1.94028e-06	5.88888e-07	2.00101e-06	9.9245e-08	2.62281e-06	6.73315e-07	8.42173e-07	8.78921e-07	7.57695e-07	7.65923e-07
	candidate division WWE3	4.5082e-06	2.23919e-06	4.24805e-06	2.20637e-06	4.62728e-06	3.27046e-06	2.90375e-06	5.33604e-07	1.2806e-06	1.56575e-06	6.30008e-06	5.55755e-06	2.98153e-06	2.96005e-06	3.84992e-06	5.69059e-06	2.38197e-06	1.612e-06	5.17133e-06	2.92865e-06	4.68027e-06	3.16677e-06	1.86852e-06	2.27211e-06	1.21348e-06	4.30731e-06	2.56062e-06	2.33883e-06	5.30352e-06	5.34086e-06	1.79856e-06	2.20656e-06	2.70132e-06	2.44563e-06	3.71147e-06	1.53571e-06	1.76746e-06	1.62177e-06	3.42026e-06	4.6226e-06	5.29359e-06	2.30636e-06	2.09187e-06	2.46581e-06	1.31003e-05	2.92172e-06	0.000150716	4.20486e-06
	candidate division Zixibacteria	4.45828e-05	2.71667e-05	3.65686e-05	3.30743e-05	3.16766e-05	2.96215e-05	3.98601e-05	5.40885e-05	3.18224e-05	4.124e-05	3.79437e-05	2.38802e-05	5.88085e-05	1.96309e-05	5.19216e-05	5.90461e-05	5.06034e-05	8.59838e-05	3.8053e-05	4.34699e-05	4.8606e-05	6.39367e-05	7.00483e-05	3.85937e-05	0.000157357	0.00010073	7.43206e-05	6.25982e-05	4.11285e-05	3.39772e-05	8.32711e-05	4.12741e-05	9.33977e-05	3.21992e-05	6.19955e-05	7.62358e-05	8.77262e-05	6.14204e-05	8.28043e-05	5.47352e-05	8.67096e-05	1.86425e-05	9.2475e-05	2.07221e-05	5.06633e-05	9.87293e-05	6.95266e-05	2.23977e-05
	undef	0.0371786	0.0408528	0.0335808	0.0376229	0.03831	0.0411236	0.03761	0.04299	0.0397461	0.0468304	0.0418318	0.0362212	0.0601274	0.0275208	0.0445693	0.0426839	0.0395458	0.0510045	0.0476819	0.0404843	0.0385566	0.0435338	0.0457224	0.0391204	0.0550918	0.0487625	0.0466734	0.0461515	0.0530692	0.0387775	0.0630747	0.038486	0.0591429	0.0368117	0.0467893	0.0429106	0.0520585	0.0366541	0.0588707	0.044774	0.056476	0.0310459	0.0481238	0.0356686	0.0468172	0.0462965	0.0508165	0.0332518
Archaea	Candidatus Aenigmarchaeota	0.00146168	0.000214861	0.000691463	0.000598051	0.000490738	0.000543696	0.000631573	0.000318319	0.000637814	0.000171007	0.000394718	0.000234415	0.00014858	0.0188807	0.00128708	0.000293117	0.000307705	8.73639e-05	0.000209141	0.00533876	0.000457192	8.5941e-05	8.31926e-05	0.00179302	0.000639379	0.000671861	0.000173744	0.000371936	0.000100276	0.000592507	0.000326761	0.00121445	0.000728758	0.000296306	0.000153401	0.000810041	0.000294583	0.00104044	0.000102233	0.000701916	0.000385941	0.00623264	0.0002838	0.000693761	0.000124561	0.000308202	0.000409392	0.00216214
	Candidatus Altiarchaeota	0.000644106	6.12375e-05	0.000816915	0.000621946	0.000542574	0.000218775	0.00033113	0.000444281	0.00035907	0.000217815	8.0778e-05	0.000258215	0.000174057	0.0120804	0.000665614	0.000104366	0.000448143	6.81191e-05	0.000310277	0.00168255	0.000736436	0.000188853	0.000180341	0.000981729	0.00029815	0.000300783	0.000402196	0.0004778	0.000394989	0.00199231	0.000655062	0.00146587	0.00102068	0.000973257	0.000378728	0.000731717	0.000404454	0.000744397	0.000358829	0.00225028	0.000643669	0.0111467	0.000504323	0.000934112	0.000322252	0.000175245	0.000558074	0.00118174
	Candidatus Bathyarchaeota	0.00642567	0.00230391	0.00808459	0.00446393	0.00684005	0.00405153	0.00377327	0.00300979	0.00386539	0.00283767	0.00329104	0.00361169	0.004063	0.0300742	0.00682624	0.00169392	0.00521004	0.00117349	0.00413525	0.0167104	0.00360677	0.00142242	0.00215058	0.00781831	0.0059445	0.00546969	0.00817195	0.0075839	0.00741076	0.00405085	0.0158249	0.0146961	0.0161146	0.017004	0.0053143	0.0067553	0.00986947	0.00499437	0.00888672	0.0116871	0.0114942	0.0204911	0.00898177	0.0041079	0.00206115	0.00330505	0.00304012	0.00568714
	Candidatus Diapherotrites	0	4.88668e-06	6.11529e-05	1.75949e-05	8.45151e-05	2.71881e-05	1.53501e-05	2.02587e-05	8.93294e-06	0	0.00016906	4.9929e-05	2.71324e-06	0.00409666	0	2.56491e-05	0	0	6.32307e-05	0.000190267	2.86189e-05	2.87528e-05	1.01394e-05	2.83665e-05	9.52156e-06	3.00137e-05	4.1263e-05	7.80073e-05	4.99078e-05	0	1.64503e-05	0.000369053	3.26653e-05	0.000183538	7.93578e-05	4.9603e-05	5.82388e-05	0	2.13932e-05	0.000105296	1.75807e-05	0	6.11084e-06	0	4.63431e-06	0	4.55724e-05	0
	Candidatus Geothermarchaeota	0	0	1.23945e-05	0	0	0	0	0	6.62105e-06	4.13187e-06	0	0	0.000100875	0	0	0	8.97706e-06	8.95917e-06	1.86253e-05	0.000118006	0	1.11265e-05	9.16924e-06	0	6.2288e-05	2.89677e-05	0.000140734	7.98399e-05	8.48401e-05	0	0.00017456	0.000127749	0.000285918	0.000156188	8.36031e-05	3.65766e-05	0.000119623	0	9.61649e-05	0.000240932	0.000124454	0	6.5537e-05	0.00010061	1.44377e-05	0	1.93381e-05	0.000110905
	Candidatus Heimdallarchaeota	9.9339e-05	0.000156923	0.000199069	0.000853628	0.000262973	0.000481397	0.000262911	0.000733758	0.000231275	0.00028571	0.00036889	0.000282607	0.000353075	0.000868604	0.00139028	0.000204011	0.000497637	6.99901e-05	0.000511642	0.00298521	0.000397063	0.000142216	0.000108061	0.00239923	0.000827277	0.000789899	0.000345805	0.000429217	0.000129347	0.000404027	0.000441366	0.00123842	0.000593905	0.000211433	6.12005e-05	0.000408608	0.000464431	0.000435514	0.000211693	0.000529195	0.000246361	0.00269808	0.000334096	0.00047914	0.000205552	0.00059905	0.000217282	0.00123309
	Candidatus Korarchaeota	0.0009129	0.000260998	0.000880092	0.000474685	0.000710056	0.000315471	0.000431081	0.000156074	0.000301738	0.000273711	0.000388004	0.000510129	0.000294622	0.0242334	0.000638723	0.000362097	0.000141938	6.2083e-05	0.000368585	0.00662997	0.000189256	0.000111702	5.05424e-05	0.000617018	0.000689768	0.000264552	0.000368975	0.000386364	0.000407727	0.000551015	0.000558747	0.00054797	0.000579655	0.000697398	0.000371511	0.000560673	0.000491653	0.00116328	0.000387209	0.000740298	0.00049845	0.00807943	0.0008671	0.000681124	0.000239749	0.000194387	0.000236975	0.000930828
	Candidatus Lokiarchaeota	3.27038e-05	6.86729e-05	0.000114065	0.000263372	6.54269e-05	0.000249364	7.32451e-05	0.000239385	0.000331069	8.93989e-05	0.000168809	4.5068e-05	6.7577e-05	0.000307495	0.000395994	9.97513e-05	0.00012633	1.14302e-05	7.00077e-05	0.000519425	0.000182193	3.74347e-05	3.47166e-05	0.000887114	0.000154904	0.000103938	6.77882e-05	8.1309e-05	5.21701e-05	0.000170855	0.000172618	0.0014262	0.000103167	8.33115e-05	7.24899e-05	0.000136878	0.000174826	0.000220595	3.92941e-05	0.000337223	2.14275e-05	0.00090125	7.41832e-05	0.000116254	5.90046e-05	0.000374868	0.000151117	0.000486045
	Candidatus Marsarchaeota	0.00373779	0.000530103	0.00472609	0.00150235	0.00249527	0.0013646	0.00232008	0.00058335	0.00172245	0.000335439	0.000945996	0.000462575	0.00202741	0.00937985	0.000636906	0.000197909	0.000902088	0.000526562	0.000838783	0.0061858	0.000475238	0.000383586	0.000803538	0.00132264	0.00205161	0.00298939	0.00741865	0.0065618	0.00968253	0.00108554	0.00934393	0.00143464	0.0100878	0.0211876	0.00431767	0.00575076	0.00583334	0.000475069	0.00930854	0.0120914	0.0138463	0.00203081	0.00663018	0.000640868	0.000528767	0.000311943	0.00193794	0.000386126
	Candidatus Micrarchaeota	0.000416345	2.78786e-05	0.000392102	0.000141511	0.000270323	5.88277e-05	0.000107235	5.70069e-06	4.92586e-05	6.55668e-05	5.81024e-05	5.27015e-05	0.000220989	0.00136926	0.000320365	5.4764e-05	0.000710457	8.54334e-05	0.000275058	0.00169138	0.000445772	0.000246474	0.000107888	0.0018275	0.00071898	0.000748269	0.00318186	0.00142268	0.0140686	0.000379957	0.000472125	0.000408341	0.00206255	0.0197492	0.00114697	0.000774761	0.000544517	0.000274604	0.00900532	0.00122155	0.0152824	0.00028907	0.00521619	0.000415838	0.000169556	8.11324e-05	0.000297231	0.0003972
	Candidatus Nezhaarchaeota	0	0	0	0	0	0	0	0	0	0	0	0	0	0	0	0	0	0	0	0	0	0	1.45077e-06	0	9.64158e-06	1.81511e-05	3.40291e-05	2.02138e-05	6.81145e-05	0	5.8594e-05	0	3.46219e-05	0.000203275	4.63592e-05	2.99682e-05	1.68508e-05	0	7.72892e-05	0.000104522	7.72746e-05	0	2.7961e-05	0	0	0	1.45406e-05	0
	Candidatus Odinarchaeota	0	0	0	0	0	0	0	0	0	0	0	0	1.59177e-05	0	0	0	0	0	0	0	0	0	0	0	1.00479e-05	0	1.76812e-05	1.49138e-05	2.40983e-05	0	8.68959e-05	0	4.21538e-05	5.13688e-05	1.1222e-05	1.20261e-05	2.40885e-05	0	3.09269e-05	0	2.5997e-05	0	2.24121e-05	0	1.02731e-06	0	4.87894e-06	0
	Candidatus Parvarchaeota	0	0	0	0	0	0	0	0	0	0	0	0	0	0	0	0	0	0	0	0	0	0	0	0	2.2497e-05	3.07652e-05	3.19694e-05	1.28374e-05	5.96571e-05	2.25029e-05	0.000324845	4.92801e-05	0.000294322	0.000178224	0	0	3.08186e-05	5.54941e-05	3.85539e-05	4.34391e-05	0.000149773	0.000455997	1.76447e-05	2.61063e-05	0	0	9.19165e-06	4.31666e-05
	Candidatus Thorarchaeota	0.000469807	0.000148119	0.000754788	0.000811343	0.000591875	0.000515495	0.000289174	0.00050692	0.000407984	0.000269368	0.000248317	0.000370646	0.000683788	0.00386392	0.00129594	0.000582673	0.0011452	0.000163432	0.000603208	0.00306058	0.000605514	0.000666753	0.000251357	0.00249677	0.0010239	0.000860102	0.000783265	0.000955787	0.000687407	0.00164522	0.00103251	0.00286548	0.000990359	0.00153368	0.000577621	0.00150136	0.000850731	0.000731282	0.000502646	0.00593646	0.000714697	0.0155545	0.00132113	0.000882549	0.000588656	0.000757074	0.000819747	0.00244451
	Candidatus Verstraetearchaeota	0.000197803	2.92753e-05	0.000407367	0.000121827	0.000116619	0.000249266	0.000220259	4.37285e-05	0.00012489	9.99129e-05	0.00013639	9.3867e-05	0.000124132	0.00139705	2.76841e-05	1.95974e-05	7.03175e-05	6.15922e-05	5.64094e-05	0.000549253	6.54638e-05	2.08085e-05	8.2352e-05	2.65559e-05	0.000123585	0.000286351	0.000334908	0.000313771	0.000515584	0.000147492	0.00134671	0.000192921	0.00102718	0.00118081	0.00024866	0.000271773	0.000384732	0.000136104	0.000602226	0.000995186	0.000947775	0.00019425	0.000329931	0.000158118	9.97983e-05	0.000164908	0.000120924	6.38307e-05
	Candidatus Woesearchaeota	0.00011092	9.74214e-05	0.000382455	0.000134367	7.23543e-05	0.000500483	0.000244694	0.000147336	0.000479315	6.62631e-05	0.000151273	0.00023691	0.000163585	0.000206977	0.000604859	0.00022523	0.00112006	2.01252e-05	0.000362013	0.000828442	0.000533625	0.000160087	5.70153e-05	0.0012595	0.000506928	0.000447117	0.000265577	0.000355264	0.000239854	0.00139925	0.000138002	0.00184111	0.000392667	0.000538193	0.000276194	0.000523734	0.000154909	0.000770571	0.000266561	0.000537976	0.000522401	0.00383734	0.00023697	0.00032099	0.000194892	0.000192892	0.000874161	0.00143971
	Crenarchaeota	0.00981806	0.00611345	0.0111109	0.00780356	0.0103108	0.0058841	0.00705268	0.00554017	0.00820875	0.00877958	0.00511344	0.00461562	0.550301	0.0426126	0.124153	0.00326292	0.0141712	0.0732448	0.240306	0.0177973	0.1303	0.00295941	0.074864	0.138702	0.008315	0.00743032	0.0127352	0.01257	0.012907	0.00577534	0.126283	0.0099265	0.135857	0.0263469	0.00845379	0.0117549	0.0144084	0.00601455	0.0140365	0.0135051	0.0319428	0.0255428	0.0164788	0.00415448	0.00259656	0.00397729	0.00328485	0.0100336
	Euryarchaeota	0.0709631	0.0347105	0.101813	0.0746645	0.0833403	0.0565186	0.0580664	0.0430429	0.0508278	0.0373774	0.0470859	0.0633813	0.134697	0.64022	0.121386	0.0291573	0.0570473	0.016899	0.0698834	0.365095	0.0602366	0.0201419	0.0281598	0.13909	0.0716397	0.0561022	0.102165	0.0670486	0.0635157	0.0659854	0.0977569	0.121302	0.171505	0.102613	0.0315483	0.0784059	0.0757555	0.0858748	0.0707118	0.141432	0.0887291	0.582824	0.0889033	0.0989399	0.0272985	0.0372508	0.0376682	0.133203
	Nanoarchaeota	0.000151216	3.68611e-05	0.000142565	8.49534e-05	0.000237669	1.23193e-05	0.00014194	1.76199e-05	6.3945e-05	1.90679e-05	6.32746e-05	6.19148e-05	0	0.00032789	2.41562e-05	9.12031e-06	3.65158e-05	0	4.96248e-06	8.26893e-05	2.24035e-05	2.48627e-05	1.93321e-06	0	5.48803e-05	3.1857e-05	1.48366e-05	5.88985e-06	1.35458e-05	6.59056e-05	2.11607e-05	0.000130254	6.28037e-05	0.000106846	1.05266e-05	6.14796e-05	7.49392e-05	8.52231e-05	1.62223e-05	0.000512607	7.34785e-05	0.000972644	4.08515e-06	4.85421e-05	6.19735e-05	5.67066e-06	5.98706e-05	0.000114323
	Thaumarchaeota	0.904559	0.955235	0.869411	0.907442	0.893568	0.929009	0.926039	0.94519	0.932374	0.949108	0.941336	0.925732	0.306562	0.210081	0.740347	0.963708	0.918056	0.907518	0.681983	0.570535	0.801717	0.973368	0.893044	0.70075	0.906897	0.923396	0.863304	0.90123	0.889588	0.915732	0.744965	0.840764	0.658185	0.806705	0.946848	0.891424	0.890044	0.896984	0.8853	0.807027	0.834256	0.318749	0.869694	0.8873	0.965429	0.952301	0.950231	0.840083
[truncated: 44 more columns]

## Sheet: Table S7
Supplementary table 7. Genera composition of all metagenome samples (BS represented bulk soil and RS means rhizosphere soil)
	Genera	D1BS	D1RS	D2BS	D2RS	D3BS	D3RS	D4BS	D4RS	D5RS	D6RS	D7RS	D8RS	L1BS	L2BS	L2RS	L3BS	L3RS	L4BS	L4RS	L5RS	L6RS	L7RS	L8RS	L1RS	MA1BS	MA1RS	MA2BS	MA2RS	MA3BS	MA3RS	MA4BS	MA4RS	MA5BS	MA5RS	MB1BS	MB1RS	MB2BS	MB2RS	MB3BS	MB3RS	MB4BS	MB4RS	MC1BS	MC1RS	MC2BS	MC2RS	MC3BS	MC3RS
Bacterial genera	Abditibacterium	1.77963e-05	1.37714e-05	1.96117e-05	1.95475e-05	3.20072e-05	2.07137e-05	2.18752e-05	2.70726e-05	1.48439e-05	3.79835e-05	2.27007e-05	1.64696e-05	1.32945e-05	5.54594e-06	1.70464e-05	2.16524e-05	1.41369e-05	1.23009e-05	6.56851e-06	1.56496e-05	6.57804e-06	1.4727e-05	1.19732e-05	1.30525e-05	6.48887e-05	3.05029e-05	1.92143e-05	1.85278e-05	1.34128e-05	1.55558e-05	1.43193e-05	3.55095e-05	1.0191e-05	1.15772e-05	1.84308e-05	2.09022e-05	2.3224e-05	2.02005e-05	1.19585e-05	2.81831e-05	9.88002e-06	1.01486e-05	2.45973e-05	1.00501e-05	2.50132e-05	2.48732e-05	3.70553e-05	1.33861e-05
	Abyssibacter	3.03888e-06	4.09314e-06	3.92533e-06	3.08144e-06	2.6834e-06	3.13724e-06	3.55312e-06	4.29884e-06	2.18124e-06	3.1488e-06	4.73694e-06	2.53947e-06	4.72588e-06	3.22605e-06	8.18872e-06	1.24499e-05	1.65116e-05	3.35958e-05	6.82225e-06	4.42879e-06	1.47228e-05	8.02738e-06	1.24547e-05	5.65821e-06	7.2195e-06	1.03222e-05	1.71548e-05	1.28732e-05	1.45379e-05	2.12677e-05	6.52089e-06	4.93689e-06	5.01186e-06	5.47156e-06	1.82008e-05	1.1805e-05	1.77235e-05	2.2272e-06	1.52674e-05	5.61775e-06	1.1371e-05	9.41232e-07	1.37508e-05	2.59947e-06	1.26031e-05	3.16394e-06	1.39903e-05	4.03069e-06
	Acaryochloris marina	2.0395e-07	8.96834e-07	5.83845e-06	3.10922e-07	3.63445e-07	6.10478e-07	6.48319e-07	4.11648e-07	2.95648e-07	4.55069e-07	4.87276e-07	4.44008e-07	5.52902e-06	0	6.69263e-08	2.90084e-07	0	2.05308e-06	7.80564e-07	1.80282e-07	2.75367e-07	1.65155e-07	2.06521e-06	2.61004e-07	0	2.00717e-07	1.25292e-07	5.00915e-08	0	4.2006e-08	4.68411e-06	4.44298e-08	2.34182e-06	0	2.00047e-07	2.96807e-07	2.96653e-06	0	6.1312e-07	0	1.91302e-06	0	3.07797e-07	1.13145e-07	0	1.76537e-07	0	7.68815e-08
	Acetobacter	0.000101988	0.000102124	9.50106e-05	9.91651e-05	0.000109013	0.000102444	9.14374e-05	0.000100533	0.000109716	7.95052e-05	9.44206e-05	0.000100819	0.000114395	9.30539e-05	0.000118115	9.91594e-05	0.000123285	0.000180124	0.000136397	0.000128801	0.000145576	9.19374e-05	0.00012016	9.22636e-05	8.63906e-05	0.000118588	0.000137351	0.000141545	0.00116026	0.000140265	0.000142331	0.000104512	0.000125477	0.000205264	0.000163663	0.000117068	0.000166635	0.000273228	0.000166936	0.000163351	0.000230194	0.0328549	0.000150711	0.000127491	0.000135923	9.9276e-05	0.000203421	0.000122129
	Acetobacterium	9.59315e-07	1.5306e-06	1.01311e-06	1.02384e-06	1.08206e-06	1.65267e-06	1.59235e-06	2.92971e-06	1.03259e-06	3.40639e-06	1.52001e-06	7.97802e-07	1.56598e-06	3.68598e-08	5.40799e-07	5.99854e-07	1.16287e-06	4.59513e-06	1.17264e-06	5.48378e-07	2.98618e-07	2.53277e-06	1.65919e-06	6.031e-07	2.07278e-06	1.75388e-06	5.47978e-07	3.17425e-07	6.64875e-07	5.85119e-07	1.0748e-06	7.18398e-07	4.97626e-07	2.86859e-07	2.64201e-07	6.0659e-07	5.30587e-07	3.154e-06	1.24656e-06	1.99305e-07	1.70367e-07	1.44644e-07	2.46163e-07	3.63827e-07	1.96214e-06	4.5574e-06	1.09e-06	3.63891e-07
	Acetobacteroides	5.64096e-07	2.00958e-07	6.21614e-08	9.10347e-07	2.8823e-07	1.43475e-07	2.80962e-07	5.30666e-07	3.53999e-07	4.95332e-07	2.94346e-07	7.05642e-08	0	0	0	1.07834e-06	6.22776e-08	0	0	1.01754e-06	5.27839e-08	3.92071e-07	1.15174e-07	3.69108e-08	3.16768e-07	6.32389e-07	3.13808e-07	1.44588e-07	0	2.85219e-07	0	6.59319e-07	0	3.20337e-07	0	1.79638e-07	2.09581e-07	3.74482e-07	0	1.58281e-07	0	4.68909e-08	2.71539e-07	1.90105e-07	4.50695e-07	5.81869e-08	3.07287e-06	1.98078e-07
	Acetomicrobium	1.05118e-06	2.13112e-06	1.18459e-06	1.47503e-06	1.66252e-06	1.60138e-06	1.45985e-06	1.14061e-06	2.74444e-06	8.77108e-07	1.45597e-06	1.14596e-06	3.33118e-06	1.14545e-06	7.97141e-07	3.41486e-06	2.62757e-06	1.84738e-05	2.3721e-06	9.33426e-07	3.95362e-06	2.17817e-06	6.72843e-06	3.28154e-06	2.7521e-06	5.16389e-06	5.12238e-06	5.5471e-06	7.26962e-06	8.73411e-06	6.45038e-06	1.89671e-06	4.39316e-06	1.35114e-06	4.86929e-06	2.61993e-06	4.3078e-06	1.2703e-06	1.05766e-05	2.36442e-06	6.94008e-06	1.13547e-06	6.96921e-06	1.92927e-06	3.63304e-06	2.15115e-06	2.27839e-06	1.71428e-06
	Acetonema	5.97579e-06	4.71865e-06	3.76644e-06	4.76929e-06	8.47785e-06	5.33167e-06	6.33039e-06	3.20727e-06	3.00457e-06	4.75551e-06	4.81749e-06	3.64344e-06	1.85013e-06	1.63053e-06	2.39854e-06	3.84312e-06	1.41154e-06	2.24492e-06	2.73895e-06	2.15378e-06	2.05166e-06	2.8446e-06	3.57453e-06	2.62934e-06	1.99724e-06	3.65952e-06	2.54996e-06	2.36417e-06	4.90909e-06	4.84758e-06	3.92477e-06	2.82868e-06	4.21719e-06	3.82361e-06	2.43555e-06	1.52157e-06	2.85997e-06	3.2642e-06	1.60324e-06	2.75992e-06	4.0684e-06	2.71854e-06	2.86437e-06	4.275e-06	1.85165e-06	1.75941e-06	4.28978e-06	1.78973e-06
	Achromatium	7.62149e-07	3.47729e-06	1.67507e-06	1.04607e-06	1.81564e-06	4.07394e-06	2.14158e-06	2.13041e-06	1.39278e-06	1.56866e-05	1.82713e-06	2.91762e-06	9.25027e-06	4.4967e-06	5.2607e-06	4.11947e-06	4.64022e-06	6.63316e-06	1.80766e-06	3.53926e-06	2.42111e-06	5.08767e-06	2.45919e-06	2.25299e-06	9.24919e-06	1.70894e-05	6.72603e-06	6.61551e-06	3.20428e-05	2.74453e-05	7.19946e-06	2.16144e-05	5.70175e-06	3.61095e-05	4.24295e-06	8.06343e-06	7.1257e-06	9.80769e-06	1.14515e-05	8.99499e-06	1.04377e-05	1.86164e-05	7.4816e-06	1.04457e-05	2.78221e-05	1.74272e-05	7.53833e-05	9.69793e-06
	Achromobacter	8.92597e-05	0.000114052	7.09184e-05	0.000585445	6.56977e-05	0.00014762	8.00256e-05	0.000521896	0.000140691	0.000181851	0.000174786	0.000122505	0.000235821	0.000380994	0.000292524	0.000207565	0.000235934	0.000199007	0.000162742	0.00019182	0.000138137	0.000176081	0.000158896	0.000187439	0.000231751	0.000326107	0.000119989	0.000309244	0.000135454	0.000144121	7.9605e-05	0.00032986	6.97912e-05	0.00020413	0.000152966	0.000205251	0.000128346	0.000215593	9.466e-05	0.000614487	0.000123835	0.00013465	0.000155726	0.000140591	0.000300447	0.00057837	0.000488602	0.000221938
	Acidiferrobacter	0.000101517	2.80373e-05	0.000109107	4.0358e-05	8.54575e-05	3.7781e-05	0.000113867	2.66627e-05	5.19526e-05	2.40778e-05	3.49871e-05	6.776e-05	0.000113179	0.000235914	0.000133156	5.36875e-05	5.07748e-05	5.70927e-05	7.98205e-05	0.000191603	0.00010262	0.000169015	5.78166e-05	8.19552e-05	0.000106388	0.000205351	0.000221365	0.000217552	0.000840968	0.000216015	0.000105931	0.000103818	0.000109728	0.000311267	0.000144062	0.000164496	0.000119278	7.81119e-05	0.000455497	0.000279611	0.00057706	8.61392e-05	0.000143598	0.000176303	0.000412843	8.86903e-05	0.000466037	0.000139501
	Acidihalobacter	8.55323e-05	5.2423e-05	0.000104298	6.29406e-05	8.87039e-05	5.39244e-05	8.50501e-05	3.23747e-05	5.39764e-05	3.52542e-05	4.21684e-05	5.5339e-05	0.00013936	0.000380104	0.000192803	9.04315e-05	0.000106761	0.000204806	7.52139e-05	0.000373344	0.000140869	0.000408606	0.000109282	6.35425e-05	0.000271457	0.000359682	0.000394066	0.000301417	0.00177966	0.000236058	8.34356e-05	0.000201939	8.40052e-05	0.000352517	0.000207336	0.000292141	0.000154664	8.43921e-05	0.000980244	0.000501054	0.000923697	8.37572e-05	0.000266121	0.000123727	0.000885487	0.0001872	0.00110934	0.000120209
	Acidimicrobium	0.000385385	0.000323394	0.000346281	0.000309658	0.000338752	0.000241688	0.000367253	0.000273714	0.000271104	0.00027916	0.000306885	0.000260402	0.000236542	0.000146288	0.000162101	0.000281314	0.000128849	0.000178238	0.000229548	0.000268785	0.000192539	0.000259192	0.00025783	0.000220427	0.000208084	0.000215978	0.000273636	0.000249208	0.000331397	0.000179119	0.000307497	0.000127315	0.000466992	0.000237177	0.000290138	0.000143495	0.000242737	0.00017387	0.000256705	0.000165216	0.00030889	0.00017675	0.000248723	0.000321524	0.000174261	0.000236876	0.000229839	0.000278124
	Acidiphilium	0.00054312	0.000576057	0.000486553	0.000463539	0.000475877	0.000574286	0.000489774	0.000384088	0.000634513	0.000579018	0.000551803	0.000764955	0.000504339	0.000777111	0.000533223	0.000528256	0.000444075	0.000939838	0.000891753	0.000884681	0.000577817	0.000574359	0.000551001	0.000417877	0.000475562	0.000714098	0.000893707	0.000950349	0.00149887	0.000771611	0.000612169	0.000462676	0.000788013	0.00165346	0.000844763	0.000695437	0.000897395	0.000519628	0.00111271	0.00136104	0.00201874	0.000670197	0.000904496	0.000736263	0.000996649	0.000488506	0.00171514	0.000767906
	Acidipila	0.0226329	0.00592017	0.0217568	0.0084193	0.0183989	0.00726047	0.0222046	0.00179346	0.00743851	0.00193785	0.00369457	0.00942386	0.00317692	0.0348217	0.0046543	0.00204917	0.00688646	0.00206787	0.0051507	0.00481877	0.00434651	0.00242765	0.0016444	0.00538325	0.00121341	0.0037856	0.00892881	0.0110464	0.00992801	0.00845933	0.00784949	0.00347684	0.0176952	0.0121492	0.0127801	0.00535292	0.00683921	0.00238053	0.00924072	0.00357586	0.0114445	0.00503224	0.00600917	0.00611394	0.00250846	0.00253393	0.00656203	0.0056575
	Acidipropionibacterium	1.08494e-05	1.44937e-05	1.88479e-05	1.05417e-05	1.66305e-05	1.10638e-05	9.15859e-06	7.33031e-06	1.29784e-05	1.14171e-05	1.4224e-05	1.02488e-05	1.06351e-05	1.92396e-05	7.34933e-06	1.33934e-05	8.91074e-06	1.51593e-05	1.73026e-05	1.80757e-05	1.68094e-05	8.73218e-06	1.23284e-05	1.17386e-05	4.64943e-06	8.0822e-06	7.94893e-06	7.66761e-06	8.31308e-06	9.33772e-06	9.63034e-06	9.85426e-06	1.73647e-05	1.35656e-05	7.39639e-06	6.20539e-06	8.83163e-06	1.17655e-05	9.93159e-06	1.01071e-05	6.93333e-06	2.25642e-05	8.35055e-06	1.51528e-05	7.45446e-06	8.832e-06	1.06795e-05	1.90381e-05
	Acidisphaera	0.00188744	0.00132891	0.00156844	0.00136121	0.00148484	0.00165942	0.00160362	0.000953584	0.00193597	0.00138623	0.00147276	0.00198087	0.00186183	0.00324718	0.00184659	0.00136879	0.00119081	0.00188054	0.00238739	0.00381473	0.00164197	0.00169683	0.00115865	0.00112573	0.00140932	0.00275742	0.00369337	0.00397121	0.0056415	0.00350022	0.00191366	0.00189588	0.00274537	0.00733657	0.00328017	0.00271179	0.00334082	0.00233454	0.0042579	0.00618055	0.00827644	0.00267385	0.00361962	0.00256717	0.00396379	0.00153143	0.00757557	0.00312118
	Acidithiobacillus	0.000236963	0.000160612	0.000261574	0.000137588	0.000200993	0.00016978	0.000254259	9.85953e-05	0.00015574	0.000135058	0.000141336	0.000161933	0.000264688	0.000318336	0.000213519	0.000134386	0.000138667	0.000267449	0.000245876	0.000282933	0.000280329	0.000235572	0.000173068	0.000163374	0.000192533	0.00027734	0.000344729	0.000301906	0.00094286	0.00026886	0.000331001	0.000155299	0.000292648	0.000397769	0.000302126	0.0002237	0.000277356	0.000141823	0.000596739	0.00035397	0.00071993	0.000153116	0.000281037	0.000285142	0.00046759	0.000151348	0.000564373	0.000186044
	Acidithrix	0.000558045	0.000401288	0.000498566	0.000361693	0.000497944	0.000273178	0.000498899	0.00015516	0.000344612	0.000248951	0.000339652	0.000344405	0.000272889	0.00020946	0.000214671	0.000290194	0.000155568	0.000269621	0.000365509	0.0003734	0.000310132	0.000303368	0.000333043	0.000303227	0.000179306	0.000306743	0.000410732	0.000348651	0.000543859	0.000368477	0.000405027	0.000221633	0.000611707	0.000473848	0.000459925	0.000204391	0.000291081	0.000436099	0.000525629	0.000294944	0.000398922	0.000555993	0.000338668	0.000532494	0.000347484	0.000251097	0.000490633	0.000505087
	Acidobacterium	0.00766289	0.00331677	0.00882175	0.00386068	0.00630526	0.0090161	0.0105619	0.0114785	0.00876422	0.00370547	0.00369156	0.00653682	0.00310679	0.0167058	0.00741386	0.00238041	0.0176041	0.00163627	0.00229481	0.00682518	0.00662707	0.00338599	0.00104027	0.00284982	0.0071362	0.0100406	0.0226751	0.0351451	0.00568586	0.00469642	0.00814554	0.00761211	0.0166164	0.00624947	0.0418572	0.0117805	0.0200959	0.00294867	0.0191578	0.00641725	0.0124012	0.00398111	0.0166364	0.00285294	0.00334601	0.00490903	0.00491459	0.0025476
	Acidocella	0.000318153	0.000365175	0.000375578	0.000315111	0.000327103	0.000365896	0.000385506	0.000211564	0.000420045	0.000298616	0.000346021	0.000435999	0.000345064	0.000399504	0.000287013	0.000295149	0.000381799	0.000560497	0.000555703	0.000490837	0.000472688	0.00031374	0.000346293	0.000301906	0.000224886	0.000384848	0.000565678	0.000537523	0.000810896	0.000478997	0.000367686	0.0002755	0.000427197	0.000888951	0.000523919	0.000442976	0.000507149	0.000315366	0.000628923	0.000886675	0.000906668	0.000354301	0.000550334	0.000461863	0.000559826	0.00022897	0.00105878	0.000455237
	Acidomonas	6.36719e-06	4.67495e-06	8.46553e-06	5.66418e-06	8.06249e-06	5.98092e-06	7.39918e-06	3.59191e-06	5.75234e-06	5.29235e-06	3.40574e-06	6.00785e-06	9.23111e-06	1.62967e-05	7.15934e-06	5.14249e-06	2.19178e-06	6.93582e-06	9.36332e-06	1.43691e-05	5.05349e-06	4.751e-06	5.63618e-06	8.56251e-06	6.84776e-06	1.24924e-05	1.03442e-05	1.09109e-05	2.08421e-05	2.2936e-05	6.80562e-06	1.21824e-05	7.45946e-06	2.93278e-05	6.42122e-06	8.57006e-06	9.84269e-06	1.18621e-05	1.00907e-05	1.31183e-05	3.00504e-05	1.76423e-05	6.6667e-06	1.60438e-05	1.49096e-05	5.58009e-06	2.29101e-05	1.9427e-05
	Acidothermus	0.001982	0.00140061	0.0018276	0.00127864	0.00193673	0.000896886	0.00172953	0.000497041	0.00121921	0.000774333	0.00110079	0.00120667	0.0031754	0.0173607	0.00224179	0.000822622	0.000374723	0.000684976	0.000871744	0.00105122	0.000800872	0.00113448	0.000807815	0.000766824	0.000564044	0.00132238	0.00107853	0.000781764	0.00133335	0.00227881	0.00129208	0.00111313	0.00137153	0.0015551	0.00128534	0.000675556	0.00101656	0.0025228	0.0014216	0.000814029	0.0012118	0.00234337	0.00101108	0.00296289	0.00121671	0.000998434	0.00285954	0.00339239
	Acidovorax	5.96576e-05	6.6865e-05	5.78872e-05	0.000100617	5.53749e-05	0.000128288	4.71608e-05	0.000377208	9.86457e-05	0.000196717	0.000171538	8.25122e-05	0.000184933	0.000415047	0.000255037	0.000154771	0.000181916	0.000150275	0.00011046	0.000216665	0.000159431	0.000158384	0.00012178	0.000131922	0.000264338	0.000207294	0.000116794	0.000147935	0.000301815	0.000121576	6.48051e-05	0.000208682	7.66176e-05	0.000166802	7.12217e-05	0.000172209	8.66616e-05	7.36025e-05	0.00017007	0.000299849	0.000202352	0.000115066	0.000114303	8.88466e-05	0.000206888	0.000169295	0.000262439	8.47751e-05
	Acinetobacter	7.8171e-05	5.94096e-05	0.000110611	4.73705e-05	0.000194365	5.35326e-05	6.14397e-05	0.000306373	0.000483316	4.52218e-05	0.000151923	0.00106241	0.00266298	0.000395173	0.00179667	7.50111e-05	0.000883741	6.56626e-05	9.18419e-05	0.000153129	9.62767e-05	0.000170045	6.58689e-05	0.000469931	9.58985e-05	0.000377676	7.14531e-05	0.000668872	0.000198683	0.000122756	4.31935e-05	0.000107766	4.12434e-05	0.000180921	4.91e-05	0.000799492	0.00012843	7.27159e-05	9.95031e-05	0.000137961	0.00011401	0.00714292	5.1967e-05	0.00244398	0.000136562	7.11256e-05	0.00019883	0.00129749
	Acrocarpospora	4.22275e-07	7.54514e-08	2.30324e-07	3.09127e-07	2.91784e-07	8.66379e-08	3.03923e-07	1.04167e-07	2.60851e-07	9.14961e-08	1.65962e-07	2.21852e-07	1.55209e-06	5.42831e-06	1.1404e-06	3.49025e-07	4.39268e-07	9.66499e-07	5.21936e-07	1.72351e-06	5.56575e-07	1.56396e-06	1.45634e-06	6.70859e-07	7.65466e-07	5.8279e-07	8.61473e-07	1.3541e-06	4.5484e-07	3.72028e-07	3.74726e-07	3.01464e-07	3.5251e-07	4.06447e-07	5.81306e-07	4.24283e-07	1.02753e-06	1.65836e-07	4.61492e-07	5.14146e-07	4.625e-07	2.74462e-07	3.70714e-07	3.07335e-07	3.91338e-07	2.97541e-07	4.10741e-07	7.71985e-07
	Actibacterium	3.2242e-07	1.92569e-06	4.23126e-07	7.4537e-07	1.42188e-07	1.00391e-06	7.34368e-07	1.60376e-06	1.01092e-06	8.59733e-07	1.01889e-06	6.03653e-07	2.04672e-06	9.60715e-07	2.35809e-06	2.12657e-06	1.37489e-06	5.8396e-06	1.22242e-06	8.09478e-07	1.4484e-06	1.95183e-06	2.84343e-06	1.62608e-06	9.38277e-07	5.8246e-07	1.4511e-06	9.21831e-07	2.97639e-06	1.19135e-06	2.47231e-06	6.56893e-08	0	2.20986e-06	6.39013e-07	1.02927e-06	5.73305e-07	1.48392e-06	3.06898e-07	3.1165e-07	1.82999e-06	8.28914e-07	1.04214e-06	2.35265e-06	1.1219e-06	8.05713e-07	2.50844e-06	1.2092e-06
	Actinoallomurus	3.94557e-05	4.60212e-05	4.70682e-05	2.9396e-05	3.69009e-05	3.15652e-05	4.4042e-05	2.09151e-05	3.23739e-05	1.97795e-05	2.53811e-05	4.61847e-05	1.15521e-05	2.54067e-06	9.1457e-06	1.50583e-05	1.69731e-05	1.5262e-05	2.15136e-05	1.35351e-05	2.56515e-05	4.58561e-05	1.38023e-05	1.48969e-05	4.61489e-05	1.97049e-05	2.68847e-05	1.96542e-05	2.59447e-05	1.11644e-05	2.99768e-05	1.15323e-05	4.43835e-05	3.60813e-05	3.92623e-05	4.57394e-05	3.64451e-05	2.69789e-05	3.9038e-05	1.11645e-05	2.68205e-05	3.13399e-05	2.34636e-05	3.77826e-05	2.91313e-05	3.59056e-05	2.52047e-05	2.98035e-05
	Actinoalloteichus	0.000137665	0.000168066	0.000149944	0.000131986	0.000153975	0.000128341	0.000147946	7.67147e-05	0.000163913	0.000137063	0.000150027	0.000175267	6.81147e-05	5.28747e-05	6.28777e-05	7.45883e-05	5.64281e-05	4.89249e-05	9.80886e-05	7.40925e-05	0.000156657	8.46482e-05	7.53713e-05	0.0001283	7.72102e-05	9.7365e-05	0.000101854	8.1287e-05	0.000115885	9.87891e-05	0.000134537	8.37784e-05	0.000155102	0.00019595	0.000104665	0.000137113	9.89307e-05	0.000151154	0.000125563	8.21462e-05	0.000107765	0.000211595	9.29765e-05	0.000255968	9.23195e-05	0.000116187	0.000104742	0.000120857
	Actinobaculum	2.11408e-06	1.18609e-06	7.21979e-07	2.10719e-06	1.28104e-06	1.28371e-06	8.30489e-07	3.21372e-06	1.98215e-06	1.62968e-06	1.1572e-06	4.41597e-07	1.0832e-06	2.33638e-07	4.95612e-06	8.16826e-06	2.30825e-06	3.53701e-06	2.24058e-06	4.12892e-06	2.8597e-06	6.46027e-06	3.67331e-06	1.00178e-06	2.31462e-06	1.49689e-06	1.79277e-06	3.26259e-06	2.51004e-06	2.05613e-06	1.68531e-06	1.64583e-06	1.37025e-06	2.50835e-06	2.99667e-06	1.44604e-06	1.61645e-06	1.49996e-06	1.57326e-06	4.59264e-06	3.74063e-06	2.27203e-06	2.68644e-06	4.24098e-06	9.67873e-07	2.9717e-06	1.57102e-06	1.90995e-06
	Actinocatenispora	0.00130599	0.00178609	0.00135104	0.00137535	0.00135423	0.00140729	0.00138394	0.000728902	0.00140964	0.00114508	0.00128705	0.0042885	0.000374675	0.000391915	0.000463259	0.00165823	0.000564266	0.000352863	0.000927334	0.000534144	0.00100467	0.00053008	0.000403161	0.0021756	0.00047214	0.000735725	0.00366512	0.00159354	0.000790481	0.000818099	0.000751022	0.00131397	0.000821608	0.00166452	0.00128752	0.000790038	0.000755322	0.00274896	0.000980317	0.00101248	0.000705965	0.00456992	0.00072916	0.00176093	0.000711347	0.000753354	0.000799573	0.00212539
	Actinocorallia	0.00217476	0.00157051	0.0022347	0.0013971	0.00202079	0.00110131	0.00232949	0.000745693	0.00155965	0.000958834	0.00126898	0.00171376	0.000873358	0.00037381	0.000625078	0.00112509	0.000670989	0.00102752	0.00125769	0.00103786	0.00142985	0.00109799	0.00122929	0.0010121	0.000740394	0.000814708	0.00136938	0.00103115	0.00146994	0.000880733	0.00154002	0.000654389	0.00166342	0.00134385	0.00190866	0.000836141	0.00166906	0.00129419	0.00203281	0.0008504	0.00153648	0.00147539	0.00144022	0.00180014	0.000979792	0.000913894	0.00115416	0.00147288
	Actinocrispum	0.00106046	0.00103759	0.00111859	0.000885237	0.00113894	0.00087112	0.00114461	0.000488339	0.001089	0.000758539	0.00094412	0.00136435	0.000413811	0.00019468	0.000325853	0.000576108	0.00039554	0.000471891	0.000706802	0.000504608	0.000685956	0.000525565	0.000677203	0.000653486	0.000370044	0.00050339	0.000742418	0.000594786	0.000878868	0.000473952	0.00106903	0.000485507	0.00138184	0.000732458	0.00104414	0.000917994	0.000837822	0.000741055	0.00123459	0.000343337	0.000926493	0.000900317	0.000800372	0.00262629	0.000523872	0.000572105	0.000554597	0.000647209
	Actinokineospora	0.000854474	0.000786269	0.000915579	0.000719019	0.00088383	0.000631248	0.000916184	0.000466115	0.000874371	0.000573828	0.000731463	0.00104503	0.000261023	0.000154854	0.000221695	0.000408178	0.000255405	0.000305402	0.000492231	0.000374948	0.000480572	0.000376541	0.000438924	0.000461546	0.000248213	0.000334052	0.000490727	0.000426588	0.000438564	0.000350758	0.000534972	0.000432529	0.00077475	0.000536034	0.00054225	0.000634456	0.000472535	0.000521018	0.000549732	0.000293871	0.000476471	0.00063921	0.000418635	0.00182298	0.000351579	0.000433803	0.00039074	0.000488503
	Actinomadura	0.0623759	0.0476454	0.0642874	0.0402369	0.0600236	0.0317287	0.0659853	0.0193407	0.0421321	0.0256454	0.0366582	0.0466752	0.0195492	0.00889614	0.0137625	0.0258609	0.0147585	0.0233821	0.0293586	0.0230575	0.029656	0.0272139	0.0289466	0.022167	0.018269	0.0193754	0.0351077	0.0253318	0.0376373	0.0224874	0.0428675	0.0174696	0.0483265	0.0339272	0.0493795	0.0238257	0.0384488	0.0357056	0.0513042	0.0194772	0.042193	0.0414913	0.0367612	0.0481413	0.0250862	0.0247942	0.0324289	0.032964
	Actinomyces	0.000636553	0.00072219	0.000532741	0.00104459	0.000617156	0.000823857	0.000506488	0.00180833	0.000863877	0.00144998	0.00121749	0.000659159	0.000658782	0.000646721	0.000856143	0.00103197	0.000461209	0.000337863	0.000527508	0.000946495	0.000482737	0.000878372	0.000542451	0.000635144	0.00100622	0.000915631	0.000633798	0.000627442	0.000719644	0.000437331	0.000547169	0.000600444	0.000969317	0.000557905	0.000448578	0.000407093	0.00045688	0.000476449	0.00046352	0.000704383	0.000446461	0.00044302	0.000566744	0.000572179	0.00065975	0.00101751	0.000675498	0.000668068
	Actinomycetospora	0.00141049	0.00111767	0.00127312	0.00112942	0.0014508	0.000778082	0.00140646	0.00062143	0.000956918	0.000847524	0.00105209	0.000966745	0.000397593	0.000335639	0.000367402	0.000687048	0.000331804	0.000441668	0.000633107	0.000555661	0.00065134	0.000563666	0.000603028	0.000628898	0.000338341	0.000431852	0.000649155	0.000507476	0.0005424	0.000566248	0.000673756	0.000517043	0.000725318	0.000728794	0.000707638	0.000376912	0.000659635	0.000763974	0.000615422	0.000475073	0.000605533	0.000837154	0.000577606	0.000771609	0.000530797	0.000518712	0.000588182	0.00080262
	Actinophytocola	0.00137043	0.00159942	0.00146732	0.00152897	0.00145967	0.00117232	0.00142009	0.00757203	0.00176999	0.00185203	0.00290733	0.0019011	0.00059354	0.000380163	0.000561556	0.000780277	0.000993342	0.000639337	0.00096037	0.000739664	0.000982505	0.000771683	0.000862191	0.00106317	0.00146867	0.0073061	0.00137396	0.00140575	0.00109564	0.000792697	0.00118662	0.00269605	0.00150263	0.00121574	0.0013554	0.00471669	0.001542	0.00415992	0.00132741	0.000790628	0.00105844	0.00149968	0.00104327	0.0032379	0.000923332	0.00153316	0.000879695	0.00136138
	Actinoplanes	0.0117163	0.0170103	0.0142651	0.0286723	0.0140174	0.015551	0.013452	0.0241291	0.0194663	0.0265385	0.0181808	0.0166522	0.0121287	0.00210969	0.0170067	0.0378259	0.0246173	0.00788299	0.00937834	0.0169687	0.0161158	0.0330883	0.0101633	0.0252209	0.0330588	0.026552	0.0193571	0.0148111	0.00703717	0.0136042	0.00787991	0.027196	0.0083591	0.0148244	0.0112771	0.0160286	0.0170201	0.0223786	0.00800476	0.024069	0.00695664	0.0173865	0.0107628	0.0125858	0.018439	0.0283723	0.0128424	0.0181407
	Actinopolymorpha	0.00369556	0.0032729	0.00375927	0.00279327	0.0038108	0.00230031	0.0037658	0.00200704	0.00293753	0.00258335	0.00285651	0.00310001	0.00152347	0.00107991	0.00112548	0.00178336	0.00115641	0.00154633	0.00201132	0.00175103	0.00202577	0.00173771	0.00184877	0.0015873	0.0014034	0.00165086	0.00242578	0.0017587	0.00272688	0.00165392	0.00358958	0.00141144	0.00359191	0.00247712	0.00367641	0.00178901	0.00294476	0.00290649	0.00455509	0.00141883	0.00301462	0.00331688	0.00287441	0.00365223	0.00190753	0.00180619	0.00240726	0.00254992
	Actinopolyspora	0.000139194	0.000129982	0.000160846	0.000122179	0.000168243	0.000104084	0.000164838	6.71914e-05	0.000120528	9.26862e-05	0.000114103	0.000127472	4.54105e-05	3.29405e-05	3.93743e-05	5.1801e-05	3.41028e-05	5.37835e-05	6.36184e-05	5.80669e-05	7.40854e-05	6.39804e-05	6.40644e-05	6.70162e-05	4.90171e-05	5.85938e-05	7.25206e-05	5.4589e-05	7.52025e-05	6.05396e-05	7.84261e-05	5.19489e-05	9.37652e-05	0.000143786	8.54113e-05	0.000140025	7.65176e-05	0.00010749	9.70229e-05	5.57729e-05	6.67476e-05	0.000128251	6.65767e-05	0.000132224	7.14978e-05	7.63249e-05	6.36048e-05	0.000109603
	Actinorugispora	0.000282162	0.000285393	0.000307033	0.000228241	0.000294163	0.000179753	0.000343821	9.95502e-05	0.00022233	0.000159727	0.000225529	0.000223816	0.000124565	6.22092e-05	8.5743e-05	0.000193988	9.2129e-05	0.000162258	0.000212249	0.000165805	0.000199738	0.000173919	0.000212951	0.000150877	0.000114108	0.000116646	0.000229757	0.000185675	0.000210211	0.000134675	0.000243341	9.00141e-05	0.000302184	0.00016857	0.000325429	0.000123945	0.000262495	0.000219847	0.000292188	0.000136996	0.000228118	0.000240595	0.000252158	0.000297627	0.000141345	0.000134625	0.000184772	0.000200502
	Actinospica	0.00951604	0.00569623	0.0183105	0.00539815	0.0148831	0.00385743	0.0111159	0.00135616	0.00600077	0.00250851	0.00464507	0.0104807	0.00368592	0.00147922	0.00249214	0.00538413	0.00250133	0.00362405	0.00655324	0.00503204	0.00917782	0.0038151	0.00452705	0.00668256	0.00196237	0.00604665	0.00741208	0.00647354	0.00780307	0.011711	0.00630546	0.00482071	0.00681023	0.00744909	0.00552042	0.00371147	0.00403634	0.00832706	0.00648377	0.00414039	0.00582477	0.00656173	0.00503986	0.00782974	0.00294632	0.00255852	0.00424116	0.00570661
	Actinosynnema	0.0003013	0.000254321	0.000303675	0.000239774	0.000298091	0.000212829	0.000336431	0.000198023	0.000251662	0.000210517	0.000288222	0.00032676	0.000200881	1.89473e-05	8.68165e-05	0.000170815	0.000100672	0.00015933	0.000238104	0.000173535	0.00020743	0.000151068	0.000210553	0.000231736	8.19952e-05	0.000160568	0.000232203	0.000210904	0.000178763	0.000153173	0.000264568	0.000127741	0.000339772	0.000183537	0.000264363	0.000153344	0.000240927	0.000137524	0.000241023	9.54945e-05	0.000203562	0.000208936	0.000166374	0.000445532	0.000111187	0.000128706	0.000116485	0.000172689
	Actinotalea	8.65133e-05	6.90838e-05	5.61159e-05	6.39166e-05	7.87106e-05	6.03841e-05	6.88056e-05	5.67124e-05	7.12128e-05	6.67471e-05	7.24858e-05	5.55909e-05	5.70724e-05	9.62016e-05	4.39066e-05	4.89076e-05	2.74096e-05	3.43436e-05	7.46302e-05	6.50096e-05	3.68804e-05	5.06785e-05	4.8095e-05	4.61751e-05	4.18235e-05	5.22396e-05	4.95697e-05	4.12124e-05	6.25325e-05	4.88836e-05	5.15318e-05	4.54926e-05	6.2414e-05	8.11026e-05	4.80427e-05	4.28482e-05	3.98804e-05	7.43008e-05	4.32528e-05	3.03717e-05	6.42945e-05	7.97753e-05	5.34641e-05	8.86145e-05	4.84443e-05	6.00935e-05	5.98667e-05	9.00926e-05
	Acuticoccus	5.82064e-05	7.72959e-05	7.87665e-05	6.25169e-05	6.78788e-05	7.66035e-05	7.00508e-05	7.34092e-05	7.68354e-05	9.89634e-05	8.17053e-05	7.3773e-05	8.37819e-05	3.16774e-05	8.11019e-05	7.68216e-05	8.3102e-05	0.000135901	0.000103418	6.42652e-05	7.53609e-05	7.78423e-05	9.84592e-05	6.35578e-05	7.89349e-05	6.52877e-05	6.02351e-05	5.63551e-05	6.59581e-05	4.31745e-05	6.08333e-05	4.80277e-05	5.2923e-05	9.14571e-05	5.85835e-05	6.33546e-05	6.81347e-05	5.0142e-05	6.42861e-05	6.46347e-05	7.99566e-05	5.45664e-05	7.05969e-05	6.00473e-05	6.62164e-05	8.18602e-05	8.2442e-05	5.23165e-05
	Adhaeribacter	1.70406e-05	2.05848e-05	9.43859e-06	4.58457e-05	2.53514e-05	4.98626e-05	4.40117e-06	0.000182706	3.1416e-05	0.000100541	6.9119e-05	1.53213e-05	1.85814e-05	1.97281e-05	0.000185071	5.9239e-05	6.3854e-05	1.72753e-05	1.34672e-05	8.48491e-05	2.58605e-05	4.03128e-05	1.89501e-05	3.33325e-05	0.000129456	0.000144902	1.29031e-05	2.39135e-05	1.32886e-05	1.17989e-05	3.86602e-06	0.000129589	2.23383e-06	6.3843e-06	6.38508e-06	4.09666e-05	1.61042e-05	1.41726e-05	1.13222e-05	0.000100984	2.48744e-06	5.56726e-06	3.12933e-05	3.96899e-06	6.54841e-05	0.000138454	6.91861e-05	6.59272e-06
	Advenella	2.71806e-06	1.38236e-05	3.44921e-06	1.74908e-05	2.35328e-06	2.05104e-05	5.5722e-06	2.45777e-05	2.17352e-05	2.26374e-05	2.50885e-05	1.53493e-05	1.05099e-05	2.67159e-05	2.25663e-05	1.91639e-05	2.72697e-05	1.88608e-05	2.22536e-05	1.25067e-05	1.206e-05	1.95198e-05	1.29136e-05	2.40197e-05	2.99548e-05	2.14634e-05	1.5384e-05	1.7673e-05	8.09748e-06	7.58222e-06	5.40124e-06	1.97932e-05	3.92218e-06	8.12402e-06	1.05202e-05	1.78712e-05	1.44109e-05	1.31959e-05	5.54333e-06	2.63765e-05	6.49719e-06	7.5761e-06	1.86214e-05	7.05347e-06	2.38644e-05	2.33196e-05	2.20883e-05	9.13682e-06
	Aequorivita	0	2.68159e-06	1.45382e-06	3.62479e-06	0	4.39328e-06	7.42556e-07	1.33049e-05	3.15602e-06	7.38612e-06	1.18564e-05	9.516e-07	6.66444e-06	1.24972e-05	1.00142e-05	7.04247e-06	8.59756e-06	2.50534e-07	2.71032e-07	1.98967e-05	4.39707e-06	3.75351e-06	8.43866e-07	3.11083e-06	1.7709e-05	1.29026e-05	1.49678e-06	3.48835e-06	1.41769e-06	1.51567e-06	1.16766e-07	2.60369e-05	3.45134e-07	2.75142e-06	5.89674e-07	3.13669e-06	3.52315e-06	1.41879e-06	6.64363e-07	2.52267e-05	1.02573e-06	4.21027e-07	9.89361e-07	2.40634e-06	9.86897e-06	6.92288e-06	8.80622e-06	2.10621e-06
	Aeribacillus	3.54632e-06	3.99909e-06	3.42882e-06	3.92831e-06	3.34975e-06	4.25911e-06	3.12662e-06	3.54928e-06	5.25097e-06	3.50973e-06	3.38712e-06	6.08524e-06	4.49975e-06	3.79109e-06	6.42394e-06	5.9707e-06	1.15552e-05	1.68179e-06	4.21433e-06	5.1125e-06	7.47084e-06	6.17443e-06	2.05954e-06	8.81314e-06	9.39086e-06	5.93097e-06	7.66357e-06	7.52805e-06	8.43119e-06	1.33123e-05	3.4877e-06	1.13045e-05	2.41197e-06	7.13255e-06	5.06454e-06	9.46851e-06	6.21412e-06	7.9821e-06	3.13461e-06	1.26795e-05	3.71408e-06	5.80876e-06	6.07057e-06	6.2307e-06	1.03872e-05	5.41949e-06	1.01395e-05	8.23923e-06
	Aerococcus	6.27179e-05	5.3432e-05	6.48525e-05	5.43148e-05	6.58835e-05	5.7236e-05	5.26695e-05	2.68349e-05	4.82354e-05	3.2192e-05	4.45114e-05	3.93187e-05	7.79951e-05	4.03651e-05	5.52592e-05	5.681e-05	7.43622e-05	0.000133887	8.13874e-05	6.57694e-05	7.5951e-05	5.76949e-05	9.66118e-05	7.02848e-05	7.13166e-05	6.82928e-05	9.78312e-05	9.0417e-05	0.000102093	0.000126253	9.1956e-05	5.62747e-05	6.45963e-05	8.76007e-05	7.84544e-05	5.71682e-05	9.77836e-05	3.65997e-05	8.37142e-05	6.62504e-05	7.79085e-05	3.85186e-05	8.30741e-05	7.52599e-05	6.66005e-05	4.44791e-05	0.000106996	5.02252e-05
	Aeromicrobium	0.000443879	0.000387937	0.000352286	0.000467411	0.000440471	0.00030622	0.000352096	0.000719914	0.000364004	0.000576401	0.00042849	0.000331075	0.000186357	0.000361406	0.000226733	0.000306905	0.000178685	0.000171864	0.000215464	0.000368545	0.000262223	0.000315975	0.000197962	0.000218155	0.000261608	0.000278372	0.000299508	0.000248247	0.000293266	0.000295329	0.000259033	0.000360996	0.000249965	0.000374896	0.000274514	0.000207147	0.000259058	0.000553575	0.000280563	0.000270926	0.0002191	0.000574161	0.000234005	0.000442486	0.000322436	0.000357427	0.000354224	0.000499978
	Aeromonas	9.6885e-06	8.1384e-06	1.12616e-05	1.90398e-05	9.63783e-06	1.81322e-05	1.07631e-05	4.40056e-05	1.18829e-05	2.3363e-05	1.89528e-05	8.15446e-06	1.31028e-05	2.78789e-05	2.81142e-05	3.78189e-05	3.34663e-05	1.47289e-05	8.20722e-06	2.69883e-05	9.58461e-06	2.39944e-05	1.40978e-05	9.2221e-06	0.000122347	6.71385e-05	1.0817e-05	1.7926e-05	2.71257e-05	1.51893e-05	7.55201e-06	3.15461e-05	5.80196e-06	1.1976e-05	9.1096e-06	2.30724e-05	8.47326e-06	1.03045e-05	8.9428e-06	4.73432e-05	2.49779e-05	2.57094e-05	1.46855e-05	6.16605e-06	2.72156e-05	7.11082e-05	2.70424e-05	7.55905e-06
	Aestuariibacter	8.64295e-07	2.04834e-07	1.34883e-06	6.27494e-07	1.93015e-06	4.96591e-07	4.73163e-07	2.24656e-07	2.69598e-07	0	3.94364e-07	6.66531e-07	5.07389e-07	5.56162e-08	8.53592e-07	2.16087e-06	1.52997e-06	3.06261e-06	5.27034e-07	1.87099e-06	6.79157e-07	2.78548e-06	8.72288e-07	4.99891e-07	1.69469e-06	1.09641e-06	7.01352e-07	8.82819e-07	8.3225e-07	1.81779e-06	1.59651e-07	1.16382e-06	4.04985e-07	9.97733e-07	4.58802e-07	1.1799e-06	6.69999e-07	1.48984e-06	4.53909e-07	5.16094e-06	3.37296e-07	8.72668e-07	4.13824e-07	1.0048e-06	8.10829e-07	8.86027e-08	9.01681e-07	6.69844e-07
	Aestuariimicrobium	4.21525e-06	4.35952e-06	4.14131e-06	8.94037e-06	4.3231e-06	4.19425e-06	5.98067e-06	5.51358e-06	4.06225e-06	3.71771e-06	4.70603e-06	3.11069e-06	2.08573e-06	9.71614e-07	3.78738e-06	7.12843e-06	7.37405e-06	4.29531e-06	6.66149e-06	8.9165e-06	3.95403e-06	6.72412e-06	5.23931e-06	7.24394e-06	5.97483e-06	4.85588e-06	7.37315e-06	1.05528e-05	4.587e-06	7.80859e-06	4.64836e-06	6.01316e-06	1.81454e-05	6.12753e-06	5.70133e-06	2.61837e-06	7.87606e-06	6.12857e-06	3.14886e-06	5.5437e-06	3.09667e-06	1.90806e-05	5.57331e-06	5.85518e-06	8.08239e-06	6.45955e-06	1.06963e-05	8.83796e-06
	Aestuariispira	5.87549e-06	1.04894e-05	4.4292e-06	5.48788e-06	3.69354e-06	1.15087e-05	1.39424e-05	9.66374e-06	1.05716e-05	8.55875e-06	8.45871e-06	1.01804e-05	2.17757e-05	3.89504e-06	8.00999e-06	8.95353e-06	1.95001e-05	3.31935e-05	2.45679e-05	6.45289e-06	2.04009e-05	8.78792e-06	1.8679e-05	1.48069e-05	1.00566e-05	9.42518e-06	1.25967e-05	1.03063e-05	8.29454e-06	7.17834e-06	1.59449e-05	6.90174e-06	1.125e-05	5.82693e-06	1.24728e-05	8.70192e-06	1.54165e-05	5.41413e-06	1.1045e-05	6.24818e-06	5.97315e-06	4.73672e-06	1.07621e-05	8.51405e-06	1.08889e-05	1.08771e-05	1.38973e-05	4.84254e-06
	Aestuariivita	1.21448e-06	4.33514e-06	6.4431e-07	1.19067e-06	4.09667e-06	1.386e-06	7.34825e-07	9.02915e-07	7.71078e-07	1.77523e-06	3.09077e-06	1.51056e-06	1.11807e-06	2.16051e-06	3.25587e-06	2.2104e-06	1.58257e-06	1.33271e-06	6.59639e-07	1.8261e-06	1.90998e-06	2.10072e-06	9.94822e-07	3.23554e-06	7.51236e-07	1.42375e-06	2.68508e-06	1.57316e-06	2.13198e-06	3.16827e-06	1.09874e-06	2.5161e-06	1.49645e-07	1.2747e-06	1.04186e-06	2.31092e-06	1.76304e-06	1.73865e-06	1.34273e-06	7.0519e-07	2.70606e-07	1.71101e-06	1.36253e-06	1.29077e-06	2.31282e-06	5.09685e-07	1.75822e-06	9.89035e-07
	Aetherobacter	1.19981e-06	2.90585e-06	2.0878e-07	2.78344e-06	1.36996e-06	2.42517e-06	9.16626e-07	2.04019e-06	1.84602e-06	2.72079e-06	1.88415e-06	4.93776e-06	9.91327e-06	0	4.12342e-07	4.11189e-06	2.53533e-06	6.07559e-06	1.83979e-06	2.41105e-06	2.03328e-06	3.13087e-06	2.18859e-06	3.90122e-06	2.9927e-06	2.05258e-06	2.93978e-06	2.66193e-06	6.57268e-07	1.00905e-06	2.03217e-06	1.01845e-06	2.01382e-06	5.45195e-07	9.34101e-06	1.75889e-06	1.08844e-05	5.6759e-07	9.35228e-06	8.68933e-07	1.53353e-06	4.00234e-07	8.0486e-06	5.89943e-07	3.84502e-06	2.30871e-06	7.29683e-07	1.23716e-06
	Afifella	2.32226e-05	7.6196e-05	2.83895e-05	3.20833e-05	2.4593e-05	5.3362e-05	2.89594e-05	5.62755e-05	4.0585e-05	0.000107562	4.63242e-05	4.97042e-05	0.00010301	2.93771e-05	6.66959e-05	6.57945e-05	6.34576e-05	0.000126797	6.62467e-05	4.88808e-05	5.39991e-05	5.97578e-05	0.000103182	4.26807e-05	6.11414e-05	6.2091e-05	9.52024e-05	9.31053e-05	0.000131687	4.12402e-05	0.000101142	3.35283e-05	0.000102543	8.55232e-05	8.22326e-05	6.88778e-05	0.000117801	5.54064e-05	0.000127016	5.80817e-05	0.00011036	2.64125e-05	0.000102703	3.27367e-05	9.34607e-05	6.42854e-05	9.76371e-05	3.41666e-05
	Afipia	0.00145975	0.00297274	0.00193351	0.00327922	0.00165762	0.0037071	0.00198161	0.00297406	0.00352588	0.00355334	0.00335337	0.00309508	0.00378022	0.00103179	0.00359263	0.00382013	0.00360587	0.00456271	0.00456054	0.00254126	0.00527766	0.00379483	0.00495383	0.00386499	0.00291584	0.00254062	0.00256835	0.00298382	0.00190851	0.00254403	0.00187828	0.00295809	0.00169888	0.00255016	0.0023556	0.00287312	0.00283465	0.0025338	0.00179354	0.00291301	0.00185496	0.00221572	0.0032405	0.00202439	0.00272429	0.00287976	0.00290204	0.00211119
	Agarilytica	7.3583e-07	1.79211e-06	7.9708e-07	1.83644e-06	1.65958e-06	4.61908e-06	1.75399e-06	6.24974e-06	1.85045e-06	3.27554e-06	1.42422e-06	9.98879e-07	1.25603e-06	1.04179e-06	3.01548e-06	1.23401e-06	1.6032e-06	4.06563e-06	1.33946e-06	7.11046e-06	1.47978e-06	3.96248e-06	2.92275e-06	5.67282e-07	4.00604e-06	2.46465e-06	1.62854e-05	1.15102e-05	1.10327e-06	1.47765e-06	1.56338e-05	3.22277e-06	8.79952e-06	8.10385e-07	1.06489e-05	4.1985e-06	1.57425e-05	1.48354e-06	1.35903e-05	3.81793e-06	1.00382e-05	1.11232e-06	6.36572e-06	2.2589e-06	2.50434e-06	3.77922e-06	2.50752e-06	1.24241e-06
	Agitococcus	1.35964e-07	1.39489e-06	5.60969e-08	9.43664e-07	0	2.61876e-06	2.3875e-07	5.73822e-06	1.41318e-06	2.26114e-06	2.20678e-06	1.1317e-06	1.23568e-06	9.96311e-08	3.33458e-06	4.32307e-06	1.58279e-06	3.0142e-06	2.32972e-06	2.10279e-06	1.72185e-06	2.76806e-06	1.01653e-06	1.25548e-06	1.05394e-05	2.3103e-06	1.76407e-06	3.82866e-06	4.18242e-07	2.45336e-06	4.17276e-07	3.22918e-06	3.52092e-07	6.57317e-07	9.58606e-07	4.21927e-06	2.76093e-06	2.63748e-06	5.4277e-07	5.73679e-06	1.66293e-07	1.46433e-06	2.06127e-06	2.04741e-07	2.78411e-06	6.06829e-06	5.52193e-06	1.64397e-06
	Agreia	3.75771e-05	2.48549e-05	2.82452e-05	2.63822e-05	3.14921e-05	2.09425e-05	2.46158e-05	1.62206e-05	2.79445e-05	1.4494e-05	2.18752e-05	2.31767e-05	1.61309e-05	3.23656e-05	1.36372e-05	2.4541e-05	1.50388e-05	1.91268e-05	2.2349e-05	2.35997e-05	2.47338e-05	2.34042e-05	2.45408e-05	2.03988e-05	1.18728e-05	1.29359e-05	1.27608e-05	1.04237e-05	1.38083e-05	1.82692e-05	6.95685e-06	1.8438e-05	9.80125e-06	2.62809e-05	4.56482e-05	1.28355e-05	2.79925e-05	2.98383e-05	3.12727e-05	1.86397e-05	3.14432e-05	3.01825e-05	1.65936e-05	2.21428e-05	2.20727e-05	2.13804e-05	1.77898e-05	2.42993e-05
	Agrobacterium	8.29456e-05	8.42123e-05	6.46233e-05	7.69025e-05	6.94646e-05	0.000100278	7.08522e-05	8.43957e-05	9.04933e-05	8.66672e-05	8.64675e-05	8.43445e-05	0.000136354	7.89725e-05	0.000115523	0.000103467	0.000146048	0.000129255	0.000132698	0.000102201	0.000119704	0.000109312	0.000130886	0.000122307	9.24681e-05	9.09599e-05	8.75118e-05	9.31217e-05	8.97699e-05	9.06531e-05	7.58735e-05	6.85228e-05	7.01566e-05	0.000107794	8.47438e-05	8.5999e-05	0.000110793	6.9583e-05	8.50587e-05	9.16746e-05	0.000102519	5.82624e-05	0.000100335	6.87201e-05	0.000103889	7.25861e-05	0.000136788	6.67234e-05
	Agrococcus	1.37018e-05	2.24045e-05	1.36928e-05	2.215e-05	1.6572e-05	2.25112e-05	1.5272e-05	2.24091e-05	1.60291e-05	2.99889e-05	2.47987e-05	1.77496e-05	1.2045e-05	4.25723e-05	2.57448e-05	1.62492e-05	1.68443e-05	7.60972e-06	1.49716e-05	2.52197e-05	1.39053e-05	2.21876e-05	1.15763e-05	1.53685e-05	1.64009e-05	2.35588e-05	1.82101e-05	1.38726e-05	1.6404e-05	1.6857e-05	1.10359e-05	2.09385e-05	9.93891e-06	1.93904e-05	1.5386e-05	1.57982e-05	1.77987e-05	2.69403e-05	6.84848e-06	2.35791e-05	1.09082e-05	2.99446e-05	1.29372e-05	2.35741e-05	2.41288e-05	3.05664e-05	3.04021e-05	2.53034e-05
	Agromyces	0.000693826	0.000584203	0.000623397	0.00101277	0.000656618	0.000741526	0.000610942	0.00530513	0.000606086	0.0012209	0.00145775	0.000508898	0.000448078	0.000380798	0.00100601	0.000752323	0.000678858	0.000344474	0.000345906	0.00062282	0.000402573	0.000851947	0.000415933	0.000630717	0.00125597	0.000699278	0.000386301	0.000362587	0.000346957	0.000319806	0.000343323	0.000731585	0.000382816	0.000458677	0.000376774	0.000554695	0.000396742	0.000624764	0.000338672	0.000496556	0.000331678	0.000563986	0.000374587	0.000516569	0.000634582	0.00101633	0.000403651	0.000508276
	Ahniella	5.99494e-06	1.33331e-05	1.20215e-05	2.06751e-05	9.2262e-06	1.87103e-05	7.61841e-06	3.15238e-05	1.67944e-05	3.16576e-05	1.62165e-05	8.75777e-06	2.58143e-05	1.77489e-05	3.8969e-05	2.00651e-05	2.69195e-05	2.63541e-05	7.442e-06	1.55486e-05	1.48497e-05	2.14855e-05	1.25431e-05	1.5282e-05	8.20582e-05	3.79762e-05	1.29826e-05	2.46929e-05	2.1475e-05	2.74254e-05	4.33901e-06	6.89855e-05	2.96397e-06	1.68956e-05	6.84949e-06	3.16874e-05	1.59631e-05	1.3955e-05	7.48604e-06	5.83354e-05	1.34715e-05	6.66103e-06	3.29276e-05	7.08887e-06	3.90206e-05	0.000192836	3.83612e-05	9.34199e-06
	Ahrensia	9.41069e-07	4.65215e-06	1.18235e-06	4.08056e-06	1.21386e-06	4.53275e-06	4.26148e-06	6.10473e-06	7.03578e-06	7.15341e-06	6.3673e-06	3.42599e-06	4.72367e-06	2.93427e-07	2.09213e-06	8.4731e-06	3.40831e-06	6.15694e-06	4.85873e-06	1.66125e-06	4.99501e-06	2.99105e-06	1.00513e-05	3.93283e-06	2.16199e-06	1.50501e-06	6.57922e-06	4.54097e-06	2.36096e-07	9.21937e-07	5.89685e-06	8.808e-07	2.19706e-06	3.44131e-07	6.48368e-06	1.04434e-06	5.53542e-06	1.25249e-06	1.53731e-06	2.11428e-06	4.68211e-07	3.05374e-07	3.6976e-06	3.33055e-07	1.07089e-06	7.41502e-07	5.06904e-07	1.15425e-06
	Aidingimonas	1.62683e-06	1.09864e-06	2.25465e-06	4.112e-07	1.51032e-06	1.65428e-06	3.83118e-06	7.94818e-07	1.24587e-06	7.72217e-07	1.19205e-06	1.33999e-06	2.57646e-06	2.65743e-07	2.15403e-06	1.77017e-06	1.22823e-06	1.54351e-06	2.58595e-06	9.46235e-07	1.1351e-06	1.61922e-06	1.42656e-06	4.95462e-06	4.74662e-06	3.0716e-06	4.03184e-06	2.0324e-06	2.3168e-06	1.782e-06	6.6864e-07	1.72829e-06	4.84568e-06	1.36918e-06	1.56068e-06	3.05597e-06	3.24761e-06	7.62043e-07	1.62093e-06	1.48267e-06	3.46936e-06	9.52068e-07	3.1936e-06	4.07018e-06	3.76495e-06	4.80821e-06	6.28526e-06	2.52998e-06
	Akkermansia	1.49254e-07	7.14789e-07	1.01639e-06	1.44811e-06	0	1.82022e-06	6.26174e-07	2.16382e-06	4.60353e-07	7.47466e-07	9.83088e-07	5.28916e-07	2.66015e-07	7.03135e-06	3.29173e-07	4.84605e-07	1.63398e-06	2.22856e-06	9.893e-08	6.28049e-08	7.10871e-07	1.9535e-06	1.09383e-06	5.77032e-07	2.94457e-06	8.92383e-07	1.47317e-06	1.38274e-06	8.65145e-07	9.16825e-07	8.72308e-07	4.56148e-06	2.48399e-07	1.80149e-07	1.40774e-06	1.11337e-06	9.3332e-07	5.76549e-07	3.99292e-07	3.01522e-06	1.87306e-07	5.10103e-08	7.95277e-07	3.39184e-07	1.18225e-06	7.27224e-07	1.67838e-06	4.016e-07
	Albidovulum	1.43174e-06	3.4008e-06	1.15902e-06	4.32137e-06	1.69401e-06	5.9101e-06	3.81727e-06	5.20744e-06	4.23029e-06	4.0498e-06	5.14215e-06	3.7214e-06	7.85741e-06	1.40413e-06	4.02732e-06	7.6582e-06	4.927e-06	8.6413e-06	5.69614e-06	5.47915e-06	4.28749e-06	4.58556e-06	6.14924e-06	5.1888e-06	6.71834e-06	7.41569e-06	8.94708e-06	9.40718e-06	9.47283e-06	4.43026e-06	1.29199e-05	4.70697e-06	1.0314e-05	7.84507e-06	1.07174e-05	8.54748e-06	1.62455e-05	5.78368e-06	1.19035e-05	5.29477e-06	8.74214e-06	2.56681e-06	1.25471e-05	5.25169e-06	7.94554e-06	9.0425e-06	8.95324e-06	5.28792e-06
	Albimonas	5.63967e-06	2.71577e-05	1.01409e-05	2.30492e-05	1.13915e-05	2.19655e-05	1.24585e-05	1.83814e-05	2.28928e-05	2.34888e-05	2.27945e-05	2.16974e-05	2.69798e-05	8.79135e-06	2.40377e-05	2.20381e-05	2.49429e-05	4.8662e-05	3.05033e-05	1.53656e-05	2.47129e-05	2.66784e-05	3.21997e-05	1.72114e-05	2.19359e-05	1.6893e-05	1.94445e-05	1.78531e-05	2.83219e-05	2.05327e-05	2.12527e-05	1.19205e-05	1.31181e-05	1.54813e-05	1.24941e-05	1.46629e-05	2.09463e-05	9.37818e-06	1.39381e-05	1.68062e-05	1.44506e-05	9.84498e-06	2.33838e-05	1.18487e-05	1.79822e-05	2.73909e-05	2.4001e-05	1.28447e-05
	Alcaligenes	2.58381e-05	2.52858e-05	2.02274e-05	3.19411e-05	2.15761e-05	2.49331e-05	1.12514e-05	2.56321e-05	2.15155e-05	2.30697e-05	2.69767e-05	1.34039e-05	2.38843e-05	7.24631e-05	3.72888e-05	2.95559e-05	2.71016e-05	2.71811e-05	1.38393e-05	2.1527e-05	1.94471e-05	2.22728e-05	2.41725e-05	1.95731e-05	2.4864e-05	2.75317e-05	1.67126e-05	1.46162e-05	1.79695e-05	1.91946e-05	9.72584e-06	2.87339e-05	8.48042e-06	1.88499e-05	9.60169e-06	1.47405e-05	1.20616e-05	2.14475e-05	6.91896e-06	2.65153e-05	7.30673e-06	3.09158e-05	2.1095e-05	1.76347e-05	2.68596e-05	2.75223e-05	2.67417e-05	3.17189e-05
	Alcanivorax	0.000192171	2.16237e-05	0.000108579	5.1192e-05	4.25717e-05	9.37732e-05	6.81982e-05	6.7355e-05	4.2976e-05	2.64685e-05	3.23027e-05	2.67591e-05	9.82514e-05	0.0012779	0.000116572	4.88872e-05	3.55812e-05	6.4648e-05	3.83169e-05	9.03829e-05	5.09251e-05	4.56079e-05	3.23647e-05	3.88162e-05	7.71578e-05	6.55402e-05	3.76768e-05	5.33176e-05	6.58764e-05	8.2066e-05	2.52253e-05	9.01118e-05	2.47941e-05	0.000211774	2.74215e-05	4.8738e-05	3.38032e-05	9.59598e-05	3.48404e-05	7.40245e-05	7.50935e-05	5.05182e-05	4.06523e-05	0.000281438	0.00012776	8.97856e-05	0.000405836	0.000218741
	Algibacter	4.85005e-07	6.86367e-07	2.38752e-07	5.89935e-07	2.11056e-07	1.10492e-07	5.73909e-07	6.59436e-08	0	1.51752e-07	0	2.83591e-07	2.11246e-07	1.8187e-07	2.4438e-06	0	4.71909e-07	4.6583e-07	1.29848e-07	2.88435e-06	1.98546e-06	6.14895e-08	0	4.78515e-07	1.12252e-06	3.63819e-06	5.46902e-08	1.2013e-07	1.10277e-06	5.95259e-07	0	3.23698e-06	0	7.00293e-07	0	4.27605e-07	1.41566e-07	4.45559e-07	2.622e-07	1.03315e-06	4.54814e-07	5.80649e-07	9.0011e-08	4.99152e-08	2.0962e-07	2.15361e-07	3.79369e-06	4.57081e-08
	Algiphilus	1.33134e-06	2.41718e-06	1.07673e-06	2.87019e-06	8.12132e-07	3.18107e-06	1.69777e-06	1.30163e-05	2.34782e-06	3.22233e-06	2.51009e-06	1.02858e-06	1.12529e-05	0.000134261	7.31062e-06	1.39679e-05	1.1674e-05	1.11176e-05	5.29209e-06	1.65821e-05	9.97897e-06	9.66656e-06	6.07587e-06	6.29063e-06	1.18674e-05	1.3668e-05	8.94693e-06	6.87116e-06	2.18002e-05	9.84405e-06	6.70682e-06	1.03976e-05	1.16457e-06	1.06194e-05	4.45022e-06	1.23867e-05	1.24028e-05	4.47578e-06	1.94858e-05	1.05886e-05	9.07026e-06	2.84364e-06	8.73921e-06	5.58658e-06	2.43802e-05	1.03944e-05	4.59154e-05	8.88826e-06
	Algoriphagus	1.32774e-05	1.7032e-05	7.0379e-06	3.08219e-05	1.7709e-05	4.17911e-05	1.08435e-05	0.000192303	2.37439e-05	6.77293e-05	5.69837e-05	1.65242e-05	1.88235e-05	5.01205e-05	0.000155101	8.53365e-05	6.81306e-05	1.96683e-05	7.9901e-06	0.000104966	2.54348e-05	4.95327e-05	1.50831e-05	2.07019e-05	0.000167834	0.000196215	7.71799e-06	2.12583e-05	1.13236e-05	1.90056e-05	5.42692e-06	0.000190034	5.23113e-06	1.65349e-05	5.35337e-06	5.12359e-05	1.11898e-05	1.48111e-05	4.37854e-06	0.000164642	3.15476e-06	4.2552e-06	1.8409e-05	9.80008e-06	7.40987e-05	0.000106165	0.000115393	1.20649e-05
	Alicycliphilus	5.79488e-06	6.31192e-06	9.49345e-06	9.0159e-06	7.17089e-06	1.43516e-05	5.93589e-06	3.29195e-05	1.54326e-05	2.84472e-05	2.28272e-05	6.52198e-06	1.83005e-05	0.000216683	3.44889e-05	2.4265e-05	1.76658e-05	7.23098e-06	1.29291e-05	1.69087e-05	1.02822e-05	2.00936e-05	1.07528e-05	1.34615e-05	2.89416e-05	2.95397e-05	1.08482e-05	1.85621e-05	1.40163e-05	2.47952e-05	9.94647e-06	2.46053e-05	4.89883e-06	2.11069e-05	6.27473e-06	1.87955e-05	8.57705e-06	1.64812e-05	8.63144e-06	5.99754e-05	1.81716e-05	1.44612e-05	1.16821e-05	1.33198e-05	2.67376e-05	2.3429e-05	5.58883e-05	1.69157e-05
	Alicyclobacillus	0.000297616	0.000224747	0.000252381	0.000193626	0.000298244	0.000224886	0.000295977	0.000138821	0.000194714	0.000240541	0.000217453	0.000200327	0.000269951	0.000138598	0.000135837	0.000207204	0.000146406	0.00026619	0.000224773	0.000205684	0.000209757	0.00020719	0.00024916	0.000161162	0.000228857	0.000291104	0.000435346	0.000346228	0.000604531	0.000282792	0.000776424	0.000133227	0.000742635	0.000271143	0.000517138	0.000220299	0.00049824	0.000233976	0.00092135	0.000212613	0.000679827	0.000176455	0.000514272	0.000255329	0.000294814	0.000176224	0.000349189	0.00028187
	Aliidiomarina	7.37943e-07	4.32753e-07	1.8017e-06	3.12391e-07	1.00816e-06	5.6007e-07	7.97815e-07	5.48008e-07	1.10189e-06	1.41662e-06	3.87674e-07	4.83181e-07	1.68332e-06	5.98794e-06	1.80892e-06	1.98953e-06	3.24282e-06	5.058e-06	3.80468e-06	2.32873e-06	1.86143e-06	1.87422e-06	5.43874e-06	2.74716e-06	3.50213e-06	6.83513e-06	7.06219e-07	1.28365e-06	1.74883e-06	1.69991e-06	1.32084e-06	4.52845e-06	4.2372e-06	1.0081e-06	7.78951e-07	1.43475e-06	6.49878e-07	1.08136e-06	2.00941e-07	1.70018e-06	5.74509e-06	0	1.58537e-06	3.82651e-06	3.87408e-06	1.88455e-06	2.44186e-06	6.6601e-07
	Aliifodinibius	8.99159e-06	5.48488e-06	5.01079e-06	6.13618e-06	2.58303e-06	8.35315e-06	6.49152e-06	8.95983e-06	5.93933e-06	7.63808e-06	7.84416e-06	3.50503e-06	6.1113e-06	1.04384e-05	1.65357e-05	4.70128e-06	1.16092e-05	1.04988e-05	7.41708e-06	4.70004e-06	1.79617e-05	8.76706e-06	1.19761e-05	1.02936e-05	2.26381e-05	2.29486e-05	2.35705e-05	2.25289e-05	6.99125e-05	4.75952e-05	1.45165e-05	1.00898e-05	1.10616e-05	1.59702e-05	1.58201e-05	1.67563e-05	1.77493e-05	8.37434e-06	3.88431e-05	2.92175e-05	4.18719e-05	6.4695e-06	3.43807e-05	1.08176e-05	3.11748e-05	1.06811e-05	3.30519e-05	5.93862e-06
	Aliihoeflea	5.37483e-06	2.02536e-05	7.84856e-06	9.07598e-06	5.7217e-06	2.50941e-05	1.08676e-05	1.36983e-05	1.83619e-05	1.89805e-05	1.76346e-05	2.37341e-05	1.46608e-05	1.66219e-06	1.55392e-05	1.41312e-05	2.28457e-05	1.92269e-05	2.97613e-05	8.40315e-06	2.2529e-05	2.78026e-05	1.70306e-05	1.55122e-05	1.1732e-05	1.07715e-05	1.53236e-05	1.32163e-05	8.21373e-06	5.62676e-06	9.27147e-06	1.07019e-05	7.50541e-06	8.11217e-06	1.28102e-05	1.69772e-05	1.80082e-05	8.20532e-06	7.37814e-06	1.72142e-05	6.23252e-06	4.01522e-06	1.29023e-05	8.17577e-06	1.77168e-05	1.26448e-05	1.88478e-05	8.56868e-06
	Aliiroseovarius	2.77672e-07	1.46532e-06	3.39342e-07	1.67494e-06	1.13241e-06	8.08725e-07	8.00628e-07	1.63157e-07	2.46454e-06	3.4394e-07	1.24183e-06	1.45407e-06	5.38394e-07	8.68654e-08	2.64533e-06	8.92085e-08	3.85318e-07	3.71877e-07	9.95384e-07	1.84821e-07	7.72325e-07	7.67718e-07	1.60113e-07	2.53291e-07	1.76541e-06	1.46347e-06	4.42269e-07	3.05626e-07	4.19111e-07	1.6587e-06	2.63953e-07	4.49508e-07	3.08329e-07	1.70996e-07	1.81748e-07	1.15863e-06	2.65883e-07	5.03094e-07	2.18742e-07	9.53264e-07	8.18417e-08	1.09334e-06	8.61478e-07	8.36068e-07	5.88295e-07	2.51299e-07	5.70229e-07	1.38396e-06
	Alishewanella	0	0	7.12802e-08	9.85719e-08	8.19802e-08	5.20314e-08	3.96458e-07	0	0	0	7.02124e-08	0	1.79387e-06	7.55863e-06	4.76085e-06	1.65437e-06	4.21228e-06	2.55769e-06	3.84495e-07	2.59767e-06	3.54951e-06	2.50373e-06	2.53712e-07	6.36285e-07	3.64817e-06	4.99808e-06	2.35298e-06	1.18331e-06	7.7689e-06	4.63296e-06	1.36067e-07	2.04052e-06	0	4.38948e-06	1.4938e-06	1.89297e-06	3.51612e-06	1.44383e-07	3.405e-06	6.98276e-06	4.89979e-06	1.08727e-07	1.59823e-06	3.39563e-07	9.40152e-06	5.5915e-07	3.88414e-05	6.21885e-08
	Alistipes	2.67057e-06	1.23675e-06	9.03062e-07	2.82401e-06	3.97539e-06	3.86451e-06	7.17976e-07	2.30793e-05	1.12752e-06	3.53902e-06	5.51414e-06	1.14745e-06	4.09319e-07	8.33342e-07	5.51873e-06	3.73664e-06	9.06347e-06	1.12517e-06	1.29075e-06	2.13723e-06	1.52639e-06	2.28762e-06	6.89354e-07	7.46452e-07	3.46296e-06	7.18181e-06	2.55534e-06	2.80043e-06	7.61067e-07	1.67203e-06	6.41447e-06	5.58116e-06	1.67979e-06	6.00559e-07	6.21159e-07	1.75238e-06	2.87883e-06	1.32842e-06	1.48633e-06	5.39663e-06	2.21903e-06	2.059e-06	2.71985e-06	9.85652e-07	3.0283e-06	3.92493e-06	6.41307e-06	1.71161e-06
	Alkaliflexus	8.89089e-07	2.66807e-07	3.33905e-07	3.53534e-07	7.114e-07	0	1.18021e-07	0	9.14532e-08	8.56359e-08	1.10021e-07	1.45718e-07	1.03807e-06	9.25044e-06	1.17209e-06	2.7447e-06	2.25328e-06	5.28393e-07	2.37681e-07	2.59117e-06	1.50971e-06	1.2343e-06	1.04207e-06	3.37288e-07	1.95545e-06	7.6688e-07	1.46286e-06	4.18735e-07	1.33502e-07	5.04947e-07	9.68474e-07	1.42055e-06	8.1208e-08	5.5648e-07	5.11886e-07	4.70721e-07	3.28402e-07	8.34976e-07	7.00994e-07	1.28217e-06	0	2.25541e-07	2.85046e-06	3.62885e-07	5.89854e-07	9.70586e-08	2.92999e-06	5.98699e-07
	Alkalilimnicola	9.42352e-06	1.16455e-05	1.18385e-05	1.6231e-05	9.38913e-06	1.64562e-05	1.44114e-05	1.90643e-05	1.03236e-05	1.55184e-05	1.18315e-05	9.75093e-06	5.71546e-05	0.000123064	6.39425e-05	3.46568e-05	4.84293e-05	8.52853e-05	2.19279e-05	0.000148749	4.43178e-05	0.000201075	3.50661e-05	2.08345e-05	0.000131399	0.000134759	0.000147331	0.000114122	0.000649152	9.9138e-05	2.05895e-05	6.24832e-05	1.21098e-05	0.000102627	7.81176e-05	0.00011127	4.96065e-05	1.88552e-05	0.000344659	0.000181548	0.000324758	1.19727e-05	0.000104777	2.43082e-05	0.000330157	6.98641e-05	0.000435235	1.94003e-05
	Alkalispirillum	1.12009e-07	2.75527e-07	2.32001e-07	4.50708e-07	9.23539e-08	9.26276e-07	3.29153e-07	4.4692e-06	4.27659e-07	3.62074e-07	2.96178e-07	1.33205e-07	2.68961e-06	7.06287e-07	1.74531e-06	4.48638e-06	3.55983e-06	8.3589e-06	1.34616e-06	1.93726e-06	3.91406e-06	2.25449e-06	4.35196e-06	1.67593e-06	3.18859e-06	4.12387e-06	4.50971e-06	3.67914e-06	2.1885e-05	4.15714e-06	1.41429e-06	1.0872e-05	7.61862e-07	2.20907e-06	1.77002e-06	4.5032e-06	4.79521e-06	2.04788e-06	8.94588e-06	3.54527e-06	5.5632e-06	1.38647e-06	3.99315e-06	1.48081e-06	8.19883e-06	1.94508e-06	8.56965e-06	1.25849e-06
	Alkalispirochaeta	3.38291e-06	9.44208e-06	2.64733e-06	9.5497e-06	3.06976e-06	9.42479e-06	5.67342e-06	1.19209e-05	8.10166e-06	1.44192e-05	1.29055e-05	5.35878e-06	2.03717e-05	4.06823e-06	1.58523e-05	1.68129e-05	1.01764e-05	3.11021e-05	1.56441e-05	1.68982e-05	1.3874e-05	1.93508e-05	2.68239e-05	9.64383e-06	2.59533e-05	1.03374e-05	5.77222e-06	6.74626e-06	2.31377e-06	3.5752e-06	1.19443e-05	5.55394e-06	7.34181e-06	3.57595e-06	1.01729e-05	6.58698e-06	7.96875e-06	3.94969e-06	3.68432e-06	1.31396e-05	2.40856e-06	1.6708e-06	7.66044e-06	3.84966e-06	8.63129e-06	1.26983e-05	1.91229e-05	2.32584e-06
	Alkanindiges	7.70145e-08	2.30971e-06	2.90166e-07	7.68196e-07	2.58061e-07	9.65192e-07	5.47929e-07	1.84703e-06	1.76086e-06	2.75396e-06	2.94937e-06	1.47424e-06	1.63469e-05	4.04418e-05	2.15842e-05	2.36772e-06	8.0408e-06	5.64599e-06	4.30611e-06	5.79348e-05	5.64426e-06	6.8918e-05	7.92777e-06	5.10722e-06	3.15836e-05	2.4832e-05	2.42263e-05	1.9566e-05	9.59565e-05	4.35503e-06	1.45572e-06	7.51528e-06	7.9082e-07	2.27561e-05	1.68924e-05	2.59995e-05	5.28854e-06	7.17749e-06	7.63832e-05	3.34526e-05	6.67596e-05	9.75821e-07	1.99707e-05	3.35049e-06	7.64061e-05	1.10341e-05	0.00010954	1.97997e-06
	Alloactinosynnema	0.000720449	0.000712629	0.000740893	0.000589924	0.000744645	0.000575852	0.000764568	0.000455249	0.000815929	0.000532169	0.000658487	0.000874488	0.000288563	0.000116762	0.000194956	0.000361713	0.000233697	0.000309992	0.000440947	0.000331671	0.000345383	0.000348909	0.000421628	0.00039854	0.000265756	0.000350251	0.000415919	0.000345737	0.000431637	0.000264572	0.000591242	0.000312504	0.000822656	0.000539059	0.000572006	0.000397782	0.000443264	0.000417697	0.00057457	0.00021094	0.000442013	0.000487957	0.0004121	0.00158591	0.0002649	0.000431497	0.000301324	0.00038666
	Allochromatium	4.17773e-06	7.38663e-06	1.23388e-05	4.7696e-06	4.08035e-06	7.88523e-06	1.13633e-05	1.20529e-05	8.36965e-06	6.19368e-06	5.28384e-06	4.25958e-06	1.32296e-05	2.66779e-05	3.14712e-05	1.26049e-05	9.82737e-06	3.14217e-05	7.84866e-06	2.18123e-05	1.03234e-05	2.97148e-05	1.33903e-05	6.07271e-06	2.67101e-05	4.43576e-05	3.2441e-05	4.66327e-05	0.000107625	2.12596e-05	2.62156e-05	9.89572e-06	1.80861e-05	2.68415e-05	2.3459e-05	1.74068e-05	2.3857e-05	7.13397e-06	5.80654e-05	6.15625e-05	0.000105243	3.92678e-06	3.27743e-05	8.60819e-06	5.51596e-05	3.09103e-05	8.80274e-05	5.02386e-06
	Allokutzneria	0.000358952	0.00037716	0.00037952	0.000285532	0.000384758	0.00026804	0.000377348	0.00017561	0.000335574	0.000265184	0.000321305	0.000448183	0.000126063	9.08926e-05	0.000112745	0.000142311	0.000100792	0.000116206	0.000212358	0.000148612	0.000210193	0.000162052	0.000184528	0.00024807	0.000140046	0.000167052	0.000214903	0.000170461	0.000212747	0.000147024	0.000269391	0.000188355	0.000333814	0.000310515	0.000282568	0.000200691	0.00024204	0.000251506	0.000272373	0.000125665	0.000202728	0.000349787	0.000216315	0.000813154	0.000157012	0.000238167	0.00017414	0.000278015
	Allosalinactinospora	0.000554172	0.000437245	0.000541171	0.000369852	0.000550469	0.00027242	0.000587492	0.000150044	0.00037058	0.000239116	0.000350535	0.000405468	0.000145606	7.03016e-05	0.000109273	0.000250248	0.000125713	0.000196862	0.000230662	0.000193099	0.00023526	0.000216386	0.000261301	0.000200801	0.000164553	0.000201487	0.000347138	0.000223458	0.000422927	0.000221722	0.000479494	0.000129483	0.0004757	0.000258754	0.000471311	0.000200648	0.000339014	0.000323425	0.000630924	0.000187353	0.0004698	0.000356188	0.00037917	0.000435251	0.000246518	0.000192651	0.000317161	0.000260654
	Altererythrobacter	0.00114725	0.00142455	0.000471649	0.00118444	0.0027951	0.00160354	0.000377342	0.0105482	0.000568418	0.000571349	0.00282754	0.000492377	0.00022001	0.000484816	0.00244373	0.000838442	0.00131017	0.000223125	0.000342133	0.00415126	0.000242882	0.000605357	0.000243681	0.000492441	0.00168767	0.00235283	0.000521714	0.000481975	0.000340181	0.000752611	0.000168827	0.00195714	0.000132317	0.00101989	0.000202735	0.00104906	0.000404235	0.00091135	0.000143238	0.00354726	0.000146532	0.000583288	0.000244847	0.000390876	0.00210889	0.00146277	0.000757486	0.00119155
	Alteribacillus	3.2983e-06	2.97999e-06	2.90008e-06	2.01362e-06	1.21394e-06	2.60914e-06	5.68773e-06	2.1555e-06	2.32957e-06	3.50728e-06	2.53982e-06	1.55312e-06	6.41698e-06	5.94976e-07	1.25966e-06	1.93515e-06	6.96757e-07	5.44483e-06	1.579e-06	2.2181e-06	1.01299e-06	1.52771e-06	2.49529e-06	1.23233e-06	4.51078e-06	1.10445e-05	1.95437e-06	1.24315e-06	8.86149e-07	3.1783e-07	2.11563e-06	6.40815e-08	3.08213e-06	1.43246e-07	2.97381e-06	1.58948e-06	2.28807e-06	8.66235e-07	4.42018e-06	6.80476e-07	3.98188e-06	8.19628e-08	2.03183e-06	2.06488e-07	7.18393e-07	1.6139e-05	8.85194e-07	2.386e-07
	Alteromonas	5.89559e-06	5.21485e-06	1.94971e-05	3.44276e-06	4.36942e-06	7.38183e-06	1.43697e-05	4.95327e-06	6.21376e-06	2.55033e-06	5.24864e-06	7.80956e-06	2.71796e-06	1.64696e-06	3.78648e-06	4.12657e-06	3.99038e-06	4.41684e-06	4.66213e-06	9.57077e-06	6.16401e-06	4.13745e-06	3.88082e-06	3.00465e-06	2.06569e-05	5.59974e-06	2.70981e-06	3.34838e-06	2.5169e-06	2.9403e-06	3.9229e-06	9.78658e-06	9.64088e-06	4.95194e-06	4.31771e-06	5.85711e-06	4.86477e-06	3.08688e-06	3.60621e-06	5.80388e-06	2.45678e-06	6.7504e-06	3.58164e-06	8.10061e-06	3.22569e-06	6.66917e-06	2.64271e-06	4.63626e-06
	Amantichitinum	2.29377e-06	1.06902e-05	2.02833e-06	1.18599e-05	3.92055e-06	1.36398e-05	3.96734e-06	2.37925e-05	1.36163e-05	1.38204e-05	1.32979e-05	9.77278e-06	2.34007e-05	2.28927e-05	1.56569e-05	1.79192e-05	2.30525e-05	6.03571e-05	1.49678e-05	1.00798e-05	2.21159e-05	2.1705e-05	3.96038e-05	1.50795e-05	1.78144e-05	1.49956e-05	9.86046e-06	1.42768e-05	9.50511e-06	1.41926e-05	2.77368e-06	1.95949e-05	1.67878e-06	6.70914e-06	5.26312e-06	1.51122e-05	9.27023e-06	8.49179e-06	3.06652e-06	2.17705e-05	2.12664e-06	5.85662e-06	1.4861e-05	2.55941e-06	1.47926e-05	1.32534e-05	1.39406e-05	5.08994e-06
	Amaricoccus	1.88029e-06	2.26498e-06	1.75151e-06	4.33081e-06	1.76833e-06	4.32166e-06	2.39317e-06	8.40882e-06	2.23575e-06	5.19307e-06	3.9216e-06	2.67041e-06	3.05302e-06	9.97917e-07	1.55295e-05	8.23186e-06	4.06186e-06	4.49328e-06	2.54408e-06	4.83333e-06	1.70299e-06	9.94644e-06	2.63369e-06	2.35894e-06	2.03229e-05	2.15959e-05	4.686e-06	3.55815e-06	1.90346e-06	1.83671e-06	3.91206e-06	1.24857e-05	3.08277e-06	4.70373e-06	3.85411e-06	5.55209e-06	3.33025e-06	8.71277e-06	3.31982e-06	9.25361e-06	1.90391e-06	1.78306e-06	3.64958e-06	1.05247e-06	1.95499e-05	9.75054e-05	8.35161e-06	5.47049e-06
	Aminiphilus	3.74786e-07	4.29484e-07	2.35681e-07	3.24009e-07	6.20561e-07	9.10718e-07	8.73784e-07	2.8989e-07	1.65848e-07	6.09461e-07	9.0423e-07	3.32064e-07	6.87578e-06	5.80004e-07	7.91995e-07	1.06377e-06	6.84181e-07	1.85231e-06	1.34674e-06	1.4376e-07	1.41683e-06	1.27704e-06	3.14371e-06	6.69152e-06	1.15694e-06	4.4559e-07	1.45197e-06	2.71271e-06	4.89096e-07	4.88761e-07	1.38349e-06	1.54395e-07	1.4726e-06	2.49404e-07	4.71935e-07	1.01258e-06	6.09795e-07	1.70581e-07	1.55116e-06	6.65455e-08	1.18736e-06	1.55088e-07	1.43617e-06	5.15668e-07	4.46633e-07	6.67507e-07	6.17662e-07	1.908e-06
	Aminobacter	5.74709e-05	8.66482e-05	5.83794e-05	8.15579e-05	6.98429e-05	9.70322e-05	6.08653e-05	8.56548e-05	9.19024e-05	0.000111052	9.6275e-05	8.42015e-05	7.06443e-05	3.92492e-05	0.000120707	0.000102502	9.50798e-05	0.000115643	9.07344e-05	6.94366e-05	8.88797e-05	9.86231e-05	9.24519e-05	7.70889e-05	0.000112319	0.000102756	7.19848e-05	7.5227e-05	5.95959e-05	6.8147e-05	5.9024e-05	8.3924e-05	4.69212e-05	5.94287e-05	5.77244e-05	8.1656e-05	7.7908e-05	6.56896e-05	4.98791e-05	9.07466e-05	5.78477e-05	4.1121e-05	7.7706e-05	4.48402e-05	9.20165e-05	0.000102488	9.22809e-05	5.57414e-05
	Aminobacterium	2.6395e-06	6.16921e-07	1.53993e-06	5.57024e-07	1.4973e-06	5.07125e-07	2.72616e-07	4.97752e-07	5.13867e-07	3.49687e-07	3.98715e-07	4.10089e-07	5.45751e-06	1.7143e-07	9.83652e-07	4.59608e-07	2.27892e-07	2.42771e-06	2.06871e-06	5.48844e-07	9.91661e-07	7.79722e-07	7.54123e-07	1.54447e-06	1.45813e-06	1.51649e-06	5.83983e-07	1.75211e-07	1.08465e-06	2.60333e-06	9.47609e-07	6.78761e-07	2.34431e-07	2.262e-06	0	3.64292e-07	1.51107e-07	1.44668e-06	1.14407e-06	9.98334e-07	1.60905e-06	1.7118e-06	3.03873e-07	6.31309e-07	4.75331e-07	9.9711e-07	2.25984e-06	7.89381e-07
	Aminomonas	1.61073e-06	1.38662e-06	1.64706e-06	8.2788e-07	1.82493e-06	2.26763e-06	2.85762e-06	1.13128e-06	1.8146e-06	9.40328e-07	1.87518e-06	1.12271e-06	5.65395e-06	1.71342e-06	1.42497e-06	8.16942e-07	7.42064e-07	2.54169e-06	7.35058e-07	2.46298e-06	6.38437e-07	1.78111e-06	1.21386e-06	1.19651e-06	1.99321e-06	1.47021e-06	3.40955e-06	2.44566e-06	2.47204e-06	1.06843e-06	1.74366e-05	1.2213e-06	1.10708e-05	1.73449e-06	2.61792e-06	5.68724e-07	4.00671e-06	8.72224e-07	9.71811e-06	1.46135e-06	8.30507e-06	1.46432e-06	6.84076e-06	1.40789e-06	1.31787e-06	2.29061e-07	9.70459e-07	1.00718e-06
	Ammonifex	1.04791e-05	7.54136e-06	7.13762e-06	5.97388e-06	7.69648e-06	7.7017e-06	8.96152e-06	3.65874e-06	7.14664e-06	2.01213e-05	1.12455e-05	6.6059e-06	2.60364e-05	2.18655e-06	2.67877e-06	7.81125e-06	4.67039e-06	1.31649e-05	8.48014e-06	8.03187e-06	7.95955e-06	5.99239e-06	1.18316e-05	3.97232e-06	1.62934e-05	1.66166e-05	2.85674e-05	2.01958e-05	3.69958e-05	1.643e-05	2.25302e-05	3.82196e-06	2.38975e-05	1.53506e-05	1.32606e-05	1.25546e-05	2.06217e-05	1.13373e-05	5.10477e-05	1.1313e-05	4.83018e-05	8.80668e-06	2.38439e-05	7.04839e-06	3.58795e-05	8.10278e-06	2.17167e-05	6.97529e-06
	Ammoniphilus	4.30832e-06	4.66649e-06	3.79193e-06	4.29796e-06	5.32732e-06	6.81928e-06	8.20527e-06	9.15547e-06	5.72612e-06	4.62461e-06	5.98601e-06	3.60265e-06	2.51906e-06	1.1546e-06	3.65602e-06	6.06558e-06	4.49927e-06	4.4364e-06	5.74118e-06	3.26603e-06	4.97177e-06	3.70656e-06	5.35984e-06	4.33463e-06	6.67887e-06	5.65402e-06	1.11224e-05	8.61149e-06	4.66211e-06	3.88159e-06	1.97937e-05	3.0303e-06	1.49541e-05	2.17739e-06	1.37634e-05	7.78168e-06	1.12991e-05	5.0977e-06	1.59826e-05	3.82235e-06	1.22736e-05	1.22414e-06	9.97808e-06	4.22916e-06	6.66208e-06	3.27047e-06	3.68232e-06	2.04833e-06
	Amnibacterium	0.00019687	0.000117226	0.00012939	0.00013485	0.000168735	9.47052e-05	0.000141276	7.42185e-05	0.000116645	7.89094e-05	0.000114536	9.58937e-05	6.84947e-05	0.000139095	7.04731e-05	0.000120686	6.0391e-05	7.36404e-05	7.40438e-05	9.80279e-05	9.1607e-05	9.49964e-05	8.40261e-05	7.91275e-05	7.42308e-05	0.000147529	0.000130459	8.8734e-05	8.66044e-05	9.29288e-05	7.25548e-05	9.97722e-05	7.80212e-05	9.55222e-05	9.92105e-05	6.40975e-05	6.30377e-05	0.000197682	6.91913e-05	8.80734e-05	6.51391e-05	9.7368e-05	7.6967e-05	0.000112407	8.90574e-05	0.00013643	8.80932e-05	0.000159297
	Amorphus	1.36734e-05	3.73692e-05	1.98757e-05	2.57787e-05	1.6578e-05	3.87604e-05	2.23952e-05	2.66621e-05	3.07277e-05	4.76801e-05	3.96225e-05	3.40869e-05	3.63193e-05	1.93954e-05	2.33291e-05	2.37114e-05	2.64275e-05	6.92636e-05	3.99505e-05	1.72852e-05	3.26103e-05	2.74153e-05	3.90553e-05	2.50749e-05	2.07086e-05	2.24463e-05	2.55192e-05	2.72143e-05	1.49166e-05	1.52039e-05	2.48966e-05	1.88468e-05	2.20618e-05	1.88266e-05	2.77563e-05	2.26535e-05	3.90375e-05	2.20665e-05	2.25646e-05	1.61065e-05	1.44379e-05	1.61578e-05	4.12145e-05	2.66375e-05	2.3689e-05	3.99431e-05	2.27068e-05	1.91553e-05
	Amphiplicatus	4.74703e-05	4.25371e-05	4.35067e-05	3.54874e-05	4.67096e-05	3.79367e-05	4.50856e-05	4.11029e-05	3.29461e-05	2.41076e-05	3.2698e-05	3.28534e-05	2.90017e-05	1.98101e-05	4.5422e-05	3.36895e-05	4.4479e-05	5.17949e-05	4.71973e-05	5.85428e-05	4.74787e-05	4.18902e-05	3.39793e-05	4.46261e-05	8.39823e-05	7.81111e-05	5.79089e-05	5.98478e-05	7.27408e-05	6.54543e-05	5.18767e-05	4.5289e-05	5.44091e-05	7.80647e-05	4.22151e-05	4.94261e-05	4.41734e-05	3.47711e-05	6.8533e-05	4.87622e-05	6.82495e-05	3.74502e-05	5.01109e-05	5.10713e-05	5.78558e-05	8.4355e-05	6.81985e-05	4.31576e-05
	Amphritea	8.06984e-06	1.11275e-05	1.25837e-05	9.21342e-06	1.42276e-05	4.48029e-06	1.57437e-05	4.39549e-06	3.719e-06	3.43736e-06	6.18586e-06	5.42925e-06	6.26737e-06	2.14334e-06	5.89289e-06	1.22418e-05	2.52343e-06	1.19092e-05	5.91363e-06	6.17186e-06	7.32063e-06	6.76864e-06	1.35461e-05	6.94518e-06	6.06841e-06	6.13662e-06	5.91533e-06	2.48522e-06	5.93117e-06	1.26724e-06	1.19074e-05	6.1448e-06	6.60452e-06	1.87698e-06	7.65426e-06	5.32537e-06	7.34142e-06	2.51522e-06	1.16397e-05	1.56441e-06	6.50427e-06	1.28586e-06	7.74617e-06	4.01729e-06	3.51281e-06	4.73348e-06	5.11887e-06	2.78332e-06
	Amycolatopsis	0.0162068	0.0139144	0.0173402	0.0129257	0.0173311	0.0106297	0.017582	0.00647287	0.0135125	0.00885588	0.0123633	0.0185444	0.00654335	0.00319172	0.00826767	0.00947357	0.00561937	0.00597211	0.00928687	0.00683518	0.025922	0.00907409	0.00801414	0.0113917	0.00666165	0.00727319	0.0105315	0.0153613	0.0128043	0.00874752	0.0117265	0.00683608	0.0140065	0.0117997	0.0128827	0.0609753	0.011123	0.0118385	0.012925	0.00596231	0.0107043	0.0150999	0.0107556	0.0215278	0.00723703	0.00761679	0.00904128	0.0119315
	Anaerobacillus	7.22673e-07	2.2784e-06	2.79292e-07	1.18344e-06	1.58428e-06	8.54719e-07	6.82969e-07	1.01265e-06	8.55001e-07	1.79124e-06	1.53287e-06	8.85028e-07	3.68042e-06	4.29818e-07	4.78136e-07	7.078e-06	2.12914e-06	2.23547e-06	1.11443e-06	3.75679e-06	1.13514e-06	1.36415e-06	1.7686e-06	6.82253e-07	1.52366e-06	9.33001e-07	2.56283e-06	4.03702e-06	5.33433e-07	1.07553e-06	8.56598e-07	1.32775e-06	1.7197e-07	3.33889e-06	2.18545e-06	1.81103e-06	5.09516e-06	3.9848e-06	7.8382e-07	2.55613e-06	2.52527e-06	4.8821e-07	1.64636e-06	5.49097e-07	1.23587e-06	8.18038e-07	1.36206e-06	5.71292e-07
	Anaerobacterium	3.02416e-07	1.18679e-06	6.02716e-07	1.02785e-06	2.57856e-07	6.52676e-07	5.74789e-07	3.93832e-07	9.75537e-07	4.10934e-07	7.97049e-07	9.84735e-07	1.04125e-06	7.10491e-08	9.97618e-07	2.73112e-07	1.90377e-07	1.30883e-06	5.53277e-07	3.64976e-07	6.87382e-07	6.10682e-07	5.83825e-07	6.0814e-07	3.5607e-07	3.519e-07	1.55473e-06	1.05994e-06	3.41439e-07	2.10316e-07	2.23813e-06	1.72249e-07	1.06649e-06	5.88148e-07	2.16435e-07	7.50998e-07	4.87074e-07	5.38032e-07	5.31998e-07	1.60242e-07	4.34507e-07	5.25075e-07	1.09856e-06	7.41137e-07	6.56572e-07	1.42586e-07	1.24743e-06	1.60121e-07
	Anaerolinea	3.25457e-05	2.10331e-05	2.08229e-05	1.95176e-05	2.78434e-05	2.27435e-05	2.01124e-05	2.14243e-05	2.1119e-05	3.90769e-05	2.12652e-05	1.34156e-05	6.12165e-05	4.34422e-06	3.9904e-05	3.66654e-05	2.72009e-05	4.82278e-05	3.38848e-05	2.20503e-05	2.6047e-05	3.73412e-05	3.33503e-05	2.91114e-05	7.51085e-05	4.9575e-05	6.28972e-05	5.42454e-05	5.21679e-05	3.3967e-05	0.000113601	2.62866e-05	7.74984e-05	3.41135e-05	6.34191e-05	4.51408e-05	8.51741e-05	3.16469e-05	8.56113e-05	4.11524e-05	7.52495e-05	1.49048e-05	8.79026e-05	3.41395e-05	5.26809e-05	6.84019e-05	0.000149725	2.56237e-05
	Anaeromusa	0	2.96367e-07	1.7164e-07	2.53104e-07	2.43099e-07	3.1298e-07	3.02471e-07	1.11108e-07	6.8905e-07	1.06528e-06	2.81753e-07	1.97727e-07	2.04256e-06	0	5.80459e-07	1.72599e-07	1.23024e-06	5.42913e-07	8.40449e-07	1.0435e-07	9.58293e-07	8.63552e-07	1.13011e-06	6.13788e-07	1.26999e-06	4.28651e-07	3.06333e-07	3.88879e-07	2.03242e-07	5.74708e-08	4.31669e-07	1.18241e-07	0	1.14845e-06	3.84834e-07	9.33217e-07	3.52938e-07	0	2.72504e-07	4.38309e-07	6.31628e-07	8.22662e-07	6.38638e-07	2.76486e-07	2.60495e-07	1.45286e-07	1.11909e-07	2.07089e-07
	Anaeromyxobacter	0.000253214	0.000514018	0.000237993	0.000693278	0.000425499	0.000628823	0.000349952	0.00119853	0.000555893	0.00099903	0.00072556	0.00040902	0.00354761	0.000162047	0.00133324	0.00185411	0.000882351	0.00107349	0.000494751	0.00138025	0.00096355	0.00138326	0.00106096	0.00064271	0.00254873	0.00112425	0.00079115	0.000893362	0.000743599	0.000846911	0.000451759	0.0011912	0.000314784	0.000505816	0.000584029	0.000903253	0.000897012	0.000661474	0.000627504	0.00153518	0.000568388	0.000312931	0.00104569	0.000269651	0.00100243	0.00127848	0.00118866	0.000352097
	Anaerophaga	3.97106e-07	1.78301e-06	0	8.38291e-07	4.6123e-07	2.81297e-06	7.55357e-07	3.17197e-06	1.8327e-06	2.12686e-06	1.81849e-06	1.43546e-06	1.9592e-06	1.28818e-06	2.18799e-06	4.60054e-06	3.0819e-06	6.16883e-06	1.59936e-06	7.57978e-07	2.81443e-06	2.27494e-06	1.06805e-05	1.47536e-06	3.36499e-06	3.11067e-06	1.53918e-06	4.13679e-07	7.39733e-07	1.08238e-06	4.55834e-07	6.24892e-06	7.78826e-07	5.38735e-07	1.48131e-06	5.73399e-07	1.5408e-06	1.13606e-07	8.41246e-07	8.67771e-06	2.24699e-07	1.54803e-06	4.15097e-06	1.07886e-07	1.42264e-06	1.43104e-05	4.18447e-06	4.60686e-07
	Anaerospora	8.80857e-07	8.21976e-07	8.72388e-07	4.55741e-07	2.00657e-06	1.29369e-06	7.85381e-07	1.51529e-06	4.85049e-06	1.10584e-06	1.85578e-06	1.35522e-06	3.22295e-06	8.17221e-08	1.26691e-06	2.09645e-06	1.56754e-06	4.24995e-06	2.14089e-06	2.29515e-07	1.8527e-06	1.49858e-06	2.9335e-06	2.46342e-06	4.95269e-07	3.17293e-07	1.18744e-06	7.64722e-07	7.81103e-08	3.70414e-07	1.01827e-06	3.18106e-07	1.13814e-06	3.27239e-07	4.84842e-06	1.20624e-06	2.22458e-06	6.52252e-07	1.14262e-06	6.58418e-08	3.87174e-07	5.972e-07	2.02279e-06	7.45089e-07	5.34571e-07	4.90954e-07	3.61803e-07	7.22066e-07
	Anaerosporomusa	2.23243e-06	1.15135e-06	2.50457e-06	1.43799e-06	2.48875e-06	2.75197e-06	3.75788e-06	1.31254e-06	1.86396e-06	9.067e-07	2.10905e-06	1.71311e-06	1.92522e-06	1.10416e-06	1.69671e-06	9.18976e-07	2.29295e-06	4.45548e-06	1.92032e-06	3.76263e-07	1.54375e-06	6.17208e-07	1.68272e-06	1.24869e-06	1.82375e-06	3.83327e-06	3.83868e-06	5.14348e-06	7.56078e-06	7.67489e-06	2.10396e-06	1.27778e-06	3.9951e-06	1.84842e-06	5.27742e-06	3.57488e-06	4.22623e-06	9.20341e-07	5.55563e-06	6.31162e-06	1.09552e-05	2.03601e-06	5.23192e-06	8.98452e-07	4.15741e-06	8.69203e-07	1.25932e-05	7.6608e-07
	Anaerotruncus	1.05554e-06	2.20668e-07	4.4784e-07	1.68152e-07	1.37296e-07	3.45158e-06	4.98174e-07	1.08415e-05	0	6.47183e-07	3.08143e-07	2.62723e-07	7.86896e-07	1.28882e-06	3.96288e-07	5.46533e-07	1.18352e-06	0	3.70879e-06	8.67336e-07	2.98429e-06	2.24538e-06	6.34801e-07	4.43061e-07	9.10116e-08	6.98009e-07	2.49985e-06	2.38985e-06	2.79858e-06	2.20597e-06	2.4211e-06	2.65073e-06	4.49484e-06	2.25067e-06	7.91894e-07	3.03907e-06	1.09086e-06	2.41602e-06	7.06995e-07	1.69792e-06	1.41847e-06	3.30794e-07	7.50085e-07	3.34508e-06	6.96801e-07	5.67057e-07	1.12316e-06	2.13593e-06
	Ancrocorticia	1.40294e-06	3.18456e-07	2.24914e-07	6.35146e-07	1.06991e-06	0	4.52384e-07	9.96858e-08	2.22101e-07	0	1.73182e-07	1.10681e-07	0	0	0	0	0	1.68163e-07	1.26441e-07	0	1.33268e-07	7.44634e-08	0	1.59509e-07	0	5.6313e-07	2.41361e-07	2.06975e-07	5.3097e-07	2.26503e-07	8.97498e-07	0	4.37254e-07	1.38432e-06	6.48505e-07	2.07006e-07	5.67989e-07	3.88497e-07	3.04261e-07	3.60052e-07	5.90135e-07	4.96191e-07	0	5.56326e-07	1.3961e-07	4.02825e-07	2.38994e-07	2.04043e-07
	Ancylobacter	3.04882e-05	6.2723e-05	3.09859e-05	4.26485e-05	3.49376e-05	6.3952e-05	3.91366e-05	5.32615e-05	5.29162e-05	7.67401e-05	6.50603e-05	4.80775e-05	6.0174e-05	3.46133e-05	9.45223e-05	5.54362e-05	6.29667e-05	8.56528e-05	8.39347e-05	6.12059e-05	8.4061e-05	5.92608e-05	6.96158e-05	5.19093e-05	5.4096e-05	6.66295e-05	6.82885e-05	7.37656e-05	6.994e-05	5.32136e-05	5.90638e-05	5.63501e-05	5.01119e-05	9.69843e-05	6.30802e-05	6.16453e-05	7.82246e-05	4.96101e-05	6.52101e-05	0.000107196	9.57413e-05	3.53262e-05	7.26512e-05	4.80084e-05	7.78633e-05	5.88194e-05	0.000130322	4.7379e-05
	Ancylomarina	0	0	4.42529e-07	1.83728e-07	0	0	2.8426e-07	3.64949e-06	0	2.24849e-07	6.54342e-08	0	8.01295e-07	2.56022e-06	6.712e-07	0	0	9.93314e-08	0	2.14017e-08	9.91559e-08	2.98289e-07	5.41641e-08	2.29779e-07	4.57639e-07	1.43705e-06	2.08082e-07	1.50392e-07	8.80882e-07	8.90197e-07	0	2.01682e-06	1.07808e-07	1.99613e-07	4.04035e-07	2.91878e-07	2.04042e-08	1.20801e-07	1.13269e-07	2.57157e-07	2.74649e-06	1.36453e-07	1.05631e-07	2.98008e-08	9.0181e-07	1.04501e-06	1.54435e-07	1.41539e-07
	Anderseniella	7.55088e-06	4.55339e-05	4.60628e-06	1.14127e-05	6.69603e-06	4.52321e-05	5.2332e-06	3.46564e-05	2.70984e-05	7.13577e-05	2.62698e-05	3.3415e-05	4.27117e-05	3.03972e-07	2.46078e-05	2.17453e-05	1.95855e-05	7.66598e-05	3.47351e-05	1.09985e-05	2.43252e-05	2.31857e-05	5.10176e-05	2.20216e-05	2.59736e-05	1.39977e-05	1.09549e-05	1.12475e-05	3.70451e-06	2.57068e-06	1.12744e-05	4.4909e-06	1.10843e-05	1.43578e-06	1.23865e-05	1.42382e-05	1.67678e-05	9.23968e-06	1.09714e-05	6.89106e-06	9.42203e-06	1.51836e-06	1.8098e-05	3.43089e-06	9.12266e-06	2.20351e-05	7.10895e-06	1.70219e-06
	Anditalea	2.38489e-07	2.03924e-07	4.97112e-08	5.71586e-07	7.78502e-08	1.18126e-06	3.31791e-07	5.78284e-06	8.79775e-07	2.69225e-06	2.49963e-06	1.70509e-07	2.08571e-07	4.70905e-06	9.74569e-07	4.78425e-06	1.07464e-06	0	4.72849e-07	5.0827e-06	2.63427e-07	1.00349e-06	2.67855e-07	4.09365e-07	3.39603e-06	1.54061e-06	2.70611e-07	1.2451e-06	4.26076e-07	6.37166e-07	0	5.77983e-06	1.43226e-07	3.05818e-07	2.29151e-07	6.02248e-07	1.75215e-07	2.31806e-07	6.97791e-07	2.36119e-06	6.24764e-07	1.39057e-06	5.5844e-08	3.55311e-08	2.14323e-06	1.70014e-06	1.33744e-06	3.1643e-07
	Andreprevotia	6.09843e-06	2.62983e-05	1.21574e-05	2.81064e-05	1.0325e-05	3.63963e-05	1.10357e-05	4.94695e-05	2.32319e-05	4.93876e-05	4.21265e-05	2.30477e-05	6.06453e-05	7.55928e-06	4.07999e-05	4.17166e-05	6.18607e-05	8.62848e-05	5.00633e-05	4.4203e-05	4.45023e-05	4.26226e-05	5.3577e-05	4.86773e-05	8.56873e-05	4.12232e-05	2.46966e-05	3.77075e-05	2.08611e-05	3.89427e-05	1.93267e-05	4.35626e-05	1.03807e-05	1.9638e-05	2.27647e-05	3.79481e-05	3.92401e-05	1.74502e-05	1.52917e-05	6.08941e-05	1.14438e-05	2.21949e-05	5.17632e-05	1.58927e-05	4.46285e-05	6.98211e-05	3.60207e-05	1.88795e-05
	Aneurinibacillus	9.19701e-06	1.05418e-05	1.15353e-05	8.96402e-06	1.12011e-05	9.93057e-06	1.67211e-05	9.08364e-06	1.0439e-05	7.98947e-06	9.48865e-06	1.003e-05	1.52174e-05	1.87706e-06	7.96241e-06	1.496e-05	8.09843e-06	2.99946e-05	1.08864e-05	7.25322e-06	9.10792e-06	1.29545e-05	1.99543e-05	8.75882e-06	1.57894e-05	1.20976e-05	1.89623e-05	2.05058e-05	1.40058e-05	9.95185e-06	3.1339e-05	7.1265e-06	1.71371e-05	1.57888e-05	1.78565e-05	1.15448e-05	1.87258e-05	1.05586e-05	1.54948e-05	9.76798e-06	1.42435e-05	9.28517e-06	1.99343e-05	1.00983e-05	1.65477e-05	1.59052e-05	1.45725e-05	1.04929e-05
	Angustibacter	0.000401005	0.000515527	0.00030214	0.00161247	0.000394405	0.000614211	0.000316346	0.00147295	0.000625538	0.000760923	0.000801148	0.000327948	0.000299737	0.000402724	0.000827668	0.00135036	0.000532869	0.000176313	0.00019382	0.00283834	0.000283191	0.00125003	0.000213642	0.000393796	0.00159245	0.00141998	0.000949931	0.000565228	0.000346035	0.000445335	0.000236082	0.00377194	0.00027282	0.00034051	0.000304079	0.000858448	0.000660236	0.00130125	0.000217561	0.00308931	0.000214001	0.000453882	0.000395033	0.000409968	0.00128426	0.00248507	0.000430179	0.000694054
	Anoxybacillus	1.04318e-06	5.54437e-07	3.81718e-07	4.5329e-07	1.94647e-06	5.28346e-07	6.85883e-07	5.39495e-07	3.41649e-07	5.07968e-07	7.93022e-07	2.96054e-07	5.80527e-06	1.55752e-06	1.04023e-06	4.27515e-07	2.67076e-06	5.821e-07	1.47945e-06	8.57935e-07	2.06883e-06	1.52099e-06	1.58881e-07	1.88348e-07	1.40632e-06	1.513e-06	6.75806e-07	1.32465e-06	1.50246e-06	5.9291e-07	4.67288e-07	2.95986e-06	1.75306e-07	1.68276e-06	1.37816e-06	1.10961e-06	1.06151e-06	1.82884e-06	9.59812e-07	2.34286e-06	1.20908e-06	4.92627e-06	1.42093e-06	1.06581e-06	2.19729e-06	2.58131e-06	5.77628e-06	1.73197e-06
	Anseongella	1.47215e-06	1.20623e-06	2.55293e-06	2.42826e-06	3.63741e-06	2.17215e-06	1.23434e-06	1.2719e-05	2.47332e-06	3.65464e-06	3.44903e-06	1.46029e-06	9.61727e-06	1.55628e-05	3.64076e-05	3.3161e-06	1.15274e-05	4.18097e-06	2.07629e-06	8.34606e-06	4.23728e-06	5.37112e-06	1.83693e-06	3.34902e-06	1.30797e-05	1.14161e-05	9.77945e-07	3.56343e-06	2.57347e-06	6.53683e-06	2.99401e-06	1.35549e-05	3.45906e-07	5.78391e-06	2.79579e-06	6.37943e-06	2.57914e-06	2.14406e-06	2.47832e-06	1.03065e-05	5.34303e-07	1.29901e-06	1.89403e-06	9.53503e-07	7.73695e-06	9.30052e-06	1.61107e-05	1.98761e-06
	Antarctobacter	2.73517e-06	2.71545e-06	2.95116e-06	3.5648e-06	3.51506e-06	4.29378e-06	3.06272e-06	2.25969e-06	2.17382e-06	2.9561e-06	3.94248e-06	3.07226e-06	1.81651e-06	2.70888e-06	5.40109e-06	4.75484e-06	1.84995e-06	5.57473e-06	2.82108e-06	2.72326e-06	1.75468e-06	4.60701e-06	4.96464e-06	1.55806e-06	1.96631e-06	2.48035e-06	2.47546e-06	3.18901e-06	2.11773e-06	3.41936e-06	1.62694e-06	1.44148e-06	2.2013e-07	2.96137e-06	1.288e-06	2.39249e-06	3.26751e-06	2.84195e-06	6.08621e-07	3.19892e-06	8.42563e-07	5.65856e-06	5.10957e-06	2.62325e-06	2.88625e-06	3.44277e-06	5.31707e-06	4.66672e-06
	Aphanizomenon flos-aquae	3.34575e-06	3.1621e-06	9.10062e-06	1.93661e-06	3.67167e-06	5.35632e-06	3.84691e-06	1.22605e-06	1.74495e-06	1.46183e-06	1.2594e-06	1.63711e-06	7.53319e-06	3.51248e-06	5.69284e-05	6.38538e-06	7.32085e-06	1.05239e-05	3.92799e-06	4.9738e-06	4.61857e-06	4.14447e-06	4.7368e-06	1.00365e-05	1.77437e-06	2.92619e-06	4.49575e-06	4.47425e-06	7.64486e-06	2.93358e-06	3.49678e-06	3.81333e-06	2.298e-06	5.17266e-06	1.80818e-06	1.39557e-05	2.32552e-06	3.21304e-06	5.13922e-06	5.1679e-06	1.13689e-05	6.86725e-06	3.60989e-06	2.88707e-06	3.94218e-06	2.86165e-06	9.48317e-06	4.81476e-06
	Aphanocapsa feldmannii	1.64917e-06	5.09422e-06	2.18962e-06	3.70378e-06	4.06056e-06	6.64115e-06	3.41374e-06	6.01257e-06	4.81026e-06	9.29633e-06	7.95901e-06	5.4383e-06	2.96162e-06	7.71313e-07	2.52272e-06	3.74603e-06	4.39578e-06	3.80673e-06	4.40037e-06	5.17107e-06	4.77677e-06	3.86457e-06	4.8943e-06	2.55009e-06	6.39201e-06	3.34857e-06	3.86413e-06	6.8462e-06	1.28294e-06	7.65166e-07	6.841e-06	1.74955e-06	3.29532e-06	1.11304e-06	3.63653e-06	3.15146e-06	4.37849e-06	1.9362e-06	3.22486e-06	3.06749e-06	3.02647e-06	1.10313e-06	3.87919e-06	1.60151e-06	3.60588e-06	5.85665e-06	1.77081e-06	1.23967e-06
	Aphanocapsa montana	2.81818e-06	2.71178e-06	2.89903e-06	1.80926e-06	1.72789e-06	2.57593e-06	6.3697e-06	1.26223e-06	2.83151e-06	1.40254e-06	2.35561e-06	1.71968e-06	1.45773e-06	2.39649e-07	3.33879e-07	6.27941e-07	9.51379e-07	1.10432e-06	1.57542e-06	7.77186e-07	1.47699e-07	5.56621e-07	1.1987e-06	4.65771e-07	1.06772e-06	1.30261e-06	1.20929e-06	1.36252e-06	7.27268e-07	0	2.68638e-06	0	2.48649e-06	0	2.3955e-06	3.5019e-07	2.95753e-06	2.1861e-07	3.55053e-06	2.70984e-07	5.78949e-06	4.43748e-08	2.29192e-06	0	4.26364e-08	3.71053e-07	1.60313e-07	0
	Aquabacter	7.6115e-05	0.000157096	5.81389e-05	0.000124844	7.03937e-05	0.00014294	8.5634e-05	0.000147406	0.000130537	0.000219257	0.000150926	0.000141491	0.000179557	6.36182e-05	0.000133318	0.000140961	0.000134083	0.000220884	0.000152727	9.53252e-05	0.000170384	0.000141375	0.000192653	0.000117091	0.000110728	8.87873e-05	0.000104317	0.000110231	9.56373e-05	7.53792e-05	9.28857e-05	6.44589e-05	8.34061e-05	9.10622e-05	0.000115554	8.13145e-05	0.000122373	7.25276e-05	9.94467e-05	8.9498e-05	0.000101391	5.02631e-05	0.000150427	7.42189e-05	0.000113438	8.63942e-05	0.000126505	7.19562e-05
	Aquamicrobium	2.71945e-05	3.42666e-05	3.35251e-05	3.09819e-05	3.29339e-05	3.95342e-05	3.44224e-05	3.4468e-05	4.20556e-05	4.42318e-05	3.23104e-05	3.46338e-05	6.00069e-05	4.86511e-05	8.6925e-05	4.69099e-05	6.52278e-05	8.03328e-05	4.91536e-05	5.02776e-05	6.00616e-05	5.27997e-05	5.54974e-05	4.77275e-05	4.68348e-05	5.9214e-05	5.46763e-05	5.62943e-05	5.65717e-05	5.12833e-05	4.6634e-05	5.10534e-05	3.89209e-05	6.06675e-05	4.62456e-05	5.24682e-05	5.66054e-05	4.50113e-05	4.35885e-05	5.0955e-05	4.81924e-05	2.93759e-05	5.12201e-05	4.84474e-05	5.21921e-05	4.96288e-05	5.99816e-05	3.96191e-05
	Aquaspirillum	2.91428e-06	2.72009e-06	1.73652e-06	4.36607e-06	4.17325e-06	6.23039e-06	1.38609e-06	9.24409e-06	3.66218e-06	6.72318e-06	6.77009e-06	2.88516e-06	2.14903e-05	4.17272e-05	1.18359e-05	1.19181e-05	1.50303e-05	3.72208e-05	1.30616e-05	1.18418e-05	7.60248e-06	1.55352e-05	2.9817e-05	7.32711e-06	1.56798e-05	9.68951e-06	1.28167e-05	1.99762e-05	3.24174e-05	1.13425e-05	4.33101e-06	1.1867e-05	5.89892e-06	1.06829e-05	9.72188e-06	1.39906e-05	7.94566e-06	4.80511e-06	3.10175e-05	2.95226e-05	3.76005e-05	1.77696e-06	1.90275e-05	7.46465e-06	3.00413e-05	7.05585e-06	3.74175e-05	4.70235e-06
	Aquicella	1.46601e-06	1.69028e-06	4.46395e-06	1.40659e-06	2.59123e-06	5.84372e-06	4.65082e-06	2.22861e-06	4.99859e-06	3.65507e-06	1.35468e-06	1.57261e-06	8.77702e-06	3.7689e-05	5.1483e-06	9.50958e-06	0.000201136	1.57951e-05	5.28284e-06	7.368e-06	5.68075e-06	5.77225e-06	8.23146e-06	2.60929e-06	5.67339e-05	8.49448e-06	1.12563e-05	8.97051e-06	1.56098e-05	1.64835e-05	2.28892e-06	4.5668e-06	1.23855e-06	7.35288e-06	6.63498e-06	6.03984e-06	8.33784e-06	3.86106e-06	1.31178e-05	8.2647e-06	1.4694e-05	5.74857e-06	7.99089e-06	3.61465e-06	1.32405e-05	5.84517e-06	2.28568e-05	2.66886e-06
	Aquifex	1.63877e-06	1.34603e-06	1.89152e-06	1.21265e-06	1.0268e-06	8.17354e-07	2.39998e-06	4.73185e-07	9.36891e-07	3.43335e-07	1.02373e-06	7.36815e-07	6.88131e-07	4.59215e-08	2.03754e-07	2.56825e-07	2.2418e-07	1.10259e-06	3.60742e-07	4.65621e-07	5.20609e-07	2.32887e-07	1.08569e-06	3.33182e-07	4.17266e-06	7.96293e-08	1.80217e-06	1.28356e-06	8.7456e-07	9.60857e-08	9.16301e-07	0	2.56895e-06	2.34324e-07	2.22835e-06	4.83164e-07	1.33182e-06	6.69875e-08	2.07604e-06	4.97836e-07	3.07342e-06	1.41586e-07	9.84661e-07	0	0	0	2.23818e-07	7.54073e-08
	Aquiflexum	6.76812e-07	7.00395e-07	7.3015e-07	1.85321e-06	1.01113e-06	2.89517e-06	2.64252e-07	2.44156e-05	1.42924e-06	2.87056e-06	3.23517e-06	4.35595e-07	1.6797e-06	3.48884e-06	4.13392e-05	8.28329e-06	8.16062e-06	0	5.18985e-07	1.16193e-05	1.0609e-06	4.50637e-06	2.31807e-07	2.64249e-06	1.76533e-05	2.72937e-05	8.78671e-07	2.45435e-06	1.70021e-06	3.27409e-06	0	2.67288e-05	0	2.55079e-06	1.21421e-07	5.86974e-06	4.62083e-07	1.6175e-06	1.62966e-07	2.83636e-05	2.89789e-07	2.37693e-06	3.90348e-07	8.27682e-07	9.92712e-06	4.98291e-06	1.81266e-05	6.67384e-07
	Aquimarina	2.60629e-07	4.6981e-06	2.04442e-06	4.64734e-06	1.78474e-06	6.15904e-06	1.33402e-06	2.62189e-05	4.16043e-06	1.14109e-05	7.62903e-06	2.48588e-06	4.12112e-06	4.52426e-07	1.43258e-05	6.73638e-06	1.31629e-05	2.7824e-06	2.42176e-06	1.42349e-05	7.37074e-06	8.77126e-06	2.59057e-06	4.32759e-06	1.4572e-05	1.91112e-05	1.12661e-06	4.03929e-06	1.8683e-06	4.39762e-06	1.46502e-06	2.04488e-05	4.25201e-07	2.68442e-06	1.3814e-06	9.24714e-06	2.3306e-06	1.84973e-06	1.28945e-06	1.13854e-05	7.63329e-07	5.66198e-07	2.8279e-06	7.54192e-07	6.62873e-06	1.58107e-05	1.62005e-05	1.11112e-06
	Aquimonas	3.46772e-06	6.27768e-06	7.03004e-06	4.13637e-06	5.93509e-06	6.71426e-06	1.74397e-06	3.44633e-06	7.4829e-06	4.7462e-06	4.11951e-06	2.47757e-06	4.82715e-06	1.18246e-05	1.04295e-05	7.71224e-06	1.16381e-05	7.65448e-06	5.21749e-06	1.05291e-05	8.93442e-06	1.33971e-05	8.17794e-06	5.98343e-06	2.40011e-05	1.65353e-05	7.42593e-06	1.28422e-05	1.41462e-05	1.95953e-05	1.60719e-06	3.46483e-05	1.32714e-06	1.60206e-05	5.7935e-06	1.4832e-05	8.84517e-06	5.35155e-06	7.87165e-06	2.13338e-05	1.08075e-05	2.85572e-06	1.22104e-05	2.68271e-06	1.37492e-05	2.89593e-05	1.11248e-05	5.13912e-06
	Aquisalimonas	2.24773e-06	4.43443e-06	3.67029e-06	2.80317e-06	2.78176e-06	6.65768e-06	4.54483e-06	6.30466e-06	6.06278e-06	6.64167e-06	5.61401e-06	4.04337e-06	3.77534e-05	7.12762e-05	4.41048e-05	1.17428e-05	2.51351e-05	5.21457e-05	9.74999e-06	9.83215e-05	2.33378e-05	0.000110809	2.96417e-05	1.02281e-05	7.68092e-05	6.99437e-05	9.35155e-05	7.92035e-05	0.000442262	4.31565e-05	1.4032e-05	3.69233e-05	5.785e-06	6.71616e-05	4.70922e-05	7.33291e-05	2.69606e-05	1.67623e-05	0.000236868	0.000124346	0.000229225	4.77644e-06	5.85221e-05	1.15466e-05	0.00021876	3.64119e-05	0.000221036	8.36687e-06
	Aquitalea	1.13523e-05	1.85795e-05	2.3858e-05	9.3148e-06	1.05479e-05	1.63826e-05	1.64736e-05	9.09427e-06	1.28422e-05	1.26797e-05	1.21782e-05	1.98475e-05	2.38379e-05	4.45006e-06	1.39512e-05	1.51083e-05	7.28503e-05	1.99806e-05	1.89098e-05	5.51149e-06	1.33983e-05	1.10903e-05	2.84054e-05	1.05232e-05	1.4563e-05	8.89393e-06	1.19411e-05	2.70789e-05	9.76717e-06	2.06927e-05	7.76911e-06	6.39909e-06	9.81905e-06	3.88113e-06	8.74112e-06	1.90706e-05	1.34006e-05	5.47936e-06	6.03027e-06	5.12913e-05	1.3417e-05	2.16573e-06	1.82954e-05	7.3807e-06	1.49618e-05	6.29593e-06	1.74767e-05	9.54861e-06
	Arachidicoccus	3.46419e-05	3.35376e-05	2.05037e-05	4.36139e-05	4.52811e-05	3.61202e-05	1.26126e-05	9.41504e-05	3.59349e-05	7.02863e-05	5.66517e-05	2.00427e-05	6.82456e-05	0.000597462	0.00010807	2.45351e-05	9.19638e-05	1.60145e-05	3.41441e-05	0.000113304	7.832e-05	3.28144e-05	1.59656e-05	5.42298e-05	4.58128e-05	7.66016e-05	2.53713e-05	4.27352e-05	9.34951e-05	7.88879e-05	4.82776e-06	0.000102079	2.1759e-06	0.000149396	1.08228e-05	5.68564e-05	1.9632e-05	2.66583e-05	8.88223e-06	8.91541e-05	1.69904e-05	0.00029185	2.98504e-05	4.37397e-05	7.62739e-05	5.51588e-05	0.000138673	2.5861e-05
	Arboricoccus	7.50052e-05	0.00012938	3.87755e-05	0.000165029	7.26147e-05	9.26152e-05	4.10989e-05	7.78499e-05	6.606e-05	0.000184123	0.000122506	0.000118173	8.34833e-05	3.91041e-05	5.47684e-05	6.73565e-05	5.49495e-05	6.10632e-05	8.17707e-05	7.44639e-05	6.32101e-05	5.78506e-05	4.76487e-05	5.49173e-05	5.11925e-05	6.47597e-05	5.3106e-05	5.91348e-05	6.30486e-05	6.0843e-05	3.65557e-05	5.12888e-05	3.68353e-05	8.34406e-05	4.35774e-05	5.47676e-05	5.05711e-05	4.85813e-05	4.44587e-05	6.65355e-05	5.47088e-05	4.44075e-05	5.39687e-05	4.95928e-05	5.82724e-05	5.95785e-05	8.04845e-05	5.25988e-05
	Arcanobacterium	0	7.75914e-07	2.3927e-07	6.06468e-07	0	4.00533e-07	1.03417e-06	2.03232e-06	1.05856e-06	9.07603e-07	3.22387e-07	2.64877e-06	1.14528e-06	1.69638e-06	1.43629e-06	2.61201e-06	5.49004e-07	2.60346e-07	8.39687e-07	3.19494e-07	3.59928e-07	7.06341e-07	2.74981e-06	1.79349e-06	6.83177e-07	1.20739e-06	3.99055e-06	5.32551e-07	1.39902e-06	2.72873e-07	2.59276e-07	4.39543e-07	7.4381e-07	1.42655e-06	1.16492e-06	7.08805e-07	7.01681e-07	1.52808e-06	2.25201e-07	2.20596e-07	1.91155e-06	2.70891e-06	0	4.00983e-06	9.85851e-07	1.41361e-06	1.82403e-07	2.74571e-06
	Archangium	0.000162156	0.00029676	0.000154743	0.000536124	0.000289255	0.000464425	0.000213322	0.00110966	0.000327667	0.000743173	0.000540143	0.000248497	0.0010095	8.77394e-05	0.000861549	0.000986586	0.000735845	0.000349409	0.000245148	0.000854733	0.000444095	0.000734716	0.000390707	0.000600301	0.00183102	0.00103019	0.000420883	0.000756093	0.000271718	0.000748781	0.000251648	0.00158496	0.000183702	0.0003191	0.000480016	0.000820179	0.000606851	0.000478128	0.000373668	0.00192379	0.000213187	0.000248733	0.000634348	0.000170911	0.00109491	0.00123868	0.00192354	0.000319593
	Arcicella	1.49113e-07	9.67299e-07	9.99989e-08	3.42713e-06	4.22111e-08	3.25249e-06	2.43802e-07	1.73349e-05	4.00538e-06	1.20018e-05	1.08204e-05	1.87143e-06	1.00982e-06	6.07665e-06	1.29456e-05	4.90925e-06	8.52979e-06	7.38874e-08	2.88062e-07	5.63279e-06	2.01637e-06	4.60062e-06	5.39886e-07	2.79282e-06	1.59258e-05	1.34373e-05	8.13319e-07	1.40934e-06	8.05896e-07	6.48038e-06	2.84226e-07	1.03804e-05	0	2.36005e-06	1.89062e-07	3.47818e-06	1.51319e-06	1.18549e-06	5.92063e-07	8.42236e-06	1.28073e-07	2.22582e-07	5.15362e-07	3.474e-07	4.71809e-06	6.53408e-06	9.26311e-06	1.16214e-06
	Arcobacter	5.66791e-07	5.7439e-07	3.05139e-07	2.52802e-06	1.12255e-06	4.62545e-07	1.69062e-07	1.01234e-06	5.69158e-07	1.98371e-06	6.59299e-07	3.80599e-07	7.40361e-07	6.60774e-07	8.84789e-07	4.52375e-07	5.67714e-06	2.76524e-07	1.00586e-06	6.45558e-07	2.47854e-06	5.68245e-07	6.54157e-07	3.8209e-07	4.83894e-06	2.719e-06	4.09297e-07	9.92872e-07	9.51531e-07	1.58088e-06	4.5525e-07	1.14249e-06	4.63509e-07	5.65581e-07	3.2729e-07	1.43988e-06	5.13087e-07	1.06412e-06	1.62734e-07	2.88666e-06	3.15111e-07	1.0144e-06	1.33049e-07	5.80895e-07	1.08322e-06	2.6517e-06	6.35164e-07	1.8309e-06
	Arcticibacter	5.66332e-06	1.3635e-05	4.80281e-06	1.27679e-05	4.52257e-06	7.82345e-06	2.14554e-06	2.10667e-05	7.39559e-06	6.9917e-06	9.27159e-06	3.17711e-06	1.07261e-05	9.09405e-06	2.56403e-05	6.27764e-06	1.98708e-05	1.29169e-05	5.67521e-06	2.15966e-05	1.23105e-05	7.09627e-06	6.21316e-06	1.18135e-05	1.82848e-05	2.75047e-05	6.24337e-06	9.27147e-06	7.36049e-06	2.00217e-05	3.40385e-06	2.90175e-05	4.42429e-06	5.08487e-06	3.64282e-06	1.2547e-05	1.06217e-05	2.60763e-06	3.58226e-06	1.14371e-05	4.0073e-06	3.57141e-06	9.29915e-06	3.2635e-06	1.14678e-05	3.72716e-05	1.16334e-05	3.77986e-06
	Arcticibacterium	0	4.20835e-07	0	1.62579e-06	0	8.47083e-07	2.09701e-07	3.81436e-06	5.76724e-07	4.14033e-06	1.07481e-06	4.79032e-07	2.3809e-07	0	2.06617e-06	4.8846e-06	2.89624e-06	5.30351e-07	3.40503e-07	2.1188e-06	8.81517e-07	9.04692e-07	7.75009e-07	1.92133e-06	1.01261e-05	4.79164e-06	1.67565e-06	1.93202e-06	3.122e-07	1.30555e-06	2.20554e-07	2.89191e-06	0	6.21916e-08	1.6769e-07	1.16885e-06	1.59958e-06	8.19378e-07	7.81052e-07	8.70226e-06	0	6.42226e-08	2.78123e-06	2.28346e-08	6.09464e-06	3.08621e-06	2.98898e-06	2.95072e-08
	Ardenticatena	3.29448e-05	2.27703e-05	2.75445e-05	2.42935e-05	3.41326e-05	2.80036e-05	3.65339e-05	1.38249e-05	2.66928e-05	2.71503e-05	2.66088e-05	2.12552e-05	7.75585e-05	1.14698e-05	2.07063e-05	2.70535e-05	2.79409e-05	3.35456e-05	2.83138e-05	2.43776e-05	2.05813e-05	3.18932e-05	2.21828e-05	2.14468e-05	5.34963e-05	5.33385e-05	3.66089e-05	3.5207e-05	4.72891e-05	4.41252e-05	8.43758e-05	2.30492e-05	6.16428e-05	3.35184e-05	3.56869e-05	3.12107e-05	4.01341e-05	3.20248e-05	5.15526e-05	3.77476e-05	5.66997e-05	2.40849e-05	4.12404e-05	2.95478e-05	4.90962e-05	2.86354e-05	4.70534e-05	3.00492e-05
	Arenibacter	1.88933e-06	5.26981e-06	1.35226e-06	6.40913e-06	2.18492e-06	9.56046e-06	1.134e-06	3.23642e-05	4.83961e-06	1.73998e-05	1.40384e-05	2.24244e-06	1.74591e-06	5.46127e-06	3.40565e-05	7.37906e-06	1.41195e-05	5.29649e-06	2.61049e-06	1.10078e-05	4.68008e-06	7.60886e-06	3.58915e-06	8.89208e-06	2.98923e-05	2.83987e-05	2.26022e-06	4.84796e-06	2.45643e-06	5.67291e-06	6.80127e-07	2.30481e-05	7.78312e-07	4.95139e-06	1.03289e-06	9.71253e-06	2.72074e-06	2.30674e-06	9.5157e-07	1.55177e-05	2.01214e-07	3.04449e-06	4.10034e-06	2.33498e-06	1.37679e-05	1.31982e-05	1.01814e-05	3.43624e-06
	Arenicella	1.31698e-06	1.06975e-06	1.54212e-07	1.67976e-06	7.99249e-06	1.47072e-06	2.60852e-07	3.66598e-06	8.90644e-07	1.71573e-06	1.78642e-06	1.18805e-06	2.96742e-07	4.35851e-08	1.5782e-06	3.11985e-06	6.68565e-07	9.66084e-08	1.21725e-06	4.66732e-07	2.99802e-07	1.21154e-06	1.12757e-06	6.87473e-07	5.62634e-06	6.03735e-07	2.00174e-06	7.41772e-07	2.96444e-07	1.56531e-06	0	1.7445e-06	0	5.52408e-07	2.53612e-07	1.51377e-06	4.61803e-07	1.05023e-06	1.01331e-07	7.99609e-07	9.02019e-08	1.90894e-06	4.56064e-07	2.43734e-07	2.27625e-06	1.52891e-06	1.47062e-06	1.70878e-06
	Arenimonas	9.02146e-05	7.03456e-05	0.000177082	0.000109578	0.000105306	0.000202102	0.000147203	0.000308315	0.000115619	0.000140812	0.00010055	5.45793e-05	0.000127392	0.000333708	0.000686761	0.000234567	0.000423981	0.000157847	8.96751e-05	0.000458239	0.000129279	0.000255306	0.000109337	0.000133064	0.000496406	0.000535576	0.000168615	0.000217718	0.000579637	0.000229205	6.26521e-05	0.00124352	5.3862e-05	0.000242922	0.000102945	0.000326709	0.000111203	0.000125569	0.00030122	0.00142252	0.0003288	5.10279e-05	0.000206932	0.000108669	0.000875843	0.00050428	0.000580358	0.000105024
	Arhodomonas	1.08813e-05	9.85744e-06	1.11583e-05	1.80867e-05	1.59893e-05	1.58559e-05	7.4845e-06	2.02493e-05	1.04847e-05	1.73413e-05	1.23898e-05	1.05356e-05	1.86115e-05	5.844e-05	1.5438e-05	1.37209e-05	1.79958e-05	3.99586e-05	1.77844e-05	1.91999e-05	3.00241e-05	1.92696e-05	2.30138e-05	9.87673e-06	3.02321e-05	2.62621e-05	1.80243e-05	1.95313e-05	3.42695e-05	2.81263e-05	1.12293e-05	1.31579e-05	8.69604e-06	1.30869e-05	1.02626e-05	1.35649e-05	1.94253e-05	6.46374e-06	1.3822e-05	2.68372e-05	2.7881e-05	6.46113e-06	2.22819e-05	1.40339e-05	2.73955e-05	1.86246e-05	5.75978e-05	1.15806e-05
	Aromatoleum	7.03502e-05	8.63276e-05	6.49902e-05	8.13079e-05	8.00327e-05	7.78862e-05	7.19457e-05	0.000103396	7.55073e-05	0.000112951	0.000102662	7.64321e-05	9.85233e-05	7.97079e-06	5.25337e-05	9.20583e-05	5.30851e-05	0.000150615	8.07574e-05	4.57777e-05	7.00044e-05	7.33741e-05	0.000133959	5.96273e-05	7.73795e-05	4.68328e-05	7.50746e-05	6.15171e-05	4.51688e-05	4.2458e-05	6.72661e-05	3.31242e-05	4.69478e-05	2.88334e-05	8.9665e-05	7.91187e-05	9.75065e-05	4.36573e-05	6.74071e-05	8.4705e-05	6.02117e-05	3.99229e-05	7.82286e-05	3.72638e-05	6.12887e-05	5.22233e-05	7.34114e-05	3.06607e-05
	Arsenicibacter	3.61921e-06	8.95067e-06	2.20184e-06	9.57856e-06	3.84865e-06	7.04759e-06	7.70919e-07	1.4013e-05	1.17277e-05	1.09014e-05	6.35937e-06	2.6029e-06	8.60259e-06	3.48813e-06	3.71739e-05	1.06291e-05	1.36792e-05	5.17293e-06	4.57065e-06	1.18661e-05	1.04493e-05	9.4465e-06	4.52298e-06	1.39322e-05	1.65861e-05	1.69872e-05	3.5827e-06	6.03525e-06	2.87481e-06	5.66319e-06	3.57355e-07	4.48649e-05	4.1941e-07	2.00529e-06	1.89469e-06	8.95868e-06	2.90567e-06	4.35471e-06	1.57509e-06	2.19267e-05	7.35473e-07	1.49058e-06	6.75746e-06	1.8662e-06	1.29881e-05	9.34765e-06	1.28933e-05	3.79924e-06
	Arsenicicoccus	3.42076e-05	3.44101e-05	2.52026e-05	4.70076e-05	2.95798e-05	3.33706e-05	2.26608e-05	7.09399e-05	3.49346e-05	4.42031e-05	5.13665e-05	4.0002e-05	2.1545e-05	1.91774e-05	2.50765e-05	2.82747e-05	1.75762e-05	1.66898e-05	2.34003e-05	3.59142e-05	2.57252e-05	2.23657e-05	1.95721e-05	2.16352e-05	1.99516e-05	2.00083e-05	2.30236e-05	1.68336e-05	1.91289e-05	2.53951e-05	2.01206e-05	3.42292e-05	2.54614e-05	3.56387e-05	2.36789e-05	1.81002e-05	2.54124e-05	5.25196e-05	2.47163e-05	1.98912e-05	1.33438e-05	4.70637e-05	1.85366e-05	3.51752e-05	2.23299e-05	2.34649e-05	2.53679e-05	4.84482e-05
	Arsenicitalea	1.67963e-05	1.98423e-05	2.76339e-05	2.17329e-05	2.31743e-05	2.22256e-05	1.47882e-05	1.41505e-05	1.71065e-05	1.78525e-05	1.64999e-05	2.03762e-05	2.27735e-05	0.000176379	5.12288e-05	1.65747e-05	2.39526e-05	1.31588e-05	2.88952e-05	4.39353e-05	3.18703e-05	2.82432e-05	1.37288e-05	3.71594e-05	1.1257e-05	2.43994e-05	1.97336e-05	1.96263e-05	3.02678e-05	2.79884e-05	8.96103e-06	2.33217e-05	8.34732e-06	6.04836e-05	8.06747e-06	2.8593e-05	1.14014e-05	2.35913e-05	1.17232e-05	2.96504e-05	1.85607e-05	2.23254e-05	1.43321e-05	2.67582e-05	2.54537e-05	1.86058e-05	5.83101e-05	3.12191e-05
	Arsukibacterium	1.12133e-07	1.11503e-06	2.95634e-07	5.72808e-07	1.82701e-06	2.85462e-07	9.1839e-07	2.27189e-07	6.09444e-08	2.55384e-07	5.53835e-08	2.39344e-06	1.2464e-07	0	0	8.93867e-07	1.27193e-06	7.87977e-07	2.23925e-07	4.13292e-08	2.36015e-07	6.23716e-07	3.68832e-07	5.28519e-07	1.83644e-06	1.22909e-06	2.59608e-07	9.91506e-07	4.10199e-07	1.96403e-06	1.33689e-07	9.08801e-07	1.83392e-07	4.72681e-07	6.87099e-07	8.94902e-07	4.74023e-07	1.5308e-07	4.79412e-07	2.18612e-06	1.2382e-07	3.26832e-07	6.14135e-07	1.47905e-07	4.25742e-07	1.0148e-07	3.01499e-07	2.80407e-07
	Arthrobacter	0.00206532	0.00226274	0.00196615	0.00299623	0.0021536	0.00173324	0.00212236	0.0014679	0.00195835	0.00191479	0.00230106	0.00177592	0.00133472	0.00120429	0.00163593	0.0016051	0.000993912	0.00129214	0.00201478	0.0014206	0.00139223	0.00140216	0.00183873	0.00227491	0.00107851	0.00111894	0.00154714	0.00118098	0.00169833	0.00108604	0.0025237	0.000946004	0.00226931	0.00145527	0.00190263	0.00107011	0.00184236	0.00180731	0.00250984	0.00101572	0.00197094	0.00186304	0.00174012	0.00207126	0.00135001	0.00127539	0.00145937	0.0018876
	Asaia	6.25029e-06	7.82629e-06	6.85675e-06	1.28891e-05	8.40771e-06	9.84707e-06	5.57984e-06	1.46981e-05	8.51846e-06	1.36048e-05	1.25323e-05	7.49812e-06	8.67752e-06	6.36971e-06	2.00355e-05	1.73644e-05	1.46381e-05	7.74645e-06	9.68864e-06	1.613e-05	7.71835e-06	1.58664e-05	1.09902e-05	9.4309e-06	1.96068e-05	2.41847e-05	6.29857e-06	5.93038e-06	1.09786e-05	6.10688e-06	7.67179e-06	1.14883e-05	5.1946e-06	9.10822e-06	3.3877e-06	1.29602e-05	6.18477e-06	1.67642e-05	4.78058e-06	1.56456e-05	5.72784e-06	9.52245e-06	9.15834e-06	7.49443e-06	1.65065e-05	2.01376e-05	1.25336e-05	9.01297e-06
	Asanoa	0.00294149	0.00320387	0.00314311	0.00259369	0.0030301	0.00286749	0.00318883	0.00222755	0.00295906	0.00307799	0.0027848	0.00298685	0.00140678	0.000424947	0.00116218	0.00203315	0.0023445	0.0017177	0.00200393	0.00158704	0.00229875	0.00205892	0.00197867	0.00149933	0.00180666	0.00213789	0.00169593	0.00130045	0.00155687	0.00118852	0.00198674	0.00156973	0.00207061	0.00143006	0.00200252	0.0013774	0.00184118	0.00263292	0.00204266	0.00117989	0.00167702	0.002074	0.00186771	0.00210568	0.001888	0.00216965	0.0016741	0.00170696
	Asinibacterium	2.14272e-05	1.09462e-05	6.61604e-06	3.97994e-05	4.10841e-05	2.90512e-05	5.01683e-06	0.000103147	1.93921e-05	6.28067e-05	4.28697e-05	9.46375e-06	1.71173e-05	2.24286e-05	5.85873e-05	2.98434e-05	5.68842e-05	1.88817e-05	6.16932e-06	6.57263e-05	3.09094e-05	1.8476e-05	1.29953e-05	3.60936e-05	9.68062e-05	0.000118346	7.16472e-06	2.20731e-05	8.25434e-06	1.95811e-05	2.01847e-06	9.14269e-05	1.25796e-06	6.63681e-06	4.04769e-06	3.78305e-05	1.35212e-05	5.67092e-06	1.39198e-06	3.93696e-05	2.39482e-06	4.41523e-06	2.97362e-05	5.03594e-06	2.9106e-05	8.55012e-05	3.58559e-05	4.33575e-06
	Asticcacaulis	0.000163587	0.000387823	0.000679473	0.000157306	0.000357866	0.000172604	0.000183542	0.000137118	0.000154487	0.000106632	0.000146925	0.000180793	0.000324448	0.000103464	0.000246101	0.000231656	0.000246352	0.000271004	0.000400548	0.000225642	0.000351464	0.000150853	0.000208389	0.000309328	0.000197923	0.000197443	0.000201368	0.000179646	0.000174705	0.000460345	0.000185833	0.000195926	0.000213583	0.000261655	0.000139773	0.000261116	0.00017227	0.000215335	0.000130776	0.000236707	0.000195226	0.000194626	0.000142753	0.000169509	0.000158381	0.000179997	0.000225613	0.000146162
	Atlantibacter	0	9.41924e-08	1.01024e-07	2.15742e-07	5.80943e-08	4.64578e-07	1.24612e-06	8.98233e-07	5.47787e-07	2.29059e-07	4.49525e-07	1.68539e-07	1.56002e-07	2.86593e-07	1.86115e-07	4.84216e-07	1.02837e-07	1.22439e-07	2.88807e-07	9.58406e-07	1.33853e-07	6.27175e-07	1.37544e-07	3.69095e-07	2.79724e-07	7.74754e-07	6.25183e-07	1.33324e-06	1.24302e-06	8.14842e-07	9.6422e-08	4.958e-07	0	8.89362e-07	7.90463e-07	4.37407e-07	5.48536e-07	4.39144e-07	1.13622e-06	4.92223e-07	1.3571e-06	1.33952e-06	5.77244e-07	1.54553e-07	5.20836e-07	6.1049e-07	9.16654e-07	7.19231e-07
	Aurantimicrobium	3.48111e-06	6.80234e-06	2.55155e-06	5.6278e-06	2.74769e-06	2.66347e-06	5.05453e-06	4.71768e-06	3.46008e-06	4.90017e-06	6.60729e-06	4.73671e-06	2.34594e-06	1.93472e-06	2.30851e-06	8.51736e-06	2.00924e-06	2.89649e-06	4.37682e-06	5.92399e-06	2.11329e-06	6.36974e-06	2.91515e-06	3.50935e-06	7.09355e-06	6.70946e-06	1.40096e-05	4.11984e-06	3.25425e-05	7.95488e-07	4.50963e-05	3.33959e-06	2.81406e-05	7.64373e-06	4.03303e-05	4.07106e-06	2.77923e-05	5.81499e-06	6.11389e-05	1.65307e-06	3.59232e-05	2.57665e-06	2.14771e-05	1.82493e-05	5.11849e-06	1.29307e-05	7.43767e-06	7.74889e-06
	Aurantimonas	3.28615e-05	4.29583e-05	3.2076e-05	4.2445e-05	3.59827e-05	4.47971e-05	3.35617e-05	4.86286e-05	4.45321e-05	4.73731e-05	4.0348e-05	3.7693e-05	5.09682e-05	2.23421e-05	5.34221e-05	4.56333e-05	5.23028e-05	7.2084e-05	4.38674e-05	3.46318e-05	5.30297e-05	4.87398e-05	7.03207e-05	4.32726e-05	4.09111e-05	4.57507e-05	4.01179e-05	5.38522e-05	3.1536e-05	3.55362e-05	3.3262e-05	3.42302e-05	2.65265e-05	4.12587e-05	4.19798e-05	4.02919e-05	4.70835e-05	3.16474e-05	3.91027e-05	4.6912e-05	5.06977e-05	2.72966e-05	4.58158e-05	3.18423e-05	4.05215e-05	6.18022e-05	5.34455e-05	3.26477e-05
	Auraticoccus	5.58843e-05	3.40431e-05	4.79459e-05	3.89233e-05	4.0708e-05	2.42455e-05	5.38335e-05	4.08723e-05	3.21226e-05	2.84487e-05	3.48102e-05	3.78383e-05	1.16917e-05	1.17752e-05	1.84047e-05	3.95121e-05	1.94759e-05	6.43217e-06	1.67549e-05	2.38018e-05	8.68339e-06	1.34768e-05	6.0189e-06	1.36343e-05	1.32009e-05	1.1545e-05	1.40492e-05	1.00081e-05	8.79883e-06	1.18745e-05	1.64626e-05	2.19311e-05	2.09168e-05	4.61493e-05	1.52119e-05	1.10326e-05	2.10029e-05	2.55683e-05	1.41329e-05	1.23505e-05	1.00864e-05	2.53208e-05	1.41578e-05	2.15248e-05	1.39275e-05	2.21903e-05	1.85227e-05	2.86019e-05
	Aureimonas	3.80618e-05	5.60791e-05	4.27305e-05	5.36221e-05	4.59395e-05	6.05466e-05	4.29117e-05	4.41071e-05	5.9818e-05	6.81622e-05	5.66348e-05	6.63366e-05	7.90566e-05	0.000106722	6.19046e-05	6.01097e-05	7.16848e-05	8.79629e-05	9.1661e-05	6.46068e-05	8.02481e-05	6.103e-05	6.51344e-05	6.25843e-05	5.40584e-05	5.42158e-05	6.21663e-05	6.71978e-05	6.57358e-05	5.35693e-05	5.22692e-05	4.57414e-05	4.11212e-05	6.40742e-05	5.61219e-05	4.53938e-05	6.86487e-05	4.68825e-05	5.62056e-05	6.65876e-05	8.73828e-05	3.2341e-05	7.05053e-05	4.26558e-05	5.71407e-05	5.09283e-05	8.72298e-05	5.02852e-05
	Aureispira	5.39101e-08	8.47736e-07	1.49119e-07	4.56588e-07	8.72054e-08	3.3765e-07	2.53036e-07	5.21563e-06	8.92044e-08	4.81559e-07	1.82586e-06	4.17182e-08	1.38122e-07	0	4.9262e-07	1.20548e-06	8.80358e-07	1.94842e-07	0	5.62814e-07	2.34415e-07	9.43012e-07	1.48951e-07	2.83121e-07	2.37705e-06	5.81997e-06	1.27168e-07	6.47443e-07	8.79615e-07	1.52343e-06	0	7.26313e-07	0	3.93817e-07	4.7601e-08	4.09177e-07	3.2856e-08	1.25025e-07	2.3221e-07	1.31512e-06	2.30884e-07	6.65832e-07	0	8.74156e-08	5.93754e-07	5.50723e-07	3.77224e-07	2.56153e-07
	Aureitalea	1.11954e-07	9.48181e-08	6.61334e-07	1.26552e-07	0	1.00133e-07	1.02053e-06	7.77757e-07	0	6.93722e-07	0	0	0	6.46966e-08	1.35421e-07	0	9.58258e-07	3.81362e-07	0	1.75003e-07	8.4574e-07	8.82298e-08	1.82246e-07	4.14272e-07	5.287e-07	2.47375e-07	6.34001e-07	1.5153e-07	5.90775e-07	1.01926e-07	3.43001e-07	1.02674e-07	3.88276e-07	3.17227e-07	2.57365e-07	1.46533e-06	1.77643e-07	2.00965e-07	4.00748e-07	6.59192e-07	1.56188e-06	1.60532e-07	2.53625e-07	3.0154e-07	2.28678e-07	3.90829e-08	3.24588e-07	2.0972e-07
	Auritidibacter	0	0	0	0	1.31822e-07	0	0	0	2.60357e-08	0	1.80285e-07	0	2.35648e-07	3.60099e-07	1.06634e-07	0	0	0	2.25882e-07	1.57564e-07	0	3.58262e-07	1.92434e-07	1.06195e-07	0	4.55054e-07	5.80022e-07	3.33582e-07	2.79232e-08	3.41623e-07	6.13567e-07	2.14583e-07	1.08042e-06	3.75261e-07	0	2.74235e-07	0	4.79917e-07	7.10573e-07	3.82989e-08	2.45374e-07	1.52168e-06	1.5123e-07	2.60308e-07	1.37483e-07	5.25125e-07	6.25864e-07	1.31674e-07
	Austwickia	4.79143e-06	6.45088e-06	3.33891e-06	5.34657e-06	2.72418e-06	3.71837e-06	1.81875e-06	6.68726e-06	4.49006e-06	4.63616e-06	5.71951e-06	3.12694e-06	1.59909e-06	5.26659e-06	3.76084e-06	4.17009e-06	3.86954e-06	1.32094e-06	1.70239e-06	3.76631e-06	2.94431e-06	3.65017e-06	1.95612e-06	2.96108e-06	7.50781e-06	6.19553e-06	2.91226e-06	3.01918e-06	3.37323e-06	2.29278e-06	2.90736e-06	8.07633e-06	3.76614e-06	4.08766e-06	3.42415e-06	3.19548e-06	4.0136e-06	1.06198e-05	3.04301e-06	5.18868e-06	1.40146e-06	3.4274e-06	3.46569e-06	6.55972e-06	2.58379e-06	6.05338e-06	2.52961e-06	7.34015e-06
	Azoarcus	0.000171329	0.000226287	0.000204025	0.000261641	0.000166143	0.000369085	0.000206744	0.000510447	0.000303044	0.000471733	0.000381744	0.000217112	0.000605973	0.000194757	0.000442055	0.000416238	0.000404864	0.000709644	0.000368161	0.000372357	0.000337193	0.000426173	0.000526345	0.000340534	0.000629273	0.000409201	0.000370172	0.000512899	0.000420482	0.000240738	0.000266848	0.000383579	0.00023786	0.00023447	0.000323272	0.000885169	0.000368649	0.000219811	0.000435759	0.000972889	0.000521853	0.000134728	0.000412225	0.000215613	0.00052741	0.000407869	0.000495611	0.00021592
	Azohydromonas	8.36604e-05	0.000102791	7.63969e-05	0.000177148	0.000102484	0.00026307	8.00094e-05	0.00076712	0.000149435	0.000537201	0.000379305	9.80648e-05	0.000456691	0.000181868	0.00025162	0.000215032	0.000229332	0.000174975	0.000137522	0.000195311	0.000173859	0.000234457	0.000171858	0.00014893	0.000399385	0.00022202	9.61497e-05	0.000160513	8.20107e-05	0.000128638	5.65296e-05	0.000186734	5.63344e-05	0.000122043	7.09721e-05	0.000224924	0.000102235	9.95408e-05	5.99752e-05	0.000251121	7.1682e-05	5.43399e-05	0.000147442	7.71501e-05	0.000171523	0.000187586	0.000184793	8.22904e-05
	Azonexus	1.81881e-06	8.92056e-06	3.60447e-06	1.01236e-05	2.83042e-06	1.06095e-05	2.57837e-06	2.86647e-05	7.21168e-06	1.3797e-05	1.60062e-05	4.81191e-06	1.8639e-05	9.36495e-06	2.6979e-05	3.31856e-05	2.77776e-05	4.09622e-05	1.0423e-05	1.74757e-05	9.77552e-06	2.19579e-05	2.26493e-05	9.28351e-06	2.9012e-05	2.20004e-05	1.49672e-05	1.93237e-05	1.01199e-05	6.43113e-06	6.32689e-06	4.02817e-05	4.42869e-06	1.04549e-05	1.26883e-05	4.42429e-05	1.74957e-05	7.5074e-06	1.24259e-05	0.000369489	7.91702e-06	2.95119e-06	1.74424e-05	2.30524e-06	1.59917e-05	1.96693e-05	2.4393e-05	5.76918e-06
	Azorhizobium	9.51428e-05	0.000176792	0.000109281	0.000123767	0.000102419	0.000172196	0.000128379	0.000151313	0.000166436	0.000224597	0.000174887	0.000157679	0.000192181	0.000116508	0.000186189	0.000186631	0.000163276	0.000255306	0.000194854	0.000157259	0.000232046	0.000184522	0.000251575	0.000143748	0.000146255	0.000158221	0.000187486	0.000198818	0.000180436	0.000168772	0.000166249	0.000114592	0.000168008	0.000197824	0.000198772	0.000160474	0.000208972	0.000127469	0.000180407	0.000174403	0.000203114	9.50031e-05	0.000259108	0.000130513	0.000197362	0.000136799	0.000263255	0.000135868
	Azospira	6.44803e-05	0.000141342	5.97828e-05	0.000178315	8.11592e-05	0.00023861	7.36495e-05	0.000637491	0.000184557	0.000302381	0.000254214	0.000124867	0.000510449	0.000113962	0.00185133	0.00151699	0.00122086	0.00058173	0.000219207	0.00208551	0.000241449	0.00112399	0.000468028	0.000229195	0.00155153	0.00214808	0.000237975	0.000465477	0.0005214	0.000226304	0.000100246	0.00311649	0.000109392	0.000116835	0.000161312	0.000807973	0.000228364	0.000239385	0.00035115	0.00399147	0.000332559	3.63951e-05	0.000266384	7.40704e-05	0.000994824	0.00103031	0.0032114	0.000129111
	Azospirillum	0.00146656	0.00204318	0.00140687	0.00154486	0.00129337	0.00214562	0.00172	0.0016807	0.00195238	0.00220902	0.00205531	0.00191848	0.00258031	0.000861893	0.00156153	0.00188608	0.00207939	0.00417452	0.00297712	0.00164826	0.00268021	0.00176698	0.00251241	0.00163123	0.00165957	0.00181513	0.0023908	0.00243616	0.00260879	0.00177972	0.00261703	0.0012718	0.00245082	0.00240221	0.00247759	0.00195762	0.00265536	0.00119366	0.00287316	0.00182029	0.0031322	0.00107597	0.00249542	0.00170227	0.00190407	0.00135896	0.00211798	0.00131596
	Azotobacter	2.41172e-05	2.75934e-05	2.22913e-05	2.85311e-05	1.84792e-05	3.99848e-05	2.6586e-05	8.52575e-05	3.01156e-05	6.3529e-05	4.54215e-05	2.41816e-05	7.42944e-05	0.000140425	8.82151e-05	5.74049e-05	4.60266e-05	7.35671e-05	4.30898e-05	5.4574e-05	4.39962e-05	6.45451e-05	7.07541e-05	4.45191e-05	8.03349e-05	7.99895e-05	4.24967e-05	4.85107e-05	5.28611e-05	4.57472e-05	7.32539e-05	5.88603e-05	4.65304e-05	4.88885e-05	4.71772e-05	5.7692e-05	6.95908e-05	4.00124e-05	3.38066e-05	8.21137e-05	6.88335e-05	2.48264e-05	8.49828e-05	4.17811e-05	5.71371e-05	7.00845e-05	5.53616e-05	3.57325e-05
	Azovibrio	2.08823e-06	4.78203e-06	1.67574e-06	9.88413e-06	4.79585e-06	1.08376e-05	1.51934e-06	1.50509e-05	5.79899e-06	1.19603e-05	1.03993e-05	5.22e-06	2.15323e-05	1.41178e-06	3.25075e-05	2.34913e-05	1.89782e-05	1.93778e-05	6.66793e-06	1.3562e-05	7.50713e-06	1.70943e-05	1.66992e-05	7.52863e-06	2.00956e-05	1.42769e-05	3.37519e-06	9.09295e-06	2.65589e-06	5.99723e-06	1.62564e-06	3.09131e-05	1.32415e-06	3.42305e-06	1.21535e-06	1.81007e-05	4.18362e-06	7.55914e-06	2.92501e-06	0.000173164	4.0988e-06	1.34323e-06	8.66845e-06	2.95323e-06	1.17927e-05	1.54671e-05	9.59012e-06	3.89989e-06
	Bacillus	0.000377619	0.000262563	0.000455584	0.000206354	0.000330132	0.000255856	0.000382814	0.000226763	0.000250576	0.000284372	0.000238957	0.000230818	0.000383402	0.00111347	0.000331812	0.000282919	0.000329144	0.000291264	0.000331598	0.000371796	0.000464505	0.000697493	0.000257011	0.000243465	0.000412473	0.000461314	0.000477124	0.000435501	0.000675736	0.000573674	0.00061522	0.00105249	0.000554373	0.000551925	0.000410227	0.000365256	0.000469853	0.000351363	0.00104611	0.000394723	0.000695067	0.000267084	0.000442722	0.000398951	0.000531843	0.000343906	0.000764912	0.000439257
	Bacterioplanes	3.71174e-07	5.95816e-07	3.07652e-07	1.61497e-06	1.51438e-07	1.7807e-06	9.5592e-07	1.07381e-06	9.11878e-07	7.24681e-07	9.00737e-07	1.23304e-06	8.23887e-07	0	2.10826e-06	1.17073e-06	3.62667e-07	2.2421e-06	4.08741e-07	3.19198e-07	5.5469e-07	8.10956e-07	1.93041e-06	7.42609e-07	1.09733e-06	3.56388e-07	2.11011e-06	1.53748e-06	6.93612e-07	2.23279e-06	1.34756e-06	1.01914e-06	3.7182e-07	2.29713e-07	7.41385e-07	4.98582e-07	2.04958e-06	5.00182e-07	7.30077e-07	5.03397e-07	8.78405e-08	5.99535e-07	2.02762e-06	5.94976e-08	2.10719e-06	1.0344e-06	2.17575e-06	8.23966e-07
	Bacteriovorax	4.8074e-06	2.18332e-07	1.99666e-06	1.80006e-06	1.58569e-06	6.54709e-07	7.99733e-07	6.57405e-07	1.32403e-06	6.18219e-07	1.15382e-07	4.96448e-07	9.79214e-06	3.48391e-06	5.82249e-06	1.97891e-06	1.78025e-06	2.66053e-06	1.00779e-06	7.14261e-06	1.34587e-06	2.198e-06	2.90154e-06	1.0868e-06	1.55391e-06	4.76327e-06	3.0592e-06	1.70547e-06	7.42346e-06	5.76921e-06	2.07324e-06	5.44741e-06	2.19506e-06	5.27064e-06	1.22612e-06	1.50263e-06	2.73371e-06	2.26186e-06	5.06168e-06	1.09124e-05	2.98979e-05	2.21329e-06	3.46377e-06	3.06578e-06	3.92673e-06	5.1979e-06	4.68103e-06	3.16649e-06
	Bacteroides	3.93422e-05	3.61761e-05	2.95017e-05	4.71248e-05	4.13787e-05	5.36107e-05	3.44197e-05	8.01433e-05	3.91396e-05	6.032e-05	6.19204e-05	3.44873e-05	8.12841e-05	5.19511e-05	0.000121838	9.34458e-05	7.72882e-05	0.000163804	5.08259e-05	8.0947e-05	6.55168e-05	9.71296e-05	0.000104991	6.40668e-05	0.000169632	0.000158185	6.60138e-05	7.80037e-05	6.88094e-05	6.04007e-05	8.0864e-05	0.000118734	5.504e-05	4.78788e-05	5.36399e-05	8.68433e-05	7.43906e-05	4.96338e-05	7.27076e-05	9.51951e-05	7.65636e-05	0.000134363	8.93455e-05	3.18399e-05	8.67117e-05	0.00011768	0.000105521	3.50491e-05
	Baia	3.56792e-07	3.26782e-06	2.62181e-07	1.43768e-06	1.06367e-06	3.34408e-06	3.71076e-06	2.69233e-06	2.7883e-06	2.273e-06	4.79631e-06	2.8924e-06	1.0267e-06	0	2.38398e-06	4.39618e-06	3.85538e-06	6.44966e-06	3.61788e-06	2.65235e-07	7.63249e-07	1.36734e-06	3.04206e-06	4.78417e-06	2.14352e-06	1.54018e-06	1.42602e-05	1.31998e-05	4.28514e-07	1.36061e-06	6.33088e-06	3.49593e-07	4.0606e-06	3.72932e-08	1.40862e-05	1.1047e-06	7.85622e-06	1.0725e-06	4.86409e-06	3.16584e-07	2.45148e-06	1.95721e-07	6.90761e-06	8.61435e-07	9.29173e-07	6.28213e-07	8.09972e-08	7.79181e-07
	Balneatrix	2.0283e-07	2.05972e-07	3.04419e-07	4.00142e-07	1.68672e-07	4.51527e-07	7.44127e-07	4.58276e-08	1.29387e-07	0	3.82906e-08	8.15543e-08	1.85814e-07	0	1.67981e-05	1.7904e-06	4.46868e-06	2.68134e-06	8.13775e-07	2.51499e-06	1.03648e-05	1.75989e-06	1.34347e-06	1.09684e-06	3.91367e-06	3.52424e-06	5.60707e-06	2.20016e-05	2.99169e-05	4.63576e-06	1.2206e-06	2.0998e-06	2.83635e-07	1.02855e-05	2.56438e-06	3.44782e-06	2.03259e-06	7.44102e-07	1.04633e-05	2.115e-05	5.42928e-05	1.72581e-07	4.09234e-06	4.70479e-07	2.69149e-06	9.89949e-07	9.10098e-06	1.27587e-07
	Balneola	6.34991e-07	5.56468e-07	3.57169e-07	0	7.90407e-08	2.34533e-06	3.97313e-07	1.29997e-06	1.09395e-06	2.58495e-06	9.78842e-07	5.93334e-07	5.58181e-07	1.22558e-07	9.769e-07	3.81717e-06	2.68038e-06	3.9727e-06	1.04465e-06	6.96574e-07	2.29669e-06	1.47179e-06	3.16623e-06	6.39615e-07	2.56996e-06	5.04437e-06	3.5413e-06	2.23591e-06	8.10511e-07	8.03207e-07	7.80307e-06	5.38064e-06	1.34737e-06	3.35949e-07	1.49572e-06	2.11342e-06	6.20984e-06	1.19725e-06	1.50552e-06	6.08823e-06	4.84133e-07	1.08727e-07	7.19509e-06	4.3955e-07	2.70853e-06	1.02828e-06	3.12839e-06	7.59516e-07
	Barnesiella	2.69551e-07	1.40039e-07	2.65382e-07	1.86907e-07	0	1.03522e-06	2.95209e-07	0	4.39503e-07	6.35023e-07	6.65668e-07	4.38041e-07	0	9.5552e-07	1.40005e-06	2.13757e-07	8.35478e-07	3.11748e-07	1.04638e-06	1.24909e-07	1.40047e-06	1.61528e-07	2.38322e-07	1.75476e-06	3.72448e-07	2.31966e-06	5.69861e-07	1.5432e-07	1.57122e-07	1.09207e-07	5.06586e-07	7.73028e-07	3.82302e-07	1.14127e-06	5.33475e-07	5.09444e-07	4.25051e-07	3.46132e-07	1.06322e-07	5.35158e-07	1.93587e-07	5.2362e-07	1.87292e-07	2.60751e-07	9.75274e-07	1.25952e-06	1.41539e-06	1.31805e-06
	Bartonella	1.60373e-07	1.79261e-06	1.88522e-07	1.50928e-06	6.19588e-07	1.24004e-06	6.69789e-07	4.14343e-07	1.40264e-06	2.14311e-06	9.59211e-07	7.11267e-07	1.39132e-06	1.9165e-07	1.1363e-06	4.05495e-07	1.68035e-06	2.3213e-06	1.12077e-06	4.67889e-07	3.11709e-07	1.20373e-06	1.3915e-06	1.47593e-06	4.8788e-07	1.13021e-06	1.10699e-06	1.03631e-06	9.8498e-07	5.896e-07	1.19751e-06	1.45833e-06	4.00801e-07	2.29509e-07	1.92858e-06	4.37141e-07	1.79563e-06	2.42299e-06	3.57702e-07	5.73219e-07	0	6.43644e-08	1.59536e-06	9.62843e-07	1.49134e-06	2.49583e-06	2.06707e-06	4.03823e-07
	Bdellovibrio	2.24072e-05	3.64916e-05	3.83257e-05	3.80818e-05	7.20506e-05	4.28579e-05	3.3952e-05	6.50658e-05	4.03743e-05	3.7444e-05	3.4396e-05	3.09775e-05	6.59692e-05	4.48756e-05	4.18193e-05	7.61464e-05	6.46217e-05	8.49954e-05	4.68526e-05	9.24766e-05	7.52802e-05	6.8319e-05	9.25265e-05	6.43081e-05	0.000107739	8.93916e-05	5.92132e-05	8.94414e-05	9.22427e-05	0.000139468	3.81826e-05	7.07531e-05	2.96907e-05	0.00014551	5.00354e-05	9.51271e-05	6.31237e-05	3.0385e-05	6.66213e-05	8.93474e-05	5.02125e-05	3.66962e-05	6.94402e-05	4.00894e-05	8.3142e-05	6.17925e-05	0.000124225	8.67895e-05
	Beggiatoa	1.05859e-05	9.60018e-06	1.96494e-05	6.65722e-06	1.01518e-05	9.98942e-06	1.00253e-05	9.15061e-06	7.53535e-06	1.62713e-05	6.96096e-06	7.7871e-06	5.86148e-05	0.000114077	5.47303e-05	2.06909e-05	3.62796e-05	6.77152e-05	1.72923e-05	0.000156978	3.79882e-05	0.00019098	3.82326e-05	1.47665e-05	0.000123257	0.000102669	0.000128542	8.29532e-05	0.000550911	4.97577e-05	2.48849e-05	4.34388e-05	1.18734e-05	9.61782e-05	7.31597e-05	0.000111292	3.90764e-05	2.08464e-05	0.000325635	0.000129246	0.000272081	6.46844e-06	9.1875e-05	1.74506e-05	0.000290832	5.65388e-05	0.000367548	1.07922e-05
	Beijerinckia	0.000259308	0.000478715	0.000304243	0.000367797	0.000270146	0.00051846	0.000360983	0.000461443	0.00051629	0.000621364	0.000492277	0.000453003	0.000440481	0.00025344	0.000336774	0.000443295	0.00044894	0.0007639	0.00055553	0.000345414	0.000609648	0.000460951	0.000603282	0.000396294	0.000370402	0.000315163	0.000437369	0.000479831	0.000412471	0.000310372	0.000365799	0.000218075	0.000334526	0.000394811	0.000436925	0.000324533	0.000453873	0.000233805	0.000427715	0.000306053	0.000458138	0.000199078	0.000519243	0.000256408	0.000312078	0.000212555	0.000393725	0.000233957
	Bellilinea	1.31207e-05	1.54078e-05	1.34325e-05	1.4723e-05	2.09496e-05	1.96969e-05	1.76437e-05	2.12482e-05	1.13662e-05	2.5157e-05	1.99039e-05	1.23549e-05	1.56609e-05	1.73773e-06	1.30302e-05	1.37777e-05	1.36747e-05	1.07849e-05	1.11767e-05	1.52647e-05	7.46067e-06	1.33987e-05	1.02459e-05	8.77464e-06	2.7542e-05	1.87175e-05	2.68304e-05	1.26673e-05	2.71489e-05	1.03717e-05	2.75372e-05	9.78371e-06	2.71822e-05	1.05914e-05	2.21822e-05	1.62297e-05	2.602e-05	1.50772e-05	5.96878e-05	1.55719e-05	3.32179e-05	4.69004e-06	2.80507e-05	1.10649e-05	2.26975e-05	2.6134e-05	2.43555e-05	6.47894e-06
	Belnapia	0.000388131	0.000719662	0.000387647	0.000573645	0.000428193	0.000770911	0.00044596	0.000583437	0.000689163	0.00086243	0.000753978	0.000855229	0.000414681	0.000293322	0.00038485	0.000557234	0.000495182	0.000923964	0.000760484	0.000538094	0.000547396	0.000470475	0.000589265	0.000391053	0.000417167	0.000428006	0.000557005	0.00055337	0.000622998	0.000500472	0.00058396	0.00032755	0.000512433	0.000771871	0.000539224	0.00046134	0.000662387	0.000365929	0.000584567	0.000674641	0.000812844	0.000378432	0.000685468	0.000415722	0.000524093	0.000367234	0.000710764	0.000461345
	Beutenbergia	3.70418e-05	5.15106e-05	5.01697e-05	3.77219e-05	3.61396e-05	3.84749e-05	5.22899e-05	5.49522e-05	5.73111e-05	5.70059e-05	5.31135e-05	4.10601e-05	4.65255e-05	5.46812e-05	3.67036e-05	4.49766e-05	2.56709e-05	2.69786e-05	5.48335e-05	4.21121e-05	2.88263e-05	4.10066e-05	3.36295e-05	3.30309e-05	3.47904e-05	3.70005e-05	5.3158e-05	3.77832e-05	2.67619e-05	3.05167e-05	5.40574e-05	4.25181e-05	5.50248e-05	3.24631e-05	6.05631e-05	3.22586e-05	4.64304e-05	5.9739e-05	5.74656e-05	3.98047e-05	3.77298e-05	7.07758e-05	5.80157e-05	5.92724e-05	4.08139e-05	5.91891e-05	4.74174e-05	5.35862e-05
	Bhargavaea	6.19755e-07	9.48988e-07	2.12202e-07	7.48424e-07	2.68365e-07	1.39914e-06	8.63944e-07	1.91246e-06	6.35606e-07	9.99351e-07	9.89857e-07	4.5016e-07	7.66455e-07	1.80025e-08	1.91083e-06	1.15258e-06	1.07406e-06	3.19708e-07	1.59321e-06	4.65375e-07	1.04998e-06	1.52389e-06	4.58099e-07	9.53693e-07	1.46925e-06	2.53492e-06	1.44085e-06	1.36924e-06	5.40032e-07	9.89177e-07	2.78956e-07	2.09841e-06	4.31544e-07	9.17575e-07	7.10309e-07	8.40824e-07	1.6345e-06	6.6756e-07	1.45187e-06	1.27917e-06	5.32567e-07	2.05788e-07	6.73258e-07	4.82399e-07	1.9423e-06	1.71448e-06	3.43197e-06	7.10082e-07
	Bifidobacterium	3.28981e-05	4.49205e-05	4.2149e-05	4.06134e-05	3.59306e-05	3.57764e-05	3.78276e-05	3.23007e-05	3.43768e-05	2.96315e-05	3.61867e-05	4.25933e-05	3.2252e-05	3.68602e-05	4.10891e-05	4.88463e-05	2.58537e-05	2.96969e-05	3.39011e-05	5.64035e-05	3.98232e-05	3.18428e-05	3.16233e-05	3.86374e-05	2.78758e-05	5.31695e-05	2.89887e-05	2.98057e-05	3.7333e-05	4.23988e-05	5.32059e-05	4.80311e-05	3.58507e-05	4.98258e-05	3.41571e-05	3.1781e-05	3.47798e-05	6.38423e-05	3.2524e-05	3.88814e-05	4.55833e-05	0.000124422	2.56345e-05	5.41674e-05	3.41714e-05	5.5426e-05	4.61677e-05	5.81432e-05
	Biostraticola	1.93304e-05	5.75245e-06	1.80536e-05	8.7762e-06	1.24659e-05	6.57742e-06	1.88545e-05	1.85804e-06	8.21919e-06	2.64122e-06	3.06032e-06	6.86217e-06	1.32065e-05	2.2985e-05	1.82574e-05	2.55827e-06	3.70652e-06	7.056e-06	6.91187e-06	1.27934e-05	7.66264e-06	6.84209e-06	3.76958e-06	6.31801e-06	3.88667e-06	1.19316e-05	8.37658e-06	6.04543e-06	2.55437e-05	3.28856e-05	3.13146e-06	1.02683e-05	1.00014e-05	2.09873e-05	3.84606e-06	6.56829e-06	2.56287e-06	7.71696e-06	7.02044e-06	2.94183e-05	1.02362e-05	3.00779e-05	7.14124e-06	1.3931e-05	1.57873e-05	3.57674e-06	3.81395e-05	1.36617e-05
	Blastochloris	9.25297e-05	0.00026115	0.000124018	0.000176378	9.30018e-05	0.000246554	0.000167873	0.000209084	0.000222249	0.000283955	0.000248253	0.000205203	0.000232167	5.04004e-05	0.000210262	0.000213565	0.000182171	0.000362715	0.000229274	0.000135239	0.000220238	0.000205032	0.000326969	0.000169868	0.000170065	0.00014805	0.000183812	0.000194833	0.000121119	0.000126149	0.000164745	0.000103495	0.000157841	0.000125356	0.000230025	0.000136004	0.000260985	0.000120612	0.00016748	0.000165452	0.000217531	6.88038e-05	0.000274785	9.18904e-05	0.000150447	0.000125144	0.000209065	9.28311e-05
	Blastococcus	0.00756856	0.00519567	0.00477234	0.00583916	0.00866177	0.00358664	0.00438208	0.00262894	0.00375724	0.00371285	0.00430345	0.00361594	0.00246333	0.00474377	0.00191716	0.00384728	0.00133991	0.00199697	0.00244769	0.00302645	0.00254147	0.00254687	0.00245679	0.00246069	0.00169082	0.00286249	0.00382414	0.00252133	0.00392609	0.0043422	0.00310085	0.00482664	0.00309397	0.00519355	0.00326943	0.00224039	0.0037375	0.00727959	0.00317512	0.00315939	0.00266462	0.00710777	0.00258607	0.00791924	0.00376843	0.00377822	0.00583086	0.0122307
	Blastomonas	9.00529e-06	3.75402e-05	1.16583e-05	6.13692e-05	1.47879e-05	4.97362e-05	8.46114e-06	0.000131435	3.7073e-05	3.51397e-05	6.29904e-05	2.86383e-05	3.27202e-05	1.11603e-05	4.01919e-05	1.87914e-05	3.88079e-05	6.95468e-06	2.36759e-05	3.54098e-05	1.65674e-05	1.48868e-05	4.26516e-05	3.32512e-05	3.93315e-05	2.65993e-05	1.4493e-05	2.7217e-05	1.9794e-05	3.24573e-05	1.34208e-05	1.83579e-05	6.56074e-06	2.75859e-05	1.02855e-05	2.29706e-05	1.61738e-05	1.27228e-05	1.52406e-05	4.60247e-05	1.7971e-05	1.67464e-05	1.13762e-05	1.81148e-05	2.44807e-05	3.26337e-05	3.06905e-05	1.55362e-05
	Blastopirellula	0.000190231	0.000147002	0.000188538	0.000180125	0.00030117	0.000184123	0.000153144	0.000181689	0.000143931	0.00016284	0.000171015	0.000120638	0.000192856	0.00023883	0.000206746	0.000272049	0.000166521	0.000217951	0.000125264	0.000236975	0.000166091	0.000250582	0.000170404	0.000172197	0.000533174	0.000311754	0.000246819	0.000289436	0.000256148	0.000230568	0.000200264	0.000196802	0.000232609	0.000252061	0.000205739	0.00019916	0.000293679	0.000220933	0.000260886	0.000238235	0.000300706	0.00018465	0.000358927	0.000196622	0.000297973	0.000343148	0.000321945	0.000155557
	Blattabacterium	5.792e-07	4.51365e-07	4.27681e-07	4.01619e-07	0	6.35557e-07	8.10375e-07	1.41043e-06	3.14796e-07	6.82256e-07	1.43036e-07	6.27496e-07	4.74867e-07	4.21938e-07	8.59532e-07	7.14253e-07	1.79987e-06	1.00481e-06	1.79212e-07	2.92977e-07	1.88888e-07	1.75453e-06	2.56049e-07	7.92515e-07	1.62263e-06	1.60213e-06	6.17412e-07	9.94793e-07	1.68809e-06	3.0217e-07	2.72133e-07	4.54396e-06	2.05369e-07	1.46325e-05	0	1.45956e-06	9.2662e-07	4.49259e-07	4.72736e-07	2.77841e-06	6.23958e-07	2.72874e-05	6.03669e-07	5.63506e-07	1.34939e-06	9.66575e-07	3.44606e-06	5.1601e-07
	Blautia	9.58869e-06	1.27668e-05	9.65722e-06	1.84703e-05	9.08383e-06	2.16232e-05	1.55791e-05	3.61891e-05	1.83859e-05	3.67414e-05	2.49919e-05	1.37595e-05	2.60995e-05	6.62914e-06	3.87996e-05	2.52322e-05	2.93895e-05	2.68434e-05	1.48942e-05	2.95315e-05	2.05941e-05	2.55727e-05	2.60729e-05	2.34731e-05	5.12741e-05	4.62218e-05	1.95787e-05	2.20493e-05	2.93058e-05	1.62683e-05	1.49699e-05	2.41085e-05	1.84426e-05	1.24188e-05	1.18201e-05	1.74885e-05	1.52571e-05	2.0123e-05	2.76786e-05	3.29518e-05	2.85652e-05	7.00412e-06	2.64819e-05	1.04163e-05	2.97792e-05	4.37622e-05	3.84974e-05	1.06846e-05
	Bogoriella	7.59023e-07	5.1414e-07	1.9707e-06	4.45758e-07	3.86809e-06	1.45731e-06	3.46364e-07	1.24684e-06	1.03729e-06	3.16383e-07	3.16368e-07	7.65574e-07	5.14449e-07	0	5.97727e-07	1.95171e-06	3.29067e-06	1.11567e-06	1.04181e-06	1.04553e-06	7.03652e-06	1.59059e-06	1.12876e-06	1.44342e-06	3.7973e-07	1.85056e-07	2.14086e-07	6.34862e-08	0	2.95256e-07	0	8.11595e-07	0	5.04283e-07	1.61907e-07	3.60443e-07	9.53302e-07	3.35554e-07	4.08626e-07	1.08378e-07	0	3.46557e-07	0	3.25423e-07	9.80757e-08	1.69645e-06	8.39318e-08	1.84349e-06
	Bordetella	0.000221957	0.000314682	0.00021378	0.000311105	0.000185777	0.000406467	0.000211894	0.000495518	0.000395899	0.000533814	0.000458049	0.000290554	0.000573394	0.00144988	0.000739933	0.000390868	0.000945135	0.000621806	0.000631535	0.000803576	0.000744083	0.000495213	0.000495289	0.000392686	0.000605816	0.000556195	0.000456162	0.000511714	0.00118979	0.000697972	0.000658513	0.000527362	0.000280824	0.000853416	0.000367327	0.00121942	0.000395467	0.000345882	0.000643895	0.000687176	0.000850609	0.000421649	0.000461321	0.000688532	0.000830896	0.000499304	0.00185034	0.000719703
	Bosea	0.00045878	0.000927931	0.000508592	0.000808723	0.000460254	0.00104185	0.000581425	0.000985555	0.000956432	0.00125721	0.00101579	0.000899609	0.00107387	0.000388294	0.00105488	0.00104953	0.00113831	0.00173882	0.0012185	0.00092731	0.0011702	0.00104329	0.00137175	0.000876852	0.000956148	0.000809618	0.000879083	0.000936169	0.000730688	0.000632162	0.000743135	0.000614432	0.000657759	0.000886309	0.000888914	0.000787677	0.00106631	0.000661532	0.000776596	0.000952706	0.00103608	0.000409183	0.00108791	0.000543851	0.000846974	0.000778036	0.00102684	0.000511422
	Boseongicola	1.32703e-06	4.21436e-06	6.75641e-07	8.49344e-07	5.89833e-07	1.41111e-06	3.35012e-07	2.93154e-06	1.65489e-06	1.10627e-06	1.34951e-06	5.95634e-07	2.97958e-06	1.30557e-06	2.63828e-06	6.31071e-06	2.60489e-06	2.61814e-06	1.35402e-06	2.10053e-06	1.39628e-06	2.67314e-06	2.74957e-06	1.22954e-06	3.85898e-06	3.09238e-06	1.78764e-06	1.18833e-06	7.00885e-07	2.11008e-06	4.22076e-06	1.58918e-06	2.71056e-06	1.07043e-06	1.10685e-06	1.39782e-06	3.09415e-06	2.48322e-06	4.3813e-07	2.22566e-06	1.02908e-06	7.21147e-07	1.99968e-06	4.38606e-07	2.23103e-06	5.67015e-06	2.20541e-06	7.15208e-07
	Bowmanella	6.8709e-07	2.02293e-07	1.84763e-06	1.0596e-06	2.22288e-07	1.98748e-06	8.06242e-08	4.59141e-07	7.33991e-07	2.87949e-07	2.98403e-07	5.29944e-07	4.8292e-06	7.81811e-06	5.39409e-06	8.82724e-07	1.43423e-06	2.57026e-06	5.85119e-07	6.69261e-06	2.51429e-07	8.57427e-06	2.73345e-06	1.21972e-06	3.66097e-06	1.99321e-06	3.93726e-06	4.26956e-06	1.13659e-05	1.03379e-06	7.38574e-06	3.00092e-06	2.43852e-06	2.56409e-06	8.1175e-06	9.43186e-07	1.12569e-05	2.89242e-07	4.62273e-06	8.7145e-06	2.70386e-06	1.36291e-07	5.02374e-06	2.33406e-06	4.67938e-06	7.9988e-07	7.63936e-06	9.23525e-07
	Brachybacterium	7.31891e-05	6.74449e-05	4.82696e-05	7.13978e-05	6.88806e-05	4.19903e-05	6.0639e-05	4.98248e-05	5.3947e-05	4.66716e-05	5.41477e-05	4.19614e-05	2.59252e-05	4.99228e-05	3.19084e-05	4.27011e-05	2.63138e-05	2.00915e-05	3.56393e-05	4.13499e-05	3.28529e-05	4.12934e-05	2.70203e-05	2.94833e-05	2.61003e-05	2.81957e-05	3.508e-05	2.59233e-05	3.49027e-05	3.5375e-05	5.38413e-05	3.72061e-05	4.73424e-05	3.47085e-05	4.04178e-05	3.01364e-05	3.5004e-05	6.32995e-05	3.93897e-05	3.43651e-05	3.40395e-05	5.2445e-05	4.51796e-05	5.89566e-05	3.799e-05	4.41446e-05	4.23021e-05	5.72053e-05
	Brachymonas	1.61867e-07	2.9146e-07	1.24248e-07	1.32131e-06	1.99342e-07	1.3218e-06	2.42625e-07	1.95389e-06	1.1648e-06	1.36652e-06	1.94531e-06	9.07963e-07	6.95247e-07	3.24955e-05	4.65116e-06	2.15747e-06	3.20075e-06	7.37683e-07	1.30498e-06	1.72148e-06	7.66482e-07	3.68758e-06	8.51058e-07	6.23813e-07	6.03298e-06	6.52639e-06	3.03047e-06	3.68232e-06	7.38433e-06	1.01346e-05	5.36577e-06	6.08154e-06	4.76965e-06	2.31716e-06	2.88143e-06	3.49188e-06	2.02309e-06	1.02497e-06	7.65721e-06	1.08333e-05	5.4466e-06	1.31574e-06	4.59661e-06	1.98027e-06	6.75671e-06	2.4377e-06	6.14865e-06	9.29361e-07
	Brachyspira	8.54248e-07	1.70068e-07	3.71763e-07	3.05635e-07	9.71856e-07	4.71409e-07	1.72337e-07	4.35539e-07	5.30948e-07	8.89579e-08	3.33765e-07	2.18233e-07	4.1024e-07	3.12497e-08	2.97724e-07	4.9915e-07	9.69027e-07	6.11402e-07	1.40202e-07	6.52009e-07	1.06755e-07	1.48838e-06	2.67085e-07	3.60994e-07	6.15318e-07	4.0144e-07	3.11127e-07	5.04696e-08	5.58491e-07	2.20211e-07	1.43182e-06	2.00749e-06	1.23649e-06	4.75291e-07	2.7818e-07	1.08059e-06	9.51371e-07	2.44286e-07	1.29985e-06	4.35622e-07	9.90616e-07	1.22551e-07	2.09896e-07	1.83686e-07	3.09445e-07	7.4345e-07	1.58034e-06	2.18728e-07
	Bradymonas	2.60459e-07	1.40107e-06	1.2999e-06	2.13139e-06	1.85268e-07	2.15629e-06	1.15469e-06	1.96927e-06	1.70082e-06	4.07688e-06	1.24904e-06	6.71924e-07	1.00666e-06	6.37013e-08	3.25258e-06	8.36525e-06	1.7616e-06	9.12733e-07	1.0507e-06	1.05137e-05	2.02752e-06	4.47597e-06	1.39936e-06	2.67231e-06	8.19934e-06	4.75146e-06	5.3873e-06	1.10333e-05	1.10297e-06	1.9853e-06	1.95463e-06	8.09406e-06	3.73064e-06	4.06007e-06	3.83653e-06	4.0958e-06	6.18445e-06	4.89492e-06	2.21138e-06	1.31268e-05	1.79486e-06	8.45577e-07	9.21958e-06	5.1758e-07	4.22436e-06	3.50872e-06	6.57823e-06	1.26894e-06
	Bradyrhizobium	0.0280277	0.080375	0.0415349	0.0977343	0.033976	0.1092	0.0524459	0.0864449	0.101956	0.101935	0.0885572	0.0979374	0.170712	0.00818194	0.101889	0.128228	0.136001	0.155454	0.132732	0.0773055	0.168915	0.132154	0.174294	0.143232	0.0802846	0.0659269	0.0643211	0.08466	0.0416744	0.0779971	0.0492531	0.075285	0.0391251	0.0419774	0.0597264	0.0888203	0.0777348	0.0661195	0.0366706	0.0713304	0.0333756	0.0530193	0.0880088	0.058581	0.0771884	0.0757156	0.0430663	0.0595292
	Branchiibius	6.93487e-05	3.88817e-05	3.3128e-05	6.01624e-05	4.6056e-05	4.62097e-05	3.07936e-05	9.10378e-05	4.49243e-05	6.02757e-05	5.54821e-05	3.20385e-05	5.53103e-05	4.26979e-05	3.9861e-05	5.11724e-05	2.79472e-05	2.34994e-05	3.34445e-05	7.78322e-05	3.52556e-05	4.98448e-05	2.78218e-05	3.61274e-05	4.22269e-05	3.75667e-05	3.74519e-05	2.78948e-05	3.36232e-05	4.62219e-05	2.84988e-05	5.47175e-05	3.60429e-05	5.44406e-05	3.68436e-05	2.72332e-05	2.90831e-05	0.000116928	2.45448e-05	3.7884e-05	3.11364e-05	7.7757e-05	4.14495e-05	7.12476e-05	4.41415e-05	4.59675e-05	4.94797e-05	8.82532e-05
	Brenneria	1.29511e-06	2.72286e-06	1.09118e-06	1.09396e-06	1.54856e-06	2.22456e-06	1.30444e-06	8.88068e-07	1.44409e-06	1.41266e-06	1.91302e-06	9.37806e-07	1.23739e-05	1.96579e-06	1.69987e-06	1.20472e-06	1.73177e-06	1.47427e-06	1.1838e-06	7.44131e-07	6.57631e-07	1.42265e-06	2.76644e-06	1.04943e-06	2.5836e-06	3.19773e-06	1.74343e-06	1.31505e-06	1.58162e-06	5.29098e-07	1.92961e-06	1.68018e-06	9.14563e-07	9.40522e-07	3.31571e-06	2.18689e-06	4.87424e-06	1.23468e-06	5.14151e-07	1.01983e-06	8.73758e-07	2.46781e-05	1.81506e-06	1.92459e-06	1.11363e-06	1.40766e-06	2.59094e-06	1.35037e-06
	Breoghania	2.06063e-05	4.70914e-05	2.06726e-05	3.20742e-05	3.01746e-05	3.79334e-05	2.42059e-05	2.81873e-05	3.47367e-05	4.29964e-05	4.2807e-05	2.98789e-05	5.18544e-05	8.37034e-06	4.48651e-05	4.54606e-05	3.52056e-05	6.82033e-05	5.64503e-05	2.54061e-05	4.59216e-05	4.00935e-05	5.63706e-05	3.53408e-05	3.81343e-05	3.70024e-05	5.02943e-05	4.82263e-05	2.32157e-05	2.68298e-05	3.27875e-05	2.0596e-05	2.22048e-05	3.2338e-05	3.909e-05	2.52589e-05	5.0397e-05	2.53993e-05	3.22317e-05	2.49936e-05	5.12563e-05	1.32016e-05	5.04049e-05	2.03494e-05	2.97143e-05	4.19288e-05	3.23252e-05	2.15051e-05
	Brevefilum	1.43935e-06	8.85684e-07	2.35462e-06	1.43572e-06	6.71645e-07	1.75011e-06	4.33214e-06	4.99441e-07	1.35804e-06	7.88793e-07	1.05542e-06	9.08676e-07	6.51044e-07	3.07917e-06	5.35293e-07	4.05967e-06	1.27082e-06	1.63737e-06	2.26954e-06	2.31498e-06	1.66623e-06	4.08372e-06	6.49151e-06	3.05729e-06	2.03667e-06	1.92743e-06	6.13881e-06	1.03464e-05	3.34601e-06	1.53828e-06	2.26668e-06	3.43826e-07	9.95839e-07	7.75095e-07	1.10218e-05	1.17377e-06	7.0593e-06	2.64705e-07	8.68375e-06	2.00261e-06	3.28759e-06	6.89154e-08	6.91893e-06	1.87885e-07	1.0937e-06	2.63312e-06	5.73711e-07	4.32185e-07
	Brevibacillus	6.29961e-05	3.77843e-05	4.01484e-05	3.61619e-05	4.66265e-05	5.21844e-05	8.13924e-05	3.46855e-05	4.09128e-05	5.76294e-05	3.72114e-05	4.28474e-05	8.15323e-05	2.65387e-05	5.04239e-05	4.18625e-05	5.25359e-05	6.61266e-05	5.16862e-05	4.88213e-05	3.78066e-05	6.10905e-05	5.19527e-05	3.76315e-05	7.54656e-05	8.37586e-05	8.92596e-05	9.4156e-05	9.45814e-05	5.45545e-05	0.000161284	4.88786e-05	0.000114591	5.48801e-05	0.000109235	7.17456e-05	0.000107774	5.91676e-05	0.000131564	7.20488e-05	0.000153503	3.41701e-05	0.000117812	5.26851e-05	0.000114253	5.2335e-05	7.50096e-05	4.50236e-05
	Brevibacterium	9.12289e-05	7.09971e-05	9.96446e-05	6.40676e-05	8.85489e-05	4.67654e-05	8.23461e-05	4.25182e-05	6.64411e-05	5.02822e-05	5.93047e-05	5.96913e-05	3.583e-05	0.000157274	4.86884e-05	3.2983e-05	2.63786e-05	2.04082e-05	2.38336e-05	5.78871e-05	6.81745e-05	3.82855e-05	2.49186e-05	3.21566e-05	3.81651e-05	5.45293e-05	5.75155e-05	4.66294e-05	9.00258e-05	7.46475e-05	7.5193e-05	5.51386e-05	7.28971e-05	6.89425e-05	9.27515e-05	4.36355e-05	6.11422e-05	0.000106528	0.00010186	5.683e-05	7.21377e-05	0.000111455	5.32716e-05	0.000116462	6.31323e-05	5.07902e-05	7.39309e-05	0.000101321
	Brevundimonas	0.000179371	0.000890882	0.000245618	0.000268468	0.00031729	0.000264356	0.00022298	0.000242494	0.000243437	0.000173564	0.000240973	0.000265618	0.000163798	0.000250143	0.000294977	0.000324322	0.000365171	0.000247442	0.000265297	0.000347185	0.00031647	0.000199384	0.000207892	0.000285415	0.000361318	0.000314565	0.000332908	0.000257341	0.000315502	0.000631366	0.000149374	0.000297321	0.000148513	0.000310799	0.000221794	0.000228578	0.000226455	0.00015701	0.000189114	0.000318555	0.000194648	0.000164491	0.000214801	0.000246598	0.000301196	0.000284298	0.000444378	0.000213157
	Brockia	5.62397e-07	7.85988e-07	6.83809e-07	1.284e-06	5.61093e-07	3.34902e-06	3.16315e-07	2.77052e-06	1.46772e-06	2.90956e-06	2.86099e-06	1.36637e-06	1.84417e-06	7.44937e-07	3.8558e-06	2.70302e-06	2.9811e-06	6.4054e-06	1.03541e-06	1.23807e-06	2.36849e-06	3.36746e-06	7.90084e-06	2.0907e-06	1.0755e-05	4.33984e-06	6.99002e-06	4.12658e-06	1.08194e-05	1.77018e-06	8.97139e-06	1.57433e-06	1.40296e-05	3.18098e-06	5.58706e-06	3.72144e-06	4.36674e-06	1.9103e-06	1.10823e-05	2.97474e-06	1.04049e-05	1.15523e-06	6.96186e-06	8.78354e-07	1.6178e-06	2.41412e-06	3.45851e-06	1.24804e-06
	Brucella	3.06493e-05	4.46372e-05	3.04208e-05	5.41306e-05	3.44096e-05	4.74001e-05	3.08235e-05	6.12498e-05	3.96876e-05	5.07433e-05	4.78273e-05	3.19493e-05	6.83859e-05	2.38093e-05	9.44115e-05	5.87356e-05	7.56852e-05	8.38635e-05	4.6947e-05	4.47182e-05	6.27038e-05	4.81578e-05	6.96264e-05	5.56267e-05	7.20151e-05	6.74592e-05	5.42828e-05	5.64858e-05	5.57356e-05	4.40165e-05	4.02549e-05	5.70341e-05	3.8361e-05	4.45335e-05	4.43331e-05	6.70738e-05	5.29899e-05	3.89245e-05	6.36822e-05	7.3318e-05	5.53635e-05	2.71989e-05	4.94034e-05	2.48603e-05	6.14483e-05	5.78094e-05	9.02573e-05	3.61733e-05
	Brumimicrobium	7.35013e-07	7.30463e-07	7.53378e-07	4.77939e-07	5.15559e-07	2.60211e-07	3.17166e-07	1.87455e-06	4.48292e-07	9.95991e-07	3.59119e-07	0	6.5551e-07	3.21387e-06	1.45272e-06	1.57464e-06	7.18228e-07	2.80573e-06	1.13526e-06	1.30058e-06	1.58169e-07	9.29792e-07	8.6573e-07	1.93726e-07	1.25385e-06	1.57241e-06	2.18402e-07	1.99906e-07	3.63225e-07	2.03239e-06	4.74127e-08	6.13695e-06	0	3.1649e-06	0	8.11243e-07	6.30602e-08	8.25946e-07	3.46673e-07	1.87827e-06	5.60124e-07	8.03811e-07	1.68498e-07	0	1.89441e-06	6.42132e-07	3.75104e-06	7.37272e-07
	Bryobacter	0.0003254	0.000564662	0.000340794	0.000623452	0.000286732	0.000781932	0.000342893	0.00145452	0.000640346	0.00123804	0.00119073	0.000726887	0.000474851	0.000121274	0.000687855	0.000552426	0.000793564	0.00131608	0.000647883	0.000450485	0.0004544	0.000568218	0.00104616	0.000612026	0.00106906	0.000550211	0.00062928	0.00062552	0.000245432	0.000507875	0.000768014	0.000444994	0.00051826	0.000198834	0.000505825	0.000441411	0.000631545	0.000346121	0.00049467	0.000470736	0.000282334	0.000181734	0.000701539	0.000140443	0.000400205	0.000513473	0.000289213	0.000178943
	Bryocella	0.000714158	0.00145201	0.000941177	0.00108069	0.00152459	0.00123095	0.00102125	0.000660043	0.0020119	0.000423144	0.00110732	0.002747	0.000253132	0.000573525	0.000311626	0.000306416	0.000700232	0.000308838	0.000521868	0.000369552	0.000903206	0.000252873	0.000303136	0.000999581	0.00022232	0.000256408	0.00102788	0.000958495	0.000760869	0.000805819	0.000706088	0.000551383	0.000820475	0.00085397	0.000825039	0.000481896	0.000776517	0.000192801	0.000880329	0.000296255	0.00111413	0.00051285	0.000595278	0.000324959	0.00026006	0.000158648	0.000315634	0.000398431
	Burkholderia	0.00103011	0.0076206	0.00155684	0.0041653	0.00108455	0.00747281	0.00121175	0.00350129	0.0103486	0.00240787	0.00384017	0.00570817	0.0123305	0.00174856	0.00481508	0.0014156	0.0107489	0.00338958	0.00939865	0.00152982	0.00303524	0.00513735	0.0101512	0.0153834	0.00205089	0.00204724	0.00219932	0.005807	0.00700065	0.00813078	0.00235176	0.00223291	0.00151341	0.00559566	0.00160215	0.00672786	0.00413059	0.00241708	0.00351194	0.00776177	0.00203574	0.00442721	0.00258285	0.00692716	0.00747777	0.00243131	0.00389714	0.00857982
	Byssovorax	4.9404e-07	1.07921e-06	1.09444e-06	1.32527e-06	4.16165e-07	2.79339e-06	2.19191e-06	2.58649e-06	1.1876e-06	3.3812e-06	1.83317e-06	1.01037e-06	2.27578e-06	7.66137e-08	4.86068e-06	2.29981e-06	2.49674e-06	1.99795e-06	3.30702e-06	1.44607e-06	5.08122e-06	2.56943e-06	3.61934e-06	2.75004e-06	2.12537e-05	5.00168e-06	2.37708e-06	5.04261e-06	9.86057e-07	1.45304e-06	2.43875e-06	3.32475e-06	8.71831e-07	4.77299e-07	2.9422e-06	5.99517e-06	3.84476e-06	1.24057e-06	3.30748e-06	4.14626e-06	4.51297e-07	8.48142e-07	5.65767e-06	2.07797e-07	5.346e-06	2.10714e-06	6.00684e-06	8.45554e-07
	Caballeronia	0.00030441	0.00145833	0.000348679	0.00355436	0.000333581	0.00363978	0.000361684	0.00161036	0.00296799	0.00199379	0.00248896	0.00162701	0.00220393	0.000238307	0.00124512	0.00158024	0.0023113	0.00136931	0.00585769	0.000862169	0.00175327	0.00121945	0.00254106	0.005102	0.000770574	0.000429755	0.000568074	0.00110665	0.000861972	0.000752363	0.000520331	0.000989841	0.000373188	0.00119682	0.000374155	0.00100972	0.000590791	0.000457787	0.00050919	0.000949074	0.000516668	0.00107819	0.000998556	0.00072936	0.000663255	0.000582932	0.000570633	0.000832888
	Caedimonas	1.14338e-06	2.08281e-07	4.91843e-07	0	1.04143e-07	6.59163e-07	2.61165e-07	1.83114e-07	2.77684e-07	3.43515e-07	1.71728e-07	0	5.78917e-07	4.77274e-07	1.13764e-06	5.58558e-07	1.04545e-06	4.64106e-07	8.6524e-07	1.53017e-06	9.50112e-07	1.13424e-06	3.57421e-07	1.39905e-06	3.9086e-07	1.37338e-06	1.19804e-06	1.61775e-06	3.08828e-06	1.15242e-06	2.33125e-06	4.2509e-07	1.91809e-06	2.87999e-06	9.88844e-07	1.47908e-06	7.56722e-07	4.72669e-07	1.41444e-06	6.75185e-07	2.9358e-06	6.49934e-07	7.4637e-07	2.55628e-07	4.27e-07	4.09132e-07	1.58138e-06	9.81623e-07
	Caenibacillus	3.12505e-06	2.81061e-06	1.7093e-06	4.00458e-06	3.41923e-06	7.52134e-06	1.95921e-06	6.41052e-07	1.67518e-06	1.75107e-06	8.90026e-07	1.42344e-05	3.83549e-06	7.20709e-06	2.14028e-06	3.04692e-06	4.29952e-06	1.64898e-06	5.33007e-06	7.22741e-06	3.23183e-06	4.61019e-06	1.95135e-06	1.78934e-06	2.76513e-06	6.91414e-06	1.23572e-05	5.31158e-06	1.58833e-05	3.05897e-06	8.65912e-06	1.93979e-06	7.05442e-06	5.46968e-06	7.70527e-06	4.61229e-06	3.8786e-06	7.15243e-06	2.04046e-05	4.08313e-06	6.48503e-06	1.02994e-06	4.75857e-06	3.19764e-06	8.17615e-06	3.21228e-06	9.1374e-06	3.0261e-06
	Caenimonas	6.76298e-06	1.5404e-05	4.81722e-06	2.65185e-05	7.21952e-06	3.58942e-05	4.17459e-06	0.00016252	2.18228e-05	6.63953e-05	5.51448e-05	1.07152e-05	2.24103e-05	5.0247e-06	7.0628e-05	0.000114897	5.06569e-05	2.21561e-05	1.67758e-05	6.69864e-05	2.58811e-05	4.54383e-05	2.0607e-05	2.59036e-05	8.61214e-05	4.98632e-05	1.86383e-05	3.66917e-05	8.19488e-06	9.65577e-06	2.96063e-06	4.77912e-05	4.30411e-06	7.7788e-06	1.36133e-05	2.74173e-05	2.09624e-05	1.61136e-05	1.63799e-05	6.69535e-05	2.60561e-05	6.45724e-06	1.6771e-05	4.28784e-06	3.11962e-05	4.74626e-05	2.91679e-05	6.98313e-06
	Caenispirillum	5.73825e-05	7.62898e-05	4.75381e-05	5.60258e-05	4.83288e-05	9.17034e-05	6.21885e-05	6.25943e-05	7.78888e-05	8.45373e-05	8.45299e-05	6.73853e-05	0.000112187	6.38668e-05	7.38854e-05	7.76522e-05	9.58452e-05	0.000192277	0.000144857	6.78016e-05	0.000124864	7.58473e-05	0.000112103	7.21249e-05	9.11181e-05	8.15591e-05	0.000110049	9.93532e-05	8.9001e-05	7.23911e-05	0.000156446	4.94523e-05	0.000110291	9.70586e-05	9.8594e-05	7.8632e-05	0.000120637	6.51075e-05	0.000108631	7.02913e-05	0.00011139	4.67818e-05	0.00011677	7.37818e-05	9.21423e-05	6.3461e-05	0.000101546	6.50934e-05
	Caldalkalibacillus	1.79872e-05	2.54251e-05	1.60535e-05	2.30103e-05	2.00306e-05	1.94416e-05	1.31284e-05	2.14051e-05	1.91864e-05	3.34671e-05	2.69062e-05	2.40469e-05	3.42806e-05	2.40502e-05	2.16548e-05	3.06238e-05	1.72507e-05	2.64035e-05	2.00078e-05	1.46724e-05	1.80766e-05	1.68436e-05	2.14094e-05	2.46256e-05	3.62547e-05	2.88621e-05	2.2218e-05	2.5047e-05	2.0889e-05	2.1629e-05	3.2882e-05	1.489e-05	3.2572e-05	1.57843e-05	2.28792e-05	1.48743e-05	3.22452e-05	1.75552e-05	2.55782e-05	1.47573e-05	2.7203e-05	1.29345e-05	2.49478e-05	1.37138e-05	2.11132e-05	2.01773e-05	2.17477e-05	1.63585e-05
	Caldanaerobacter	4.30287e-07	1.87582e-06	6.42331e-07	4.11345e-07	2.12411e-07	1.58178e-06	5.88316e-07	6.43175e-07	4.98083e-07	9.91228e-07	1.48784e-06	1.04664e-06	2.18677e-06	1.34378e-06	4.8374e-07	6.00416e-07	7.08936e-07	3.77511e-06	2.01226e-06	4.30653e-07	1.45955e-06	8.92754e-07	4.28154e-06	7.58671e-07	5.03728e-06	5.64275e-06	7.51585e-07	4.73315e-07	6.0114e-07	1.1161e-07	9.6008e-07	1.16931e-06	7.57268e-07	5.22837e-08	1.72327e-06	2.50813e-06	1.96467e-06	2.82875e-06	7.62807e-07	1.6578e-07	7.63301e-07	1.4871e-07	1.50178e-06	2.10433e-07	8.94034e-07	2.2275e-06	5.57234e-07	3.73428e-08
	Caldanaerobius	5.517e-06	2.54392e-06	7.01746e-06	2.50832e-06	1.52219e-05	3.21482e-06	3.94363e-06	1.30094e-06	1.96968e-06	1.9646e-06	2.87631e-06	2.91769e-06	3.0349e-06	1.50335e-07	1.11439e-06	2.63951e-06	1.79198e-06	1.56663e-06	3.38517e-06	1.51734e-06	1.19293e-06	3.72851e-06	1.91558e-06	2.05568e-06	1.52874e-06	7.62306e-07	2.21587e-06	2.49658e-06	5.03126e-07	1.9511e-06	1.58612e-06	7.88467e-07	1.37417e-06	1.20553e-06	1.34904e-06	1.71186e-06	2.45445e-06	1.7358e-06	1.31916e-06	6.737e-07	1.8507e-06	1.0572e-06	1.2866e-06	1.38623e-06	2.15049e-06	6.27769e-07	7.09282e-06	1.0802e-06
	Caldanaerovirga	4.78565e-07	5.52506e-08	3.14109e-07	4.12548e-07	1.8063e-07	2.48564e-07	4.65883e-07	2.47592e-07	0	1.41558e-07	5.15821e-07	1.31467e-07	5.23147e-07	9.04771e-07	3.1564e-07	9.33712e-07	1.0586e-07	2.2507e-07	0	1.31559e-06	1.79964e-07	4.2026e-07	2.43952e-07	9.701e-08	1.32846e-06	1.22919e-06	9.7347e-07	3.38464e-07	4.33933e-07	4.41461e-07	5.84242e-07	1.6587e-07	2.47524e-07	3.88438e-07	2.44869e-07	6.28724e-07	8.27367e-07	5.48944e-07	3.47199e-07	1.96641e-07	3.81886e-07	3.72708e-07	1.34566e-06	4.41924e-07	2.20234e-07	2.83959e-07	5.83163e-07	8.14289e-07
	Calderihabitans	8.45837e-06	7.0988e-06	5.63389e-06	6.3616e-06	7.4463e-06	1.0319e-05	1.29787e-05	3.88028e-06	4.8575e-06	5.3541e-06	3.74931e-06	4.49464e-06	2.50255e-05	7.53717e-07	2.3619e-06	5.65453e-06	4.86997e-06	1.66484e-05	8.06096e-06	2.49481e-06	5.44125e-06	3.79507e-06	1.24981e-05	2.56472e-06	7.52114e-06	8.25344e-06	1.88617e-05	1.21899e-05	2.73292e-05	5.42054e-06	2.96267e-05	2.34759e-06	2.46008e-05	1.00753e-05	2.37649e-05	9.63096e-06	2.40059e-05	4.8704e-06	4.37219e-05	5.4689e-06	2.76492e-05	2.09695e-06	1.89796e-05	6.00676e-06	7.86579e-06	3.73279e-06	1.9543e-05	3.20762e-06
	Caldibacillus	6.86485e-06	2.04209e-06	5.72381e-06	2.87511e-07	5.81101e-07	5.26389e-06	1.09242e-05	1.92578e-06	7.29376e-06	6.88832e-07	2.07832e-06	3.30118e-06	3.01659e-06	7.8897e-07	1.33224e-07	1.32429e-06	2.01746e-06	4.75475e-07	2.61147e-06	1.51562e-06	2.41481e-06	1.16001e-06	1.18749e-06	1.85303e-06	8.19629e-06	2.3964e-06	3.61582e-06	6.0671e-06	1.44295e-06	5.16531e-07	2.97443e-06	1.1747e-05	4.38743e-06	1.93114e-06	2.14155e-06	2.79978e-06	1.34537e-06	3.12939e-06	3.70779e-06	2.41394e-07	2.11903e-06	2.63483e-07	1.68055e-06	1.62535e-06	3.85528e-06	7.15594e-06	1.68017e-06	8.16005e-07
	Caldicellulosiruptor	2.39767e-06	1.83375e-06	2.1078e-06	7.84721e-07	2.02312e-06	1.55895e-06	2.1451e-06	1.84374e-06	7.77962e-07	2.0626e-06	1.38439e-06	1.63379e-06	1.97976e-07	1.26884e-07	2.74243e-07	1.17401e-06	6.39728e-07	9.74926e-07	1.35732e-06	8.70766e-07	4.83621e-07	9.50136e-07	2.20101e-07	1.11169e-06	4.65802e-07	6.65834e-08	2.42265e-07	3.01424e-07	4.38736e-07	2.21496e-06	1.20904e-06	4.20288e-07	8.1978e-07	5.75435e-07	0	6.82408e-08	2.7363e-07	5.51219e-07	1.32851e-06	3.02107e-07	6.63485e-07	5.28723e-07	3.4173e-07	6.55413e-07	4.88312e-07	6.85012e-07	3.36723e-06	5.32156e-07
	Caldicoprobacter	5.29172e-06	2.92794e-06	3.7075e-06	6.63226e-06	2.7173e-06	4.78054e-06	2.30993e-06	9.53512e-06	1.8135e-06	3.72376e-06	3.50218e-06	2.03557e-06	1.36758e-06	2.72183e-06	2.13913e-06	1.12225e-06	2.55987e-06	1.11057e-06	8.68936e-07	3.67577e-06	2.38006e-06	2.68361e-06	4.65357e-07	1.5102e-06	3.28776e-06	4.57985e-06	2.77248e-06	3.14632e-06	2.3644e-06	2.29402e-06	2.49087e-06	1.73022e-06	4.90373e-06	1.73923e-06	2.02068e-06	2.50886e-06	2.75618e-06	1.65561e-06	2.51838e-06	2.6169e-06	4.07849e-06	1.52908e-06	2.40031e-06	1.78799e-06	2.34554e-06	2.57087e-06	3.25694e-06	1.83127e-06
	Caldilinea	8.12935e-05	7.87938e-05	6.20374e-05	6.38388e-05	7.64061e-05	8.89001e-05	9.31107e-05	6.9133e-05	7.2238e-05	0.000111709	8.11997e-05	9.66203e-05	0.00013433	4.10694e-05	6.49806e-05	6.18272e-05	6.00546e-05	0.000111557	8.29846e-05	6.89876e-05	5.43247e-05	7.56966e-05	8.60061e-05	5.95377e-05	0.000211527	0.000118765	9.94659e-05	8.19394e-05	8.07678e-05	5.31967e-05	0.000212131	4.15331e-05	0.000169199	5.08726e-05	0.000122716	7.75774e-05	0.000133758	7.31005e-05	0.00015284	6.21985e-05	0.000103307	3.21165e-05	0.000102599	5.50379e-05	9.56626e-05	0.000133509	0.00012901	4.47541e-05
	Caldimonas	7.67832e-06	2.15871e-05	6.32018e-06	2.4914e-05	6.69895e-06	3.34596e-05	8.97479e-06	8.1916e-05	2.54461e-05	6.09906e-05	4.69807e-05	1.39288e-05	9.884e-05	4.45256e-05	2.83375e-05	2.48329e-05	2.88771e-05	3.18822e-05	1.75752e-05	1.46567e-05	2.8188e-05	2.27199e-05	3.35476e-05	2.25501e-05	4.07953e-05	2.36889e-05	1.81009e-05	2.39604e-05	2.55077e-05	1.24643e-05	1.3248e-05	2.18305e-05	1.3924e-05	2.25715e-05	1.05087e-05	2.05614e-05	9.21483e-06	1.08006e-05	1.99494e-05	3.41323e-05	2.1625e-05	3.07234e-06	2.60835e-05	1.0041e-05	2.11438e-05	2.04637e-05	1.41491e-05	5.92082e-06
	Caldisericum	1.41019e-07	0	1.97287e-07	1.95566e-07	4.40503e-07	2.09199e-07	1.65419e-07	6.21558e-07	3.40574e-07	4.65038e-07	1.4664e-07	7.09598e-08	4.41892e-07	3.8818e-07	4.47519e-08	8.75652e-07	6.70937e-07	6.57872e-07	4.48667e-07	3.63418e-07	5.67699e-07	9.65295e-07	2.30454e-07	4.68356e-07	2.11527e-06	5.74799e-07	6.98194e-08	1.09526e-07	3.00812e-07	0	1.27738e-06	6.85133e-08	1.69295e-06	1.43166e-07	1.78652e-07	3.11918e-07	3.37197e-07	1.35446e-07	4.90818e-07	1.92879e-07	4.77427e-07	1.76447e-07	7.78716e-08	1.77563e-07	5.6341e-08	6.91023e-08	1.25092e-06	2.29879e-07
	Calditerricola	1.08736e-05	4.46285e-06	5.01102e-06	7.52702e-06	6.71358e-06	6.86232e-06	5.83496e-06	4.80583e-06	3.85705e-06	4.17361e-06	6.92223e-06	3.77519e-06	1.03597e-05	2.67617e-06	5.69173e-06	5.43129e-06	5.21753e-06	9.46672e-06	7.28377e-06	5.07508e-06	3.32374e-06	5.43034e-06	7.5203e-06	4.92503e-06	4.85364e-06	1.05058e-05	8.73584e-06	8.9044e-06	1.51611e-05	1.4038e-05	1.34545e-05	4.467e-06	1.65053e-05	9.57452e-06	6.11556e-06	3.2607e-06	1.1035e-05	3.58689e-06	1.09296e-05	7.9351e-06	1.50453e-05	5.54075e-06	1.49312e-05	3.60886e-06	6.71425e-06	3.52381e-06	8.09654e-06	5.06385e-06
	Calditerrivibrio	1.81915e-07	3.71977e-07	5.41029e-08	5.66216e-07	4.01701e-07	6.9809e-07	1.45282e-07	2.80873e-07	5.84435e-07	5.57699e-07	1.4291e-06	4.78268e-07	1.31944e-06	4.11998e-08	2.40046e-06	2.20466e-06	1.00972e-06	7.55024e-07	5.98904e-07	5.31043e-06	1.00782e-06	1.70014e-06	6.83448e-07	1.304e-06	1.33758e-06	1.86508e-06	3.09922e-06	2.18181e-06	5.61604e-07	2.10597e-06	4.38766e-07	1.86702e-06	1.94859e-07	7.09055e-07	9.22754e-07	1.36011e-06	2.03107e-06	3.76826e-07	2.95953e-07	1.87648e-06	1.1235e-07	4.95211e-07	2.78778e-06	7.06047e-07	3.17863e-06	1.23049e-06	3.73528e-06	9.87547e-07
	Caldithrix	1.55755e-05	2.43876e-05	1.14652e-05	2.17751e-05	1.07552e-05	2.16975e-05	1.39855e-05	3.66951e-05	1.40109e-05	3.44576e-05	2.79879e-05	1.34797e-05	8.92954e-05	1.1627e-05	4.34657e-05	4.57862e-05	4.13679e-05	0.000126423	2.60868e-05	3.0449e-05	3.68277e-05	5.49609e-05	0.000105075	2.59228e-05	0.000122081	5.68199e-05	2.57265e-05	2.63495e-05	1.97286e-05	1.58613e-05	5.12221e-05	4.67304e-05	3.80282e-05	1.32077e-05	2.21661e-05	3.58941e-05	4.0655e-05	2.4506e-05	2.03659e-05	4.61304e-05	1.85782e-05	7.4153e-06	6.28665e-05	9.45097e-06	3.36242e-05	4.85248e-05	4.07207e-05	7.93338e-06
	Calidifontibacter	2.25617e-05	7.15826e-06	9.0075e-06	1.2203e-05	1.42412e-05	8.71719e-06	8.56176e-06	2.28173e-05	1.59444e-05	1.4704e-05	1.51693e-05	1.03829e-05	1.56327e-05	3.36733e-05	1.14143e-05	1.12374e-05	5.77503e-06	4.21745e-06	5.19779e-06	1.57545e-05	1.08458e-05	8.67216e-06	4.07122e-06	6.23376e-06	7.78033e-06	7.73301e-06	8.40961e-06	6.45471e-06	5.58282e-06	1.20528e-05	3.24021e-06	1.1607e-05	3.67673e-06	1.35298e-05	4.74794e-06	6.06233e-06	4.55977e-06	3.44669e-05	1.88949e-06	7.7741e-06	2.08973e-06	1.47356e-05	6.20607e-06	2.28138e-05	8.89836e-06	1.51896e-05	9.65921e-06	3.4759e-05
	Caloramator	5.81121e-08	6.09885e-08	1.66934e-06	0	0	0	4.6424e-07	0	1.27606e-07	0	1.15962e-07	4.0821e-07	1.26779e-05	1.9424e-07	1.86782e-07	3.20409e-07	7.56794e-07	1.39269e-07	7.45176e-08	3.10372e-07	2.81587e-07	4.14595e-07	1.06467e-07	4.46826e-07	2.41198e-07	2.65376e-07	2.1182e-07	2.48698e-07	1.19101e-07	5.33153e-08	0	1.12783e-07	4.39973e-07	1.6409e-06	4.82447e-07	3.85006e-07	1.855e-07	3.16017e-07	1.66767e-07	2.01256e-07	2.91456e-07	6.50097e-07	1.63136e-07	4.024e-07	4.63743e-07	9.60621e-08	0	1.65227e-06
	Caloranaerobacter	0	2.5032e-06	1.05353e-06	9.7858e-07	5.71419e-07	8.63587e-07	1.53079e-06	2.73431e-07	3.8452e-07	8.43516e-07	6.41749e-07	4.96431e-07	5.42233e-07	7.70468e-07	6.11066e-08	1.55711e-06	8.04409e-07	4.40998e-06	1.56286e-07	8.25455e-07	2.7988e-07	4.61105e-07	7.44609e-07	2.76266e-07	1.79214e-06	6.49756e-07	6.51168e-07	1.73113e-07	2.3108e-07	1.22739e-06	4.17255e-07	5.79978e-08	1.57047e-06	0	5.47248e-07	1.37311e-06	4.54835e-07	9.00067e-07	4.00935e-07	3.24349e-07	7.2295e-07	7.45642e-08	1.09972e-06	1.22854e-07	1.42681e-06	4.54175e-06	7.28533e-07	4.51789e-08
	Camelimonas	1.51269e-05	3.10392e-05	2.28647e-05	2.56921e-05	2.0971e-05	3.49453e-05	2.14488e-05	2.57297e-05	2.87332e-05	2.06102e-05	2.69763e-05	2.42403e-05	3.82095e-05	1.21304e-05	4.19513e-05	3.55546e-05	5.30926e-05	8.84326e-05	3.85363e-05	2.83907e-05	4.20886e-05	4.26878e-05	6.34459e-05	3.46014e-05	4.86914e-05	3.54223e-05	3.64207e-05	3.28922e-05	2.44612e-05	4.57818e-05	4.67216e-05	2.64687e-05	2.85179e-05	3.10384e-05	3.22306e-05	4.21197e-05	4.71346e-05	2.46808e-05	3.18649e-05	2.41888e-05	2.22848e-05	1.4512e-05	4.44242e-05	2.16637e-05	3.3147e-05	3.15558e-05	4.21322e-05	2.1756e-05
	Caminicella	0	1.38555e-06	6.12021e-07	1.90913e-06	7.08544e-07	1.78523e-06	4.11184e-07	1.03404e-06	1.90451e-06	1.29521e-06	7.41744e-07	4.06752e-07	2.97715e-07	3.00353e-07	3.71441e-07	1.19093e-06	6.85471e-07	4.2947e-07	4.64671e-07	6.20597e-07	1.46928e-06	1.4346e-06	6.63898e-07	5.90384e-07	2.7151e-06	1.75855e-06	8.46201e-07	1.05225e-06	1.19649e-06	1.23768e-07	5.51098e-07	5.97547e-07	2.70331e-06	3.57016e-07	4.9726e-07	4.04397e-07	7.25709e-07	6.41662e-07	4.43625e-07	2.34441e-07	8.42387e-07	1.94932e-07	1.04349e-06	7.72105e-07	2.59168e-07	2.35773e-06	0	2.42117e-07
	Campylobacter	8.33589e-06	1.30631e-06	2.69158e-06	2.68423e-06	6.22658e-06	8.72091e-07	1.89922e-05	1.02739e-06	1.24143e-06	7.84074e-07	1.20552e-06	5.38332e-07	7.93776e-06	4.41603e-06	2.24435e-05	9.17482e-07	6.91832e-06	3.11818e-06	4.978e-06	9.79934e-06	1.40992e-06	5.8519e-06	3.25494e-06	1.4372e-06	2.41415e-06	3.66812e-06	8.26919e-06	1.65358e-05	3.76804e-06	1.0974e-06	6.34247e-06	1.5781e-06	9.4233e-07	2.81816e-06	7.25573e-06	1.37605e-06	3.19669e-06	1.19972e-07	3.35385e-06	2.69822e-06	9.25219e-06	2.08678e-06	4.89158e-06	1.42869e-07	2.45344e-06	2.78831e-06	4.13599e-06	1.43266e-06
	Candidatus Amoebophilus	1.71203e-06	1.40253e-06	3.35346e-06	1.86534e-06	1.34001e-06	1.76686e-06	2.55836e-06	2.46429e-06	1.659e-06	7.85673e-07	1.38462e-06	1.30879e-06	5.47613e-06	6.20849e-06	2.5809e-06	4.81806e-07	6.66846e-06	2.6356e-06	2.68387e-06	2.35544e-06	6.03578e-06	1.41011e-06	8.71643e-07	3.3359e-06	7.97675e-07	3.42958e-06	5.34991e-06	3.7452e-06	3.90493e-06	6.54783e-06	1.97807e-06	2.80771e-06	2.15892e-06	3.39815e-06	2.78779e-06	4.47425e-06	6.11922e-06	2.38208e-06	4.30271e-06	2.21398e-06	1.41154e-06	2.16499e-06	3.90576e-06	1.34917e-06	1.43129e-06	7.49639e-07	2.08728e-06	1.13614e-06
	Candidatus Aquiluna	8.37647e-07	1.96576e-06	1.36497e-06	1.97762e-06	1.02335e-06	1.40943e-06	1.0852e-06	6.01242e-07	1.42111e-06	7.86395e-07	1.70488e-06	2.90892e-06	2.27918e-06	2.46056e-06	1.01246e-06	7.185e-07	4.57536e-07	2.31388e-06	6.44616e-07	1.52977e-06	7.75744e-07	1.62481e-06	2.37981e-06	2.2003e-06	4.83345e-07	1.77211e-06	4.94529e-07	5.52846e-07	4.88267e-07	0	0	1.72704e-07	2.53991e-06	1.4147e-06	4.54578e-07	7.05301e-08	4.14144e-07	1.2411e-07	4.23787e-07	6.73639e-07	1.31923e-06	1.33162e-06	6.38703e-07	4.07475e-07	4.15924e-07	5.1409e-08	3.69166e-07	9.2766e-07
	Candidatus Berkiella	6.3976e-06	4.75267e-06	1.05721e-05	4.25153e-06	2.7934e-06	5.80832e-06	6.1249e-06	4.73164e-06	4.16898e-06	4.13577e-06	3.80312e-06	2.88955e-06	1.69622e-05	4.97614e-05	1.78405e-05	8.2912e-06	1.01431e-05	1.63825e-05	7.99442e-06	1.12692e-05	7.02454e-06	8.91206e-06	1.65439e-05	8.82028e-06	8.26911e-06	1.27084e-05	1.02188e-05	1.22691e-05	1.22353e-05	1.11897e-05	1.42337e-05	1.12493e-05	6.12616e-06	1.57878e-05	8.1423e-06	8.4918e-06	6.95587e-06	9.42909e-06	1.38934e-05	1.44749e-05	1.50902e-05	4.48765e-06	9.85274e-06	1.12468e-05	1.40697e-05	6.97271e-06	1.48837e-05	1.06468e-05
	Candidatus Brocadia	5.03067e-05	6.88458e-05	7.21303e-05	6.0484e-05	5.16253e-05	8.19075e-05	8.07944e-05	0.000109797	6.93711e-05	0.000138576	8.25653e-05	5.80954e-05	0.000295332	6.77858e-05	0.00012383	0.000120531	8.36848e-05	0.000206592	8.24749e-05	0.000109552	8.79766e-05	0.000135038	0.000168491	6.69237e-05	0.000320574	0.000171827	0.000192705	0.000164194	0.000108389	7.45729e-05	0.000441445	9.30302e-05	0.000263686	9.72221e-05	0.000216419	0.00014756	0.000258239	8.62843e-05	0.000315834	0.000140856	0.000170284	3.31198e-05	0.000298104	4.24592e-05	0.000127354	0.000157279	0.000127464	4.60728e-05
	Candidatus Cardinium	6.73876e-08	4.16072e-07	1.25453e-07	3.66522e-07	1.44285e-07	5.01451e-07	1.78436e-07	3.72366e-07	4.87777e-07	1.92881e-07	5.87893e-07	3.15449e-07	2.49533e-06	2.73006e-08	3.04244e-05	0	5.88712e-06	2.13174e-06	3.90284e-06	2.55586e-07	2.32395e-06	1.96629e-06	1.74325e-06	5.48661e-06	9.81118e-08	5.58748e-08	1.17943e-06	8.08441e-07	3.72778e-06	6.30089e-08	3.10642e-07	9.11806e-08	3.66577e-07	5.35043e-07	4.76918e-07	8.35706e-06	1.37055e-06	1.61612e-07	4.72455e-07	5.80373e-07	6.01348e-07	4.21416e-07	7.19787e-07	3.37175e-07	3.98721e-08	5.1409e-08	0	4.36926e-07
	Candidatus Chloroploca	0.000112859	9.5927e-05	8.82801e-05	7.95634e-05	0.000115369	8.36329e-05	0.000112324	7.0537e-05	0.000116718	0.000175639	0.000114193	7.42303e-05	0.000216604	4.21046e-05	7.45392e-05	7.67788e-05	7.08557e-05	0.000118525	8.92747e-05	7.07359e-05	6.59198e-05	9.02309e-05	9.64849e-05	5.97499e-05	0.000195418	0.000243364	0.000138571	0.000129257	0.00014376	0.000107591	0.000318302	6.18759e-05	0.000261055	9.52621e-05	0.000194392	0.000110298	0.00020125	0.000109573	0.000248821	9.8744e-05	0.000208234	6.44169e-05	0.000207627	9.06573e-05	0.000133199	0.00016344	0.000144367	9.25469e-05
	Candidatus Competibacter denitrificans	9.95311e-07	1.3057e-06	1.15115e-06	1.2288e-06	5.86571e-07	1.23383e-06	2.64945e-07	1.03686e-06	1.33002e-06	2.86815e-06	7.18966e-07	1.26324e-06	9.52539e-06	2.81093e-07	3.57093e-06	3.43178e-06	3.49443e-06	3.87734e-06	2.43951e-06	4.41792e-06	2.83616e-06	3.65989e-06	3.88639e-06	1.98517e-06	5.76808e-06	1.77882e-05	1.1169e-05	8.92608e-06	4.22857e-05	8.9761e-06	4.00068e-06	1.47083e-05	6.05871e-06	2.39041e-05	6.42134e-06	6.8207e-06	3.20678e-06	6.19619e-06	3.06728e-05	2.21207e-05	4.68672e-05	3.44891e-05	5.16663e-06	1.16187e-05	1.08052e-05	2.48206e-06	7.39244e-06	4.51093e-06
	Candidatus Contendobacter odensis	0.000249048	0.000217249	0.00030102	0.000181958	0.000258609	0.000153447	0.000297425	0.000109335	0.000208662	0.000146171	0.000177175	0.000212636	0.000179237	7.65372e-05	0.00012133	0.00015216	0.000108883	0.000206922	0.000133365	0.000168212	0.000147506	0.000188714	0.000183803	0.000115759	0.000152129	0.000144218	0.000205073	0.000185264	0.000433473	0.000139358	0.000160943	9.60829e-05	0.000160141	0.000167545	0.00017902	0.000131352	0.000146828	0.000127434	0.00027894	0.00018858	0.000258383	0.000136328	0.000190406	0.000143021	0.000277169	0.000109614	0.000365195	9.6707e-05
	Candidatus Cryosericum	1.01492e-05	5.60946e-06	7.75352e-06	6.0811e-06	9.09246e-06	5.75487e-06	4.51332e-06	1.33663e-05	7.118e-06	1.19231e-05	6.55151e-06	3.25463e-06	1.31568e-05	1.52126e-06	6.74018e-06	8.78729e-06	7.05206e-06	1.09436e-05	3.75864e-06	1.01136e-05	4.86508e-06	1.32059e-05	8.7693e-06	4.71138e-06	7.92576e-05	1.47473e-05	1.09073e-05	1.71573e-05	1.55094e-05	1.07994e-05	1.32561e-05	6.07719e-06	1.07331e-05	5.95751e-06	1.27645e-05	9.17481e-06	1.50512e-05	1.1835e-05	1.21183e-05	1.59428e-05	1.42408e-05	3.32231e-06	2.03567e-05	3.42368e-06	1.05262e-05	1.23047e-05	1.47769e-05	3.16758e-06
	Candidatus Dactylopiibacterium	1.88179e-06	3.63564e-06	4.97317e-06	7.5669e-06	3.43301e-06	8.85931e-06	1.66184e-06	4.6876e-05	3.04872e-06	5.48191e-06	8.75418e-06	1.43994e-06	1.37641e-05	1.63708e-05	2.55412e-05	1.01895e-05	8.2367e-06	9.6322e-06	4.65836e-06	2.16629e-05	2.52592e-06	9.11363e-06	8.59329e-06	6.31332e-06	1.70964e-05	1.31571e-05	3.62053e-06	5.48022e-06	3.49538e-06	5.67858e-06	8.11098e-07	2.80767e-05	3.12723e-07	5.05847e-06	2.59224e-06	1.42383e-05	3.32052e-06	5.77408e-06	9.09544e-07	2.82071e-05	1.78432e-06	2.69797e-06	3.98507e-06	4.29388e-06	1.18683e-05	2.15746e-05	2.5006e-05	6.67731e-06
	Candidatus Desulforudis	1.49627e-05	1.32443e-05	1.79666e-05	8.87936e-06	1.18707e-05	1.88657e-05	1.39031e-05	1.28026e-05	1.05451e-05	1.23464e-05	1.24029e-05	1.56847e-05	2.84478e-05	5.31979e-06	6.80217e-06	1.20624e-05	7.60174e-06	2.91374e-05	9.90638e-06	9.25846e-06	8.4678e-06	1.00813e-05	1.72785e-05	7.33228e-06	1.20628e-05	1.30035e-05	2.24451e-05	2.3101e-05	1.87576e-05	1.36967e-05	3.77155e-05	5.88818e-06	3.07319e-05	1.02346e-05	2.34272e-05	1.41234e-05	3.06277e-05	6.42284e-06	4.10857e-05	7.44482e-06	3.36351e-05	6.24847e-06	2.43528e-05	1.11292e-05	1.19315e-05	1.18139e-05	1.04729e-05	5.26122e-06
	Candidatus Electronema	0	3.17715e-07	1.42547e-07	9.94668e-07	2.03109e-07	7.76646e-07	7.78441e-08	2.01434e-06	8.47067e-07	2.37358e-06	1.80653e-06	2.82836e-07	7.99726e-06	0	2.12278e-06	2.62334e-06	3.6262e-06	2.70046e-06	1.2956e-06	8.97538e-07	1.46042e-06	9.64512e-07	1.69538e-06	1.63169e-06	4.32208e-06	1.34048e-06	6.3225e-07	1.20388e-06	1.64835e-07	9.99711e-07	4.02147e-07	5.68097e-07	0	7.82098e-08	5.43655e-07	2.12542e-06	8.61051e-07	8.43215e-07	5.92669e-07	1.56023e-06	3.91316e-07	0	2.28608e-06	2.17563e-08	2.25133e-06	2.8761e-06	2.97412e-06	2.48628e-07
	Candidatus Electrothrix	9.82567e-07	1.18068e-06	0	8.96783e-07	1.60948e-07	6.2269e-07	4.45874e-07	4.40367e-07	3.42278e-07	1.13943e-06	1.5346e-06	5.84774e-07	5.94252e-06	1.47999e-05	9.78734e-06	2.59738e-06	1.29356e-06	9.17405e-06	2.92326e-06	2.13531e-05	1.61601e-06	2.55153e-05	1.36088e-05	1.20439e-06	2.02757e-05	1.01414e-05	1.02236e-05	6.25194e-06	4.55718e-05	3.68731e-06	1.52903e-06	1.89622e-06	4.55771e-07	1.32767e-05	6.37476e-06	1.18443e-05	3.44369e-06	2.18541e-06	2.65437e-05	1.50517e-05	4.18774e-05	7.25811e-07	1.71721e-05	2.37756e-06	3.63075e-05	5.92631e-06	5.70022e-05	7.78048e-06
	Candidatus Endobugula	9.50059e-08	3.51874e-07	2.27911e-07	4.46654e-08	3.25388e-07	3.53412e-08	4.11332e-07	0	3.36384e-07	6.9489e-08	1.86345e-07	1.04679e-06	3.09325e-07	3.17707e-07	1.87423e-07	2.25181e-06	3.80285e-07	3.6185e-07	1.1843e-07	6.51361e-07	4.97821e-06	5.20784e-07	8.29872e-07	4.39479e-07	3.5401e-07	2.44004e-06	2.14402e-06	4.03865e-06	3.37628e-06	2.02967e-06	3.08701e-06	1.54771e-06	1.66139e-05	2.17522e-06	6.68711e-06	2.22207e-06	6.9224e-06	8.3267e-07	3.41363e-06	3.54193e-07	4.81044e-06	5.28186e-07	6.26979e-06	6.63685e-06	2.49626e-06	1.17788e-07	3.3002e-06	1.7398e-06
	Candidatus Endolissoclinum	2.7489e-05	6.33636e-05	2.87634e-05	3.56564e-05	3.01695e-05	5.88409e-05	3.34112e-05	4.80002e-05	5.02338e-05	7.12002e-05	5.76136e-05	5.06594e-05	7.49617e-05	7.20872e-06	3.76622e-05	5.13555e-05	4.03113e-05	0.000145485	7.42884e-05	2.65403e-05	5.6256e-05	4.42904e-05	8.3998e-05	4.19563e-05	4.49086e-05	4.55708e-05	6.22297e-05	7.1778e-05	5.54993e-05	3.08649e-05	9.70088e-05	2.62519e-05	9.72294e-05	5.65369e-05	0.000103974	5.9487e-05	7.33626e-05	2.9918e-05	9.86869e-05	7.50956e-05	9.10623e-05	2.43526e-05	9.67174e-05	3.61797e-05	4.60838e-05	2.96632e-05	6.52525e-05	2.86554e-05
	Candidatus Fermentibacter	1.51606e-06	5.29293e-07	1.37485e-06	1.66148e-07	6.82632e-07	9.39273e-07	1.08086e-06	3.88408e-07	4.97907e-07	0	2.6932e-07	5.67422e-07	5.75213e-07	2.05688e-06	3.81231e-07	1.57468e-06	8.82225e-07	2.45634e-06	8.21439e-07	6.89006e-07	3.73996e-07	3.54725e-07	1.19952e-06	2.19874e-06	2.22655e-06	6.59896e-06	6.37424e-07	7.14066e-07	1.86247e-06	1.22914e-06	3.34964e-06	2.13279e-06	1.36154e-06	1.4561e-06	2.95897e-07	2.01846e-06	1.99762e-06	2.7257e-06	2.91927e-06	9.14433e-07	7.71001e-07	5.6899e-07	6.11071e-07	2.09301e-06	5.13645e-06	3.404e-06	2.1041e-05	1.11101e-05
	Candidatus Finniella	9.05467e-08	4.07157e-07	2.96811e-07	1.25571e-07	1.07656e-06	3.14121e-07	4.63299e-07	9.11693e-07	5.87329e-07	2.34686e-07	6.3281e-08	1.17451e-07	6.28163e-07	9.5091e-06	2.8731e-07	8.76254e-07	1.74076e-06	4.96178e-07	4.26659e-07	1.02031e-06	3.51806e-07	1.03201e-06	1.94592e-07	2.3087e-06	1.87667e-07	2.17238e-07	7.21465e-07	7.35695e-07	3.17132e-07	1.80217e-06	1.55731e-06	1.82121e-07	6.17462e-07	2.97647e-07	5.11211e-07	6.74854e-07	1.65552e-06	1.98158e-07	3.24838e-07	9.08484e-07	1.72964e-07	0	1.36791e-06	2.59538e-07	4.30718e-07	0	1.65365e-06	0
	Candidatus Fukatsuia	3.85261e-06	5.36462e-06	4.73235e-06	2.50518e-06	3.47828e-06	3.98102e-06	6.35038e-06	1.08568e-06	3.53179e-06	1.72529e-06	3.53263e-06	6.24087e-06	7.42329e-06	2.13019e-06	1.4942e-06	1.2742e-06	2.11829e-06	3.97934e-06	4.78673e-06	1.70808e-06	7.22157e-06	1.04157e-06	4.09458e-06	4.1408e-06	6.17194e-07	1.70788e-06	2.82528e-06	3.17248e-06	1.25491e-06	7.5664e-06	7.05073e-07	5.23054e-06	4.67066e-07	5.23296e-06	1.2328e-06	2.16781e-06	9.99574e-07	3.0255e-06	8.05786e-07	3.60566e-06	7.42095e-07	4.66502e-06	6.88383e-07	8.10563e-06	4.85016e-06	1.12981e-06	3.16531e-06	6.63038e-06
	Candidatus Glomeribacter	4.49792e-06	4.69052e-06	6.24653e-06	2.10281e-07	1.66282e-06	4.14087e-06	3.90906e-06	1.96696e-06	2.88889e-06	4.33309e-06	3.94401e-06	2.74501e-06	8.49458e-06	2.57053e-05	4.69195e-06	4.329e-06	1.98885e-06	5.34854e-06	2.59728e-06	4.96874e-06	4.49595e-06	4.051e-06	2.6169e-06	1.45126e-06	4.74044e-06	1.3952e-05	2.1318e-05	3.00452e-05	4.61134e-05	3.92853e-06	6.3955e-06	1.36588e-05	9.81553e-06	7.41381e-06	3.40611e-05	3.65104e-05	1.59384e-05	2.20701e-06	4.65971e-05	1.16463e-05	2.81031e-05	8.59933e-07	1.68261e-05	1.44728e-06	2.75912e-05	2.43946e-06	2.44081e-05	1.96705e-06
	Candidatus Hamiltonella	5.28576e-06	1.59662e-06	3.63679e-06	9.82535e-07	4.16866e-06	7.00377e-07	4.81908e-06	2.12266e-07	7.48018e-07	1.06164e-06	3.77956e-07	2.19418e-06	9.49735e-07	2.01109e-05	1.30827e-06	4.22373e-07	0	4.03256e-07	2.15767e-07	3.04112e-06	3.6975e-07	0	7.40731e-07	2.26419e-07	0	2.96061e-06	2.61493e-05	3.52723e-05	1.43008e-06	3.57232e-06	1.07867e-05	2.08764e-06	1.87586e-05	2.19932e-06	5.9274e-05	1.67843e-05	2.06479e-05	2.85356e-07	2.21677e-05	1.8304e-06	1.17593e-05	3.04185e-06	2.2039e-05	1.14799e-06	2.8403e-07	2.87067e-07	2.43451e-06	9.43668e-07
	Candidatus Jettenia	1.82557e-05	1.8399e-05	9.45239e-06	1.44183e-05	1.27335e-05	1.66224e-05	1.64817e-05	1.31364e-05	1.40087e-05	2.50632e-05	1.80212e-05	1.97457e-05	4.12235e-05	9.85921e-06	1.1223e-05	1.88806e-05	1.34586e-05	2.45559e-05	1.95687e-05	8.81483e-06	1.4268e-05	1.81842e-05	2.32529e-05	1.64988e-05	2.9076e-05	2.87861e-05	3.07671e-05	3.47221e-05	4.0265e-05	1.81999e-05	6.30522e-05	1.20807e-05	5.32374e-05	3.06152e-05	5.07108e-05	1.92622e-05	4.79454e-05	1.55755e-05	6.81516e-05	2.53836e-05	5.76174e-05	1.47377e-05	4.00293e-05	1.52904e-05	2.99841e-05	1.69461e-05	4.10864e-05	1.01959e-05
	Candidatus Koribacter	0.00152264	0.00308084	0.00104655	0.00538311	0.00403337	0.00325224	0.00153502	0.00138735	0.00199252	0.00178169	0.00327724	0.00257614	0.00142392	0.000492493	0.00114543	0.0030576	0.00197529	0.00432289	0.00215475	0.0012295	0.00169806	0.00152343	0.00312505	0.00623	0.00123188	0.000660156	0.00316964	0.00273566	0.00128652	0.00152667	0.003199	0.000695436	0.001955	0.000705133	0.00361946	0.000997477	0.00366732	0.000502518	0.00222281	0.000752541	0.00123825	0.000781651	0.00335181	0.000532662	0.000986795	0.000868343	0.000862607	0.000435049
	Candidatus Kuenenia	7.42672e-06	3.76997e-06	5.6351e-06	3.58086e-06	1.01997e-05	3.99176e-06	3.46655e-06	1.53757e-05	3.47854e-06	6.20102e-06	4.29347e-06	2.02844e-06	1.26901e-05	8.20119e-06	8.11922e-06	1.62795e-05	5.38249e-06	2.77039e-05	5.55632e-06	1.0833e-05	7.41258e-06	1.41052e-05	3.01215e-05	4.70707e-06	3.20496e-05	3.61552e-05	2.90157e-05	1.86511e-05	8.04364e-05	3.82441e-05	3.35225e-05	1.33689e-05	2.28319e-05	3.4372e-05	2.22918e-05	1.43737e-05	2.4819e-05	7.55055e-06	4.11404e-05	2.10508e-05	3.4731e-05	1.11813e-05	4.32592e-05	1.87861e-05	3.49349e-05	1.49031e-05	3.05457e-05	6.04447e-06
	Candidatus Lumbricidophila	2.30417e-05	1.50677e-05	4.38154e-05	1.33974e-05	2.56682e-05	9.60349e-06	3.55552e-05	9.57783e-06	2.46008e-05	7.61938e-06	1.44355e-05	1.95466e-05	5.11477e-06	2.22093e-05	7.14229e-06	3.04301e-06	1.47859e-06	1.74341e-06	1.56503e-06	7.23318e-06	7.10181e-06	3.5583e-06	5.25404e-06	3.70174e-06	4.92571e-06	8.72199e-06	5.82787e-06	5.51179e-06	6.78679e-06	1.21885e-05	3.12526e-06	1.22296e-05	3.10637e-06	1.31014e-05	3.52104e-06	6.91664e-06	3.74543e-06	2.79577e-05	5.31574e-06	1.00766e-05	3.09183e-06	2.84295e-05	6.26542e-06	1.25274e-05	1.45309e-05	7.54502e-06	2.04647e-05	1.41406e-05
	Candidatus Macondimonas	6.2928e-06	6.67666e-06	1.42931e-05	8.58728e-06	7.69288e-06	7.9451e-06	6.54909e-06	2.07742e-05	1.03448e-05	9.18815e-06	1.43811e-05	5.2167e-06	3.34133e-05	0.000111434	6.95674e-05	2.9232e-05	4.36153e-05	7.75303e-05	1.53012e-05	0.000113025	5.1756e-05	0.000130334	3.31403e-05	1.67045e-05	8.29088e-05	0.000103823	0.000124175	0.000111297	0.000540344	7.78798e-05	1.67779e-05	4.69599e-05	4.7151e-06	0.000104915	6.09416e-05	8.80052e-05	4.37445e-05	1.57296e-05	0.000279155	0.000187586	0.000334616	6.25566e-06	8.13642e-05	1.48525e-05	0.000250642	3.81165e-05	0.000310479	1.66402e-05
	Candidatus Magnetobacterium	8.4043e-06	7.54528e-06	9.18736e-06	5.63591e-06	7.00606e-06	8.36738e-06	1.73719e-05	8.86e-06	8.8343e-06	4.96409e-06	7.51034e-06	7.81442e-06	1.48747e-05	3.0253e-06	4.33309e-06	4.95605e-06	2.6511e-06	6.031e-06	3.72136e-06	1.14256e-05	5.54219e-06	4.8275e-06	5.75902e-06	4.8513e-06	7.84478e-06	1.15961e-05	1.1148e-05	9.7807e-06	1.1386e-05	1.3824e-05	2.03801e-05	9.56181e-06	1.1891e-05	1.73478e-05	1.09226e-05	6.56721e-06	1.0728e-05	6.93421e-06	1.96936e-05	2.3635e-05	1.33761e-05	7.31877e-06	1.32879e-05	9.06067e-06	8.23923e-06	6.22486e-06	1.83402e-05	6.91636e-06
	Candidatus Magnetoglobus	9.41978e-08	2.31738e-07	9.27409e-08	3.09296e-07	1.06662e-07	0	3.09493e-07	1.56859e-07	4.23696e-07	2.18408e-07	4.87341e-07	2.89558e-07	1.1616e-06	6.04465e-08	1.71906e-06	1.77524e-06	3.2906e-07	3.8603e-06	2.14205e-07	6.19108e-07	1.43308e-06	6.64751e-07	3.21647e-06	3.39523e-07	1.6179e-06	1.92319e-07	1.39734e-07	1.15297e-07	0	0	2.62783e-07	0	1.37911e-06	2.32217e-07	2.68226e-07	1.18688e-07	9.24147e-07	3.56627e-07	3.07533e-07	1.36329e-07	1.31075e-07	3.13684e-07	3.85417e-07	4.51803e-07	8.61266e-07	3.00765e-07	8.97576e-07	4.71912e-07
	Candidatus Magnetomorum	2.98874e-06	6.81909e-07	2.69542e-06	3.54862e-06	1.10934e-06	2.50349e-06	6.17672e-06	2.11193e-06	1.95097e-06	2.12281e-06	1.40146e-06	2.22871e-06	2.52222e-06	1.07175e-06	1.3486e-06	2.73006e-06	1.14548e-06	8.35801e-06	2.5363e-06	4.88785e-06	1.24978e-06	1.69647e-06	7.12445e-06	1.16218e-06	7.62423e-06	7.71387e-06	8.71346e-06	7.14795e-06	9.22049e-06	3.80446e-06	6.05792e-05	1.24074e-06	2.89539e-05	5.10629e-06	2.31232e-05	9.648e-06	2.24908e-05	5.16758e-06	2.85073e-05	2.40631e-06	1.51323e-05	1.10375e-06	2.21484e-05	6.94122e-06	6.98969e-06	5.07221e-06	5.12219e-06	1.25222e-06
	Candidatus Magnetoovum	6.09553e-07	4.22404e-06	9.75116e-07	2.17823e-07	5.80185e-07	4.81518e-06	7.61442e-07	9.74928e-07	1.20814e-06	3.89004e-06	7.54352e-07	9.42052e-07	3.12551e-06	7.16277e-07	1.50192e-06	1.71089e-06	5.57407e-07	4.66548e-06	8.66812e-07	7.54137e-07	1.00738e-06	3.56689e-07	1.80668e-06	1.64778e-07	1.35269e-06	1.25039e-06	1.62819e-06	1.74027e-06	1.57398e-06	2.11697e-06	8.50438e-06	7.65676e-07	3.73894e-06	7.48885e-07	2.07232e-06	1.06926e-06	8.30901e-06	1.59192e-06	2.80245e-06	1.05455e-06	3.75098e-06	1.20449e-06	1.99885e-06	9.0298e-07	2.53335e-06	1.63765e-06	1.10838e-06	9.20607e-07
	Candidatus Marithrix	3.14734e-07	1.34085e-06	9.94762e-07	1.49106e-06	4.87732e-07	1.26648e-06	8.17425e-07	2.40344e-06	1.02444e-06	4.15896e-06	2.73108e-06	1.16201e-06	9.15095e-06	2.5626e-06	1.00823e-05	2.07975e-05	1.34303e-05	1.9606e-05	6.67592e-06	6.80941e-06	1.1595e-05	1.88068e-05	1.39897e-05	6.68689e-06	5.64573e-05	2.41324e-05	8.53389e-06	9.79628e-06	2.31583e-05	8.04711e-06	7.45539e-06	8.33638e-06	2.93558e-06	7.74012e-06	7.47155e-06	1.6715e-05	7.68849e-06	1.94045e-05	1.53825e-05	1.65177e-05	1.20002e-05	8.62596e-07	1.33558e-05	1.76828e-06	1.8923e-05	1.77635e-05	1.40768e-05	2.74969e-06
	Candidatus Methylopumilus	0	1.84749e-07	2.47373e-07	2.41288e-06	1.82226e-06	1.04444e-06	0	1.09824e-05	6.65789e-07	9.15685e-07	4.70394e-07	7.47313e-08	1.54892e-06	1.29408e-05	5.2725e-06	9.74951e-07	1.51398e-06	4.60299e-06	5.06471e-07	1.10118e-06	4.70696e-06	4.37789e-06	7.28371e-06	7.9801e-07	2.06752e-06	3.90776e-06	6.49624e-07	5.52488e-07	5.21853e-06	4.8359e-06	1.87625e-07	4.23858e-06	5.66374e-07	4.94649e-06	0	2.01855e-06	1.54327e-07	5.53147e-07	0	4.08344e-06	1.90452e-06	1.86546e-07	3.87087e-07	3.63563e-07	1.10858e-05	1.92471e-06	3.70616e-05	4.8941e-07
	Candidatus Microthrix	0.000216125	0.000294492	0.000191353	0.000521615	0.000221573	0.000373424	0.000186086	0.000860541	0.00043866	0.000639677	0.000522889	0.000267785	0.000244904	0.000251566	0.000361914	0.000487748	0.000210195	0.000162178	0.000198378	0.000432386	0.000199357	0.000393447	0.000232105	0.000219712	0.000497297	0.000393221	0.000238133	0.000259157	0.000253818	0.000141494	0.000297595	0.000310066	0.000382723	0.000189668	0.000195171	0.000184251	0.000261828	0.000200351	0.000248782	0.000360933	0.000210825	0.0001538	0.000260865	0.000190261	0.000297538	0.00047369	0.00025903	0.000232597
	Candidatus Moanabacter	2.00926e-05	8.44101e-06	1.06036e-05	1.10373e-05	2.33359e-05	1.03883e-05	1.26645e-05	1.21893e-05	5.53714e-06	6.12115e-06	8.06388e-06	7.77914e-06	1.29089e-05	8.42288e-06	7.22238e-06	1.02851e-05	1.07286e-05	1.93737e-05	9.61667e-06	9.13433e-06	1.22047e-05	1.24987e-05	1.20071e-05	1.30852e-05	1.67881e-05	1.77853e-05	1.55348e-05	1.67519e-05	1.32769e-05	1.56622e-05	1.32322e-05	1.40687e-05	1.19258e-05	1.11931e-05	1.151e-05	1.33492e-05	1.12804e-05	1.26858e-05	1.11124e-05	2.39676e-05	1.49657e-05	1.41964e-05	1.3795e-05	7.04918e-06	1.76361e-05	1.31578e-05	3.12939e-05	9.35326e-06
	Candidatus Nephrothrix	4.35029e-07	1.38767e-06	5.66682e-07	2.0455e-06	3.38947e-07	4.2343e-06	3.12586e-07	2.00243e-05	5.08511e-07	5.38741e-06	2.82473e-06	6.83628e-07	8.63706e-07	3.67879e-06	4.17017e-05	2.47316e-05	1.66292e-05	9.05332e-05	6.2847e-07	2.97007e-05	7.27729e-07	1.14969e-05	1.03106e-06	1.61043e-06	1.29883e-05	1.44351e-05	2.59223e-07	2.3403e-06	1.48314e-06	2.56375e-06	4.63702e-07	2.74656e-05	6.53079e-08	6.14379e-07	9.85278e-07	7.52762e-06	1.28646e-06	1.08322e-06	3.75828e-08	3.34544e-05	1.30735e-07	2.33106e-06	1.78314e-06	4.32397e-07	7.26511e-06	6.58474e-06	1.78379e-05	1.01584e-06
	Candidatus Nitrosoglobus	6.97674e-05	5.14267e-05	8.08796e-05	5.57917e-05	5.82739e-05	5.72934e-05	6.80513e-05	5.758e-05	4.71439e-05	5.876e-05	5.64481e-05	5.04345e-05	0.000138857	0.00220296	0.000149261	6.03517e-05	7.68737e-05	0.000112411	7.39438e-05	0.000177604	7.2097e-05	0.00021727	0.000110939	8.29833e-05	0.000143732	0.000187063	0.000129515	0.000114326	0.000453351	0.000113551	8.33336e-05	0.000129925	5.29348e-05	0.00044429	9.36406e-05	0.000139856	7.13905e-05	7.44512e-05	0.000247345	0.000180318	0.00024831	7.33761e-05	0.00011403	8.73473e-05	0.000284136	0.000104005	0.000367365	0.000145747
	Candidatus Nitrotoga	1.77277e-05	2.54403e-05	9.50508e-06	3.80663e-05	1.25794e-05	4.2047e-05	1.2119e-05	7.71036e-05	3.98258e-05	5.70948e-05	5.12649e-05	2.69191e-05	8.00732e-05	2.19535e-05	7.00421e-05	5.44277e-05	5.46856e-05	0.000100281	5.63931e-05	3.52928e-05	4.63917e-05	5.99578e-05	7.15439e-05	4.36512e-05	8.83929e-05	5.93037e-05	4.29149e-05	7.08404e-05	7.41101e-05	4.5971e-05	2.25457e-05	4.13467e-05	1.20384e-05	4.72035e-05	2.647e-05	4.2819e-05	3.13756e-05	4.28996e-05	2.79695e-05	0.00010206	9.51088e-05	1.85369e-05	6.18846e-05	1.51622e-05	6.62667e-05	7.33507e-05	9.04306e-05	3.44123e-05
	Candidatus Nucleicultrix	0	1.22182e-07	3.11368e-08	0	0	0	6.04364e-08	7.56481e-08	1.00768e-07	4.36788e-07	3.55061e-07	1.27394e-07	4.18432e-06	1.30047e-06	2.25148e-07	9.85406e-08	1.7713e-06	4.0523e-06	6.13973e-07	9.09764e-08	7.3877e-07	8.65582e-07	2.15857e-06	1.22425e-06	5.04269e-07	5.12487e-07	6.22655e-07	1.5256e-07	1.49409e-07	1.13803e-06	3.12569e-07	5.00318e-07	1.46174e-07	5.53739e-07	0	5.86508e-07	8.47476e-08	1.78683e-07	1.57579e-07	1.88025e-07	2.36805e-07	1.14026e-06	1.43223e-07	5.60773e-07	3.27469e-08	7.75508e-07	9.55735e-07	6.78458e-07
	Candidatus Odyssella	2.95791e-07	6.35434e-06	1.20606e-06	1.70858e-06	1.42522e-06	1.23132e-06	1.20068e-06	1.02368e-06	1.58883e-06	1.84317e-06	1.81528e-06	2.83139e-06	2.65981e-06	7.39757e-07	1.27765e-06	1.5941e-06	2.65023e-06	1.59993e-06	2.43395e-06	6.27869e-07	9.54635e-07	7.91868e-07	8.95635e-07	1.2084e-06	4.64492e-07	7.67348e-07	3.53995e-06	3.64978e-06	2.3343e-06	1.47006e-06	5.4026e-06	9.03641e-07	3.92969e-06	4.71778e-07	3.94411e-06	1.29173e-06	4.01787e-06	3.51844e-07	7.98749e-06	7.26e-07	5.83284e-06	7.93038e-07	3.45287e-06	1.8425e-06	6.01211e-07	3.57863e-07	8.4918e-07	6.37348e-07
	Candidatus Paracaedibacter	3.60252e-06	6.15987e-06	3.95333e-06	1.10442e-05	4.61697e-06	9.15714e-06	5.3689e-06	1.57983e-05	9.19068e-06	2.05425e-05	1.02448e-05	6.54118e-06	6.46688e-06	1.04164e-05	9.13623e-06	1.58818e-05	1.61528e-05	8.66473e-06	6.28915e-06	9.19659e-06	2.05837e-05	1.3886e-05	1.20832e-05	1.16147e-05	2.4429e-05	1.29157e-05	1.15775e-05	1.08172e-05	4.66584e-06	8.57194e-06	9.31687e-06	7.26977e-06	6.41181e-06	2.95189e-06	1.08126e-05	9.6749e-06	1.1278e-05	9.40333e-06	5.66999e-06	1.33053e-05	5.35867e-06	2.72898e-06	2.01507e-05	4.36175e-06	1.03059e-05	1.0652e-05	7.3522e-06	3.18772e-06
	Candidatus Pelagibacter	2.07962e-07	5.7217e-07	1.2558e-07	3.5746e-06	0	2.26825e-06	2.14744e-07	5.44813e-06	9.61209e-07	1.54066e-06	4.26923e-06	1.13459e-06	7.8686e-07	5.22374e-07	3.49514e-06	6.59839e-07	1.13879e-06	2.27013e-06	5.95876e-07	2.37992e-06	1.01806e-07	4.2795e-07	1.00646e-06	8.32704e-07	4.85222e-06	4.96067e-06	5.73338e-07	1.15391e-06	5.91076e-07	2.63351e-07	1.75481e-06	9.82301e-07	0	6.29278e-07	6.21542e-07	1.12666e-06	2.09108e-07	2.25542e-06	4.07869e-07	1.81728e-06	0	3.27775e-07	1.90522e-06	5.64301e-07	2.54607e-06	7.30801e-06	2.78871e-06	2.09448e-06
	Candidatus Phaeomarinobacter	7.95841e-06	2.16442e-05	1.31628e-05	2.17102e-05	1.77031e-05	2.1221e-05	1.2463e-05	1.20922e-05	1.53485e-05	1.41979e-05	1.41556e-05	1.2997e-05	2.42964e-05	9.60242e-06	2.31134e-05	2.61911e-05	3.53648e-05	4.09375e-05	3.32639e-05	1.4553e-05	4.45047e-05	1.71367e-05	3.2465e-05	2.82475e-05	2.36061e-05	2.1707e-05	3.23971e-05	2.53784e-05	1.55134e-05	4.13541e-05	2.69616e-05	2.23564e-05	1.02896e-05	1.79192e-05	1.5102e-05	1.98845e-05	3.05601e-05	1.18553e-05	1.66953e-05	2.25731e-05	9.21599e-06	7.99629e-06	2.64006e-05	1.64963e-05	2.67086e-05	1.8511e-05	5.53763e-05	1.92349e-05
	Candidatus Photodesmus	1.85405e-06	4.04557e-06	1.82538e-07	2.05697e-06	5.03853e-06	2.64479e-06	2.03054e-07	1.12872e-06	1.81382e-06	5.24146e-06	3.84608e-06	2.20952e-06	9.12047e-07	1.05158e-06	5.50283e-07	6.76333e-06	2.3046e-06	5.14631e-06	3.21254e-06	0	3.62785e-06	1.77767e-06	7.86842e-06	4.39727e-06	3.58653e-06	2.27934e-06	4.74329e-06	3.60897e-06	0	1.83359e-07	3.13601e-06	1.16364e-06	0	2.25733e-07	5.6479e-06	6.3074e-06	7.28829e-06	4.02669e-06	3.02651e-07	2.96462e-07	0	7.21971e-07	7.98717e-06	3.60763e-07	3.83953e-06	3.9604e-06	2.20621e-06	1.81696e-06
	Candidatus Phytoplasma	0	4.89523e-07	1.30187e-07	3.3568e-07	0	2.58482e-07	2.09711e-07	3.4048e-07	4.79123e-08	5.19201e-08	0	4.77529e-08	0	6.78784e-07	6.99147e-07	6.99081e-08	8.14551e-07	2.03911e-07	5.45525e-08	4.79464e-07	1.72494e-07	1.61161e-06	1.55884e-07	1.20622e-07	8.02709e-07	1.60692e-06	4.69854e-08	2.19253e-07	4.28776e-07	3.48729e-07	0	1.294e-06	6.25148e-08	2.86798e-07	5.83786e-08	1.66611e-07	2.15347e-07	2.43619e-07	0	4.47142e-07	3.38353e-07	1.44514e-06	0	8.57663e-08	6.40452e-07	9.6079e-07	1.79505e-06	4.19725e-07
	Candidatus Planktophila	6.35695e-06	1.34046e-05	2.98557e-06	6.66358e-06	4.42248e-06	6.35198e-06	1.13355e-05	4.14002e-06	1.04741e-05	5.61161e-06	1.11153e-05	6.7408e-06	1.0827e-05	2.15801e-05	1.18807e-05	9.04881e-06	4.53061e-06	2.30854e-06	8.62492e-06	7.24666e-06	6.82116e-06	1.05171e-05	4.34704e-06	6.11415e-06	5.56781e-06	3.23256e-06	2.08801e-06	1.74761e-06	1.57022e-06	1.51691e-06	3.29549e-06	3.5534e-06	3.90109e-06	4.40907e-06	1.9138e-06	3.22905e-06	1.77502e-06	6.28548e-06	2.3946e-06	5.3975e-06	1.78279e-06	2.61539e-06	2.30347e-06	3.34646e-06	4.15956e-06	3.05731e-06	7.05476e-06	4.28591e-06
	Candidatus Promineofilum	7.89399e-05	6.15925e-05	8.44996e-05	5.4351e-05	6.92805e-05	6.35526e-05	0.000120991	4.56094e-05	5.60389e-05	7.28063e-05	5.26449e-05	6.95181e-05	8.01643e-05	1.55379e-05	3.72788e-05	5.75219e-05	4.98435e-05	7.86983e-05	4.65026e-05	6.70194e-05	4.08908e-05	7.09208e-05	7.07847e-05	3.67432e-05	0.000115148	9.86255e-05	0.000151141	0.000119446	0.00028884	6.43878e-05	0.000240536	4.35868e-05	0.00017292	6.02169e-05	0.000178544	9.68372e-05	0.000172233	5.88969e-05	0.000348134	0.000106546	0.000219535	2.18704e-05	0.000177389	5.05797e-05	0.000144815	7.61126e-05	0.000159137	4.40054e-05
	Candidatus Protochlamydia	4.39231e-06	1.01595e-06	1.73151e-06	1.5156e-06	1.592e-06	7.53311e-07	3.20177e-06	6.4838e-06	1.82154e-06	2.92017e-06	3.93642e-06	5.82502e-07	2.04635e-06	8.77088e-07	2.30948e-06	6.37202e-06	2.6695e-06	1.45725e-05	2.73311e-06	3.1998e-06	7.00378e-06	2.77793e-06	1.68402e-06	7.35416e-06	5.49628e-06	7.74349e-06	9.62993e-06	7.68209e-06	1.6595e-05	1.02785e-05	2.39684e-06	4.82595e-06	9.22903e-06	1.25277e-05	5.13391e-06	3.71616e-06	8.47668e-06	2.41639e-06	1.557e-05	1.07785e-05	1.21236e-05	3.15902e-06	9.83379e-06	7.14742e-06	7.75684e-06	3.65557e-06	9.93734e-06	9.6941e-06
	Candidatus Rhabdochlamydia	6.38404e-07	9.18821e-07	6.45401e-06	3.92007e-06	8.81949e-07	9.24972e-06	3.85566e-06	1.29307e-06	1.15441e-06	6.61777e-06	3.33918e-07	1.62181e-06	2.88551e-06	1.07524e-05	3.43814e-06	5.0067e-06	1.01619e-05	2.61464e-05	4.20512e-06	5.4422e-06	8.22367e-06	7.32672e-06	6.45559e-06	4.06726e-06	8.34363e-06	5.74042e-05	2.62287e-05	1.81536e-05	4.80901e-05	1.88971e-05	4.07764e-06	5.20064e-06	1.73907e-05	3.23263e-05	1.32172e-05	6.81612e-06	2.30827e-05	4.68329e-06	4.46868e-05	2.36483e-05	2.59122e-05	4.42621e-06	3.33612e-05	6.71955e-06	1.64442e-05	2.52611e-06	2.03814e-05	1.41237e-05
	Candidatus Rubidus	1.65766e-07	1.44399e-07	9.58322e-08	1.59855e-07	2.20436e-07	2.0977e-07	5.82217e-07	8.16448e-07	1.25297e-07	8.89579e-08	3.46494e-08	0	6.33578e-07	7.03976e-07	8.32293e-07	3.06214e-06	2.51263e-06	6.37348e-06	1.77813e-07	1.38674e-06	4.73802e-06	4.30363e-07	1.13209e-06	1.02035e-06	5.11737e-07	2.6172e-06	3.89477e-06	2.01318e-06	4.8613e-06	1.31155e-06	2.50147e-07	6.2492e-07	1.25672e-06	2.52906e-06	6.50037e-07	7.09862e-07	1.60386e-06	6.89066e-07	8.07594e-06	3.3319e-06	3.59146e-06	8.98198e-07	1.69446e-06	3.12902e-06	5.78072e-06	1.0641e-06	2.09927e-06	2.41942e-06
	Candidatus Scalindua	8.85386e-06	2.06858e-05	1.76304e-05	1.46613e-05	1.48098e-05	1.72727e-05	1.18297e-05	3.08966e-05	1.34509e-05	2.77881e-05	1.72854e-05	1.15619e-05	7.79367e-05	8.74083e-06	2.16787e-05	3.08841e-05	2.35395e-05	4.16525e-05	1.78575e-05	1.48297e-05	1.99609e-05	3.06961e-05	3.45873e-05	1.79744e-05	0.000108508	3.12533e-05	1.58304e-05	1.95102e-05	1.95381e-05	2.05844e-05	3.2782e-05	1.43816e-05	2.2077e-05	1.15333e-05	1.38051e-05	2.6383e-05	1.95467e-05	1.83519e-05	1.74886e-05	2.67852e-05	1.82407e-05	8.73583e-06	2.53493e-05	8.63611e-06	2.58e-05	3.683e-05	3.71677e-05	1.6615e-05
	Candidatus Soleaferrea	5.39101e-07	3.92109e-07	4.77687e-07	4.57746e-07	1.09879e-06	3.62188e-07	8.85626e-07	6.56393e-08	4.68803e-07	6.35023e-08	2.13014e-07	0	2.65195e-07	1.14662e-07	2.40008e-07	8.55029e-08	3.67148e-07	4.98796e-07	1.33444e-07	4.33803e-07	2.10973e-07	2.58445e-07	3.81316e-07	2.9506e-07	2.41737e-07	8.02181e-07	1.14934e-07	1.85184e-07	3.77092e-07	3.40784e-07	9.11855e-07	2.5458e-07	1.75859e-06	1.31272e-07	7.14015e-08	0	2.95704e-07	6.054e-07	2.64005e-07	3.55379e-07	3.09739e-07	5.50959e-07	1.49834e-07	7.34291e-07	4.80792e-07	5.56763e-07	1.49309e-06	8.70405e-07
	Candidatus Solibacter	0.00372316	0.00574883	0.00292333	0.00737109	0.00356752	0.00966022	0.00563979	0.00695457	0.00943006	0.0133357	0.0101064	0.0119369	0.00544632	0.000866055	0.00565213	0.0106258	0.0136168	0.0284185	0.0128533	0.00572911	0.00834985	0.00852816	0.0196341	0.0114281	0.0134594	0.00462132	0.0128099	0.0136802	0.00294716	0.00658008	0.0133857	0.00283689	0.00778396	0.00147643	0.0134173	0.00498179	0.0143779	0.00250094	0.00794152	0.0048793	0.00286583	0.00118542	0.0178428	0.00107106	0.00381254	0.00375316	0.00248963	0.00101289
	Candidatus Sulfobium	3.74673e-06	1.26504e-05	4.75563e-06	9.87724e-06	1.38883e-05	1.08684e-05	6.73401e-06	1.00853e-05	8.70815e-06	1.4453e-05	1.28149e-05	1.04402e-05	2.44523e-05	5.71526e-07	1.28405e-05	1.79476e-05	1.06915e-05	3.09991e-05	1.97587e-05	7.50201e-06	1.28502e-05	8.66122e-06	2.57298e-05	1.1717e-05	1.85868e-05	1.68587e-05	1.57582e-05	1.35508e-05	2.5791e-06	3.93245e-06	2.91493e-05	6.43423e-06	2.68591e-05	1.92444e-06	2.766e-05	9.85008e-06	2.91404e-05	5.87093e-06	9.86108e-06	4.34721e-06	6.24448e-06	8.91142e-07	2.99473e-05	1.18402e-06	4.64556e-06	7.71608e-06	3.40321e-06	1.74101e-06
	Candidatus Sulfopaludibacter	0.00871192	0.0100791	0.00646567	0.0111765	0.00774731	0.0182244	0.0127943	0.00922478	0.0148523	0.0156392	0.0173944	0.0120988	0.0090005	0.00141932	0.00735844	0.0149037	0.0151593	0.0660445	0.0230802	0.00609574	0.012004	0.0123714	0.0379581	0.021039	0.0205968	0.00803254	0.0332332	0.0349026	0.00819629	0.0199259	0.0407448	0.00499746	0.0228742	0.00325068	0.0379087	0.0102948	0.0419314	0.00421609	0.0229146	0.00657807	0.00786763	0.00209823	0.0380995	0.00212367	0.00751462	0.00579623	0.005613	0.00198465
	Candidatus Sulfotelmatobacter	0.00155151	0.00406077	0.00211987	0.00234135	0.00172716	0.00623327	0.00347311	0.00233478	0.00367316	0.0030309	0.00471853	0.00395725	0.00628637	0.000807326	0.0035267	0.00656993	0.00455947	0.0213006	0.00961346	0.00171586	0.00537687	0.00346689	0.0177357	0.00814177	0.00293383	0.00159718	0.0105565	0.0104062	0.00426501	0.00481909	0.0265032	0.000747319	0.0109711	0.00206139	0.0224811	0.00352082	0.0165405	0.000531487	0.0146763	0.00159537	0.00675088	0.00040895	0.0117506	0.00167606	0.00171299	0.000498848	0.00332299	0.000837067
	Candidatus Sulfotelmatomonas	0.0103819	0.0023996	0.0130746	0.00354729	0.0085243	0.00323368	0.0110459	0.000920143	0.00469821	0.000981374	0.0019258	0.00380624	0.00394864	0.0131604	0.00380555	0.00364846	0.00496295	0.00380867	0.00804328	0.00801745	0.0105703	0.00516215	0.00298342	0.010335	0.00236728	0.00910158	0.011541	0.0105092	0.0159408	0.021282	0.0121683	0.00306707	0.0316958	0.0165132	0.00942773	0.00840853	0.00746797	0.00292228	0.0203582	0.00367925	0.0274934	0.00312513	0.00615213	0.00982565	0.00355773	0.00272218	0.00704385	0.00292645
	Candidatus Sumerlaea	8.18434e-06	7.08735e-06	7.66227e-06	1.41693e-05	1.19265e-05	1.4357e-05	9.97653e-06	2.25085e-05	9.20882e-06	1.79666e-05	1.38173e-05	6.90337e-06	2.01723e-05	7.86255e-07	1.77392e-05	1.76698e-05	1.2441e-05	2.53091e-05	1.22028e-05	8.08655e-06	1.08183e-05	1.69298e-05	1.84837e-05	1.26419e-05	3.6295e-05	2.9037e-05	2.16751e-05	3.58632e-05	2.92402e-05	1.29936e-05	1.43689e-05	1.35667e-05	1.0238e-05	1.25974e-05	1.54887e-05	1.45888e-05	2.94081e-05	8.55973e-06	2.0238e-05	2.87157e-05	4.32944e-05	3.78737e-06	2.45223e-05	3.65201e-06	1.6996e-05	2.9794e-05	2.20914e-05	4.37556e-06
	Candidatus Symbiobacter	8.74601e-07	2.46254e-06	1.84386e-06	1.8034e-06	1.71522e-06	2.54271e-06	1.70775e-06	1.35673e-06	8.8155e-07	2.9126e-06	3.3885e-06	2.54853e-06	3.96319e-06	4.10837e-05	1.65872e-06	7.13095e-07	1.13031e-06	1.39281e-06	1.76482e-06	6.67307e-06	9.72641e-07	1.0918e-05	1.21504e-06	1.86588e-06	5.48488e-06	5.4304e-06	6.80946e-06	4.64864e-06	1.12858e-05	1.25588e-06	2.01234e-06	2.63566e-06	1.6557e-07	5.82494e-06	3.53435e-06	4.97249e-06	7.8352e-06	1.08025e-06	9.71356e-06	5.23537e-06	1.35004e-05	1.3101e-06	4.02577e-06	8.70748e-07	1.16211e-05	3.61574e-06	2.11208e-05	1.88601e-06
	Candidatus Synechococcus spongiarum	1.57256e-06	6.88026e-07	1.59005e-06	4.99421e-07	2.51845e-06	2.03039e-07	1.26574e-06	2.15562e-07	9.38472e-07	3.25126e-07	4.91666e-07	7.22097e-07	7.51568e-06	4.95422e-06	6.80434e-07	1.17707e-07	1.65868e-07	1.3845e-06	7.22311e-07	6.80533e-07	4.14129e-07	7.59979e-07	1.30454e-06	5.01264e-07	1.00367e-06	1.20586e-06	1.12449e-06	1.11669e-06	1.68506e-06	5.74391e-07	9.22993e-07	1.46422e-06	2.22871e-06	2.22738e-06	1.52225e-06	5.60412e-07	8.97585e-07	1.20938e-06	1.76805e-06	9.57897e-07	1.4384e-06	1.26776e-06	9.19441e-07	1.26944e-06	1.69964e-06	1.0053e-06	1.21006e-06	1.6751e-06
	Candidatus Syntrophonatronum	3.44181e-07	2.81178e-07	2.53674e-07	1.81667e-07	3.89725e-07	1.43743e-07	1.71666e-07	2.39246e-07	9.40501e-08	1.24557e-06	3.37505e-07	5.87252e-07	1.66548e-07	1.84026e-07	7.96326e-07	2.07764e-07	9.43122e-07	3.12257e-07	4.27681e-07	6.65359e-08	5.1881e-07	2.1776e-06	3.62697e-07	7.84721e-07	7.43598e-07	1.66854e-07	1.27167e-06	2.37873e-06	7.55114e-08	1.05182e-06	6.78699e-07	1.41969e-07	2.9761e-07	0	1.65749e-06	1.98686e-06	2.85447e-07	6.6688e-07	2.27901e-07	1.0357e-07	3.98674e-07	4.5118e-07	1.09075e-06	3.36712e-07	7.18487e-08	0	8.56384e-08	2.93811e-07
	Candidatus Tenderia	1.28609e-05	1.56117e-05	1.76825e-05	1.29687e-05	1.33684e-05	1.04538e-05	1.22707e-05	1.24218e-05	1.16595e-05	1.67942e-05	1.25563e-05	1.20588e-05	9.84922e-05	0.000239643	0.000146741	2.68965e-05	4.0264e-05	8.21537e-05	1.51946e-05	0.000222977	5.17571e-05	0.000270359	4.46297e-05	2.45707e-05	0.000194205	0.000211177	0.000265633	0.00021006	0.00147714	0.000115537	2.25406e-05	0.000121655	1.80987e-05	0.000223589	0.00010799	0.000203696	4.74485e-05	4.14403e-05	0.00075741	0.00036284	0.000778747	1.15323e-05	0.000156797	3.66292e-05	0.000655456	0.000101887	0.000740893	3.10108e-05
	Candidatus Thermochlorobacter	5.54803e-06	2.94058e-06	4.59965e-06	4.59231e-06	2.11406e-06	6.77932e-06	1.06417e-05	5.78209e-06	9.01488e-06	4.14611e-06	5.28672e-06	4.4731e-06	1.8286e-05	1.36682e-06	1.872e-05	9.67129e-06	8.75925e-06	1.87959e-05	6.339e-06	1.33645e-05	6.88583e-06	1.06552e-05	1.4934e-05	8.16635e-06	1.75489e-05	2.63479e-05	8.5792e-06	9.67406e-06	5.22043e-06	6.98899e-06	1.94879e-05	3.10698e-05	6.47628e-06	5.5149e-06	7.69244e-06	8.16098e-06	9.72045e-06	5.38182e-06	6.86519e-06	1.54618e-05	5.04672e-06	6.70542e-07	1.05683e-05	1.78498e-06	1.49811e-05	1.31387e-05	3.4816e-05	3.88194e-06
	Candidatus Thiosymbion	8.78834e-06	6.45268e-06	9.35603e-06	1.05747e-05	8.39422e-06	1.09355e-05	8.89385e-06	1.54542e-05	1.12323e-05	1.1249e-05	8.07677e-06	8.58094e-06	2.31504e-05	0.000106094	3.33283e-05	1.22542e-05	8.95337e-06	1.08353e-05	9.13423e-06	1.44444e-05	7.32599e-06	1.35928e-05	1.21246e-05	8.22268e-06	3.2659e-05	2.26776e-05	2.47616e-05	2.57164e-05	5.46923e-05	2.13127e-05	1.08791e-05	1.63039e-05	1.45847e-05	2.21993e-05	2.45506e-05	1.92434e-05	2.11261e-05	1.00881e-05	3.89341e-05	3.67108e-05	6.72088e-05	5.07497e-06	2.3635e-05	5.86666e-06	3.13053e-05	1.9327e-05	6.13704e-05	1.18732e-05
	Candidatus Viridilinea	6.65821e-05	4.19532e-05	4.18432e-05	4.22458e-05	6.5629e-05	4.21098e-05	6.00801e-05	3.38645e-05	5.40637e-05	7.97096e-05	4.82425e-05	4.08125e-05	7.24455e-05	8.63811e-06	3.49948e-05	3.7757e-05	3.59248e-05	3.44464e-05	3.27441e-05	5.35035e-05	2.7531e-05	4.0395e-05	2.93588e-05	2.97671e-05	0.000116541	9.39554e-05	7.55678e-05	7.49547e-05	8.44468e-05	5.82954e-05	0.000114248	3.31909e-05	0.000117734	6.75107e-05	8.63886e-05	5.31161e-05	7.87987e-05	4.58373e-05	0.000106639	5.50781e-05	0.000139487	3.68889e-05	7.40381e-05	4.32254e-05	5.59039e-05	7.98143e-05	5.7496e-05	5.7923e-05
	Candidimonas	0.000174977	0.000112735	0.000170811	0.000134671	0.000124534	0.000166045	0.000129328	0.000150911	0.000180026	0.000151988	0.00016142	0.000109176	0.000316802	0.0118985	0.000573162	0.00016534	0.000198158	0.000229041	0.000229841	0.000556304	0.000166613	0.000280171	0.00016308	0.000172907	0.000317904	0.000462223	0.000393471	0.00045856	0.00104657	0.000365746	0.00020186	0.000306402	0.000191553	0.000669926	0.00026014	0.000303672	0.000241441	0.000289112	0.000580988	0.000547103	0.000802692	0.000256335	0.00031654	0.000360825	0.000734354	0.000255648	0.00138103	0.00039675
	Caproiciproducens	6.18544e-07	1.88211e-07	1.50641e-07	2.21226e-07	2.50564e-07	4.52486e-07	2.69775e-07	0	1.0852e-07	0	1.57578e-07	3.8914e-07	7.65099e-08	6.61611e-08	1.38487e-07	1.58339e-07	3.24757e-07	1.07929e-07	1.15497e-07	1.78965e-07	1.826e-07	1.67766e-07	1.65017e-07	4.2563e-08	3.9583e-07	1.22734e-07	1.0642e-07	0	0	9.87322e-08	0	0	1.32355e-07	0	0	2.35163e-07	4.26559e-08	4.8256e-08	0	3.19268e-07	7.63773e-08	0	2.12629e-07	4.53956e-08	9.66274e-08	6.22932e-08	6.16916e-08	8.31388e-08
	Capsulimonas	0.000834497	0.000263211	0.000895982	0.000252705	0.000931208	0.000288069	0.00037151	0.000189057	0.000244667	0.000222041	0.000243569	0.00021685	0.000205923	7.29679e-05	0.000145816	0.000187425	0.000133158	0.000206005	0.000154028	0.000200014	0.00015479	0.000175697	0.000191742	0.000237493	0.000235831	0.00019577	0.00022395	0.000236759	0.000202877	0.000200136	0.000283728	0.000144481	0.000384606	0.000158303	0.000207976	0.000159491	0.000225497	0.000147501	0.000245288	0.00018582	0.000300488	0.000119899	0.000251767	0.000117432	0.000189486	0.000171534	0.00022381	0.000127214
	Carboxydocella	2.19715e-05	1.54746e-05	2.29425e-05	1.31844e-05	1.56791e-05	1.9588e-05	2.79615e-05	9.06942e-06	1.58627e-05	9.69239e-06	1.59979e-05	2.32628e-05	2.53934e-05	1.90757e-05	1.028e-05	1.75853e-05	1.47568e-05	5.71032e-05	2.06678e-05	1.33245e-05	1.90222e-05	1.04344e-05	3.85627e-05	1.8271e-05	8.49149e-06	1.45346e-05	3.06141e-05	3.11405e-05	2.09685e-05	2.48632e-05	4.25565e-05	9.10418e-06	4.33206e-05	1.79795e-05	3.07687e-05	1.44505e-05	4.10273e-05	7.65732e-06	2.63039e-05	7.80436e-06	3.28365e-05	6.7675e-06	3.5695e-05	1.57318e-05	2.84249e-05	6.09014e-06	1.551e-05	1.62656e-05
	Carboxydothermus	2.51683e-05	2.54037e-05	1.94083e-05	2.20299e-05	2.7045e-05	1.50786e-05	2.25192e-05	1.42217e-05	1.52882e-05	2.25642e-05	2.09725e-05	1.63356e-05	2.44694e-05	1.28306e-05	2.29709e-05	3.20482e-05	2.17164e-05	3.208e-05	2.37253e-05	2.01345e-05	2.50477e-05	2.32328e-05	3.60699e-05	2.38167e-05	2.18429e-05	2.21463e-05	2.75628e-05	2.3105e-05	2.64912e-05	1.89939e-05	3.2507e-05	1.55821e-05	3.67043e-05	2.22405e-05	2.8779e-05	2.61995e-05	2.55221e-05	2.38606e-05	3.92533e-05	2.1621e-05	2.92826e-05	2.52557e-05	2.48734e-05	2.51261e-05	2.31436e-05	2.23427e-05	3.04218e-05	1.72349e-05
	Cardiobacterium	3.74055e-07	4.20198e-07	4.26669e-07	5.69676e-07	1.64188e-06	2.21876e-07	1.23797e-07	8.49911e-08	1.22872e-07	0	2.94118e-07	7.56245e-08	1.46206e-07	6.90097e-07	1.44449e-07	4.31408e-07	2.90451e-07	3.34936e-07	1.10354e-07	0	0	2.49984e-07	4.38771e-07	0	1.03027e-06	1.09617e-07	5.06648e-07	4.34894e-07	5.15009e-07	2.64541e-07	1.542e-06	3.50403e-07	8.42361e-07	7.01107e-07	1.43034e-06	2.65866e-06	5.60075e-06	4.5406e-07	6.08033e-07	5.52406e-07	7.79634e-07	7.0078e-07	1.37967e-06	1.41664e-06	4.63066e-07	3.18589e-07	9.01213e-07	6.52281e-07
	Carnobacterium	0	1.98799e-07	8.77853e-08	7.08396e-07	3.02889e-07	1.99492e-07	6.92789e-07	5.86794e-07	2.15199e-07	2.40679e-07	1.00918e-07	0	1.30589e-07	1.95618e-07	5.39588e-07	1.1143e-06	3.89827e-07	0	6.74265e-07	8.38264e-07	1.07306e-06	9.29872e-07	2.81654e-07	9.31918e-08	3.64173e-07	1.74267e-06	3.07309e-07	8.87684e-08	1.72809e-06	2.72873e-07	2.91399e-07	3.58714e-06	6.59725e-07	6.67414e-07	3.65441e-07	1.90828e-07	7.13465e-08	5.4729e-07	7.68595e-07	2.33867e-07	4.45422e-07	9.87899e-06	0	2.68442e-07	3.12106e-07	5.15497e-07	6.31523e-07	0
	Castellaniella	0.000185418	2.83724e-05	0.000234444	4.57784e-05	6.4027e-05	7.02604e-05	0.000113716	3.26997e-05	6.21241e-05	3.33147e-05	4.24143e-05	3.37477e-05	0.000267947	0.0151525	0.000417954	5.45986e-05	7.11721e-05	9.53552e-05	9.42958e-05	0.00038558	5.86256e-05	0.000268295	5.75715e-05	7.14416e-05	0.000144096	0.000341895	0.000180241	0.000162535	0.000712222	0.000318957	0.000100987	0.000212966	2.67268e-05	0.000476842	9.08899e-05	0.000165245	4.94501e-05	0.00018538	0.000337145	0.000335181	0.000411867	0.000227175	0.000128867	0.000264993	0.000604241	0.000140135	0.00178977	0.000397383
	Catalinimonas	1.30249e-05	1.61921e-05	1.0883e-05	1.92111e-05	1.06048e-05	1.91203e-05	1.00548e-05	5.68015e-05	1.28393e-05	4.08935e-05	2.26374e-05	1.39693e-05	2.06526e-05	2.74708e-07	7.78875e-05	3.07628e-05	5.04711e-05	2.78735e-05	8.83919e-06	2.03384e-05	1.6526e-05	3.25747e-05	2.46657e-05	1.96285e-05	7.37009e-05	6.74115e-05	1.99836e-05	2.76945e-05	1.21494e-05	1.54291e-05	2.05083e-05	4.3332e-05	4.79766e-06	3.23801e-06	1.42145e-05	3.66918e-05	2.13187e-05	2.25951e-05	1.05094e-05	4.36175e-05	1.27201e-05	6.80355e-06	2.31286e-05	8.45574e-06	3.62505e-05	6.1236e-05	3.9872e-05	1.20498e-05
	Catellatospora	0.000939113	0.00122334	0.00102181	0.00101831	0.000973435	0.00130069	0.00114259	0.00119933	0.00125254	0.00148663	0.0011777	0.00115985	0.000540211	7.84703e-05	0.000569596	0.000960763	0.00123082	0.000745757	0.000773623	0.00068174	0.000921197	0.00108867	0.000825084	0.000597443	0.00157814	0.00238081	0.000522199	0.000485566	0.00044007	0.000339798	0.000681097	0.00130712	0.000694726	0.000394934	0.000619343	0.000762364	0.000749426	0.00095769	0.000619843	0.000616157	0.000543277	0.000489642	0.000678311	0.00064748	0.00100304	0.00200459	0.000470658	0.000501858
	Catelliglobosispora	0.000322295	0.000394886	0.000261499	0.000374216	0.0002919	0.000444909	0.000316372	0.000467301	0.000396617	0.000560965	0.000422833	0.000341459	0.000259782	7.80192e-05	0.000281879	0.000370082	0.000444077	0.000312816	0.000355642	0.000302767	0.000342851	0.000457399	0.000342782	0.000249847	0.00109212	0.00161752	0.000310346	0.000270577	0.000296235	0.000192729	0.00035674	0.000479391	0.000438865	0.000238769	0.000406196	0.000413569	0.00040262	0.00057466	0.000397348	0.000276445	0.000346882	0.000327411	0.000408491	0.000363222	0.000477467	0.00177182	0.000299125	0.000296229
	Catenovulum	3.23967e-06	2.69814e-06	5.39451e-06	1.71205e-06	7.74213e-06	1.27874e-06	8.7482e-06	1.21062e-06	6.10759e-06	1.00808e-06	3.34015e-06	1.98379e-06	4.22219e-06	1.35234e-06	2.14967e-06	7.10648e-06	2.67442e-06	9.91139e-06	4.93634e-06	3.8615e-06	5.90141e-06	5.62432e-06	8.73202e-06	2.68539e-06	3.14211e-06	9.77465e-07	1.1007e-06	1.35132e-06	8.85673e-07	1.87832e-07	2.09641e-06	9.68231e-07	4.36088e-06	1.56851e-07	2.64973e-06	9.70601e-07	2.0267e-06	5.89272e-07	2.88604e-06	3.60813e-06	1.77324e-06	0	2.09747e-06	4.0251e-07	7.02396e-07	8.59967e-08	1.15405e-06	0
	Catenulispora	0.00565374	0.00483206	0.00595686	0.00440493	0.00632953	0.00442354	0.00620997	0.00196977	0.00559893	0.00361061	0.0045592	0.00708856	0.0143927	0.000730847	0.00957354	0.00672687	0.0089465	0.0149645	0.0348905	0.00705629	0.017187	0.00946747	0.00902009	0.0402453	0.002275	0.00242035	0.00419028	0.00465765	0.00499895	0.00360029	0.00827435	0.00646262	0.00993074	0.00394338	0.004593	0.0113186	0.00657327	0.00689421	0.0128108	0.00241325	0.00443681	0.00874007	0.00416749	0.0107846	0.0024889	0.00534032	0.00280195	0.0124615
	Catenuloplanes	0.000173526	0.000264682	0.000201495	0.000245537	0.00020613	0.00024841	0.000226868	0.000256854	0.000249828	0.000296606	0.000249626	0.000252709	0.000121482	2.58347e-05	0.000114022	0.000210931	0.000232578	0.000122486	0.000145467	0.000164155	0.000205505	0.000198762	0.000135755	0.000158293	0.000225294	0.000224947	0.000151901	0.000120685	0.000103056	0.000118597	0.000117392	0.000204914	0.000118347	0.000133551	0.000150924	0.000150648	0.000140825	0.000270221	0.000130331	0.000145743	9.88355e-05	0.000191992	0.000131676	0.000180111	0.000203264	0.000259871	0.000159496	0.000172999
	Caulobacter	0.000747431	0.00218587	0.00138819	0.00155336	0.00172852	0.00143737	0.00119853	0.0014979	0.00135624	0.000851406	0.00131212	0.00157743	0.000845718	0.00086798	0.00188395	0.00177513	0.00211543	0.00148224	0.00144442	0.0018165	0.00152549	0.000866659	0.0012734	0.00140782	0.00135599	0.00117963	0.00178441	0.0013824	0.00111179	0.00248192	0.000906215	0.00134611	0.000748321	0.00118924	0.00138572	0.00110968	0.0014225	0.000622418	0.00106983	0.00148826	0.000866837	0.00060439	0.00123602	0.000856193	0.00114014	0.00100319	0.00130057	0.0008393
	Cecembia	2.39464e-06	7.45079e-07	4.35117e-07	2.80276e-06	2.01655e-06	2.48235e-06	6.77345e-07	1.52355e-05	1.02838e-06	2.26931e-06	2.97579e-06	1.02658e-06	8.19286e-07	5.66576e-06	8.77681e-06	1.88062e-06	3.61273e-06	3.02388e-06	4.15298e-07	4.08655e-06	8.97287e-07	2.61852e-06	8.77776e-07	1.07628e-06	4.72228e-06	9.3447e-06	9.55981e-07	1.33731e-06	5.80349e-07	9.72981e-07	2.97992e-07	6.88147e-06	2.43624e-07	6.21276e-07	2.27505e-07	5.83618e-06	6.01989e-07	7.95508e-07	3.66674e-07	6.481e-06	4.1324e-08	1.37241e-07	1.11629e-06	5.60314e-07	5.52452e-06	5.01481e-06	7.03255e-06	4.4908e-07
	Celeribacter	7.42193e-06	9.8746e-06	4.08234e-06	9.04325e-06	5.14695e-06	1.36213e-05	2.63157e-06	8.27534e-06	8.66347e-06	1.17152e-05	7.66519e-06	8.14166e-06	9.66634e-06	2.24526e-06	8.07747e-06	9.00689e-06	8.54828e-06	1.27013e-05	1.2124e-05	7.03166e-06	2.19863e-05	9.93366e-06	1.26125e-05	8.46249e-06	6.64834e-06	8.70694e-06	1.00439e-05	9.6656e-06	7.97962e-06	4.28189e-06	5.39845e-06	7.58378e-06	4.67977e-06	9.29519e-06	4.95553e-06	5.64024e-06	5.82205e-06	3.27487e-06	1.17624e-05	3.29821e-06	1.11967e-05	5.79143e-06	6.20101e-06	4.59809e-06	5.47103e-06	4.87932e-06	6.30868e-06	2.47034e-06
	Cellulomonas	0.00182576	0.00181248	0.00189421	0.0020289	0.00199007	0.00162615	0.00192239	0.00294098	0.0016545	0.00155812	0.00217467	0.00155572	0.000810412	0.000883885	0.00112612	0.00248473	0.00101589	0.000945422	0.00109813	0.00397371	0.00113007	0.00195481	0.00118903	0.000980945	0.0013928	0.00103357	0.00115366	0.000931221	0.000940366	0.000781053	0.00126179	0.00166733	0.00134571	0.00102186	0.00131592	0.00089739	0.00115512	0.00154752	0.00111838	0.00116722	0.00102736	0.00132704	0.0011672	0.00156301	0.00111588	0.00160061	0.00105882	0.00134329
	Cellulosilyticum	2.58341e-06	0	2.28238e-06	2.75591e-07	1.30428e-06	8.72238e-07	2.1764e-06	8.06532e-08	1.16496e-06	9.2367e-07	4.08613e-07	7.17647e-08	0	0	2.90919e-07	4.30405e-07	5.27643e-07	0	2.15767e-07	3.34334e-07	5.39892e-07	8.2672e-08	0	4.38907e-07	1.32024e-06	7.99942e-07	4.27789e-07	2.85826e-07	4.58041e-07	5.73121e-07	1.24492e-07	7.18173e-07	0	8.112e-07	4.99221e-07	8.34628e-07	3.93909e-07	6.64948e-07	7.43175e-07	0	2.8544e-07	1.85308e-06	0	1.07186e-06	1.98972e-06	8.71656e-07	9.74072e-06	1.44613e-06
	Cellulosimicrobium	8.5777e-05	9.20732e-05	9.75783e-05	0.000254963	0.000100896	0.000162746	7.68055e-05	0.00112437	0.000102691	0.000139365	0.000266582	8.87514e-05	0.000111073	9.36842e-05	0.00139795	0.000595484	0.000172752	2.91217e-05	3.9459e-05	0.000494023	6.55224e-05	0.000292042	3.75987e-05	9.76416e-05	0.000277272	0.000501552	5.30457e-05	6.4567e-05	6.72392e-05	5.43902e-05	3.46354e-05	0.000397209	3.95025e-05	7.68654e-05	5.89497e-05	0.000134483	5.60429e-05	0.000144123	4.10621e-05	0.000209629	4.42251e-05	9.95131e-05	5.2428e-05	9.4745e-05	0.000448537	0.000431522	0.000181103	0.000150449
	Cellvibrio	2.40412e-05	2.3333e-05	4.42233e-05	3.37841e-05	2.34294e-05	4.27208e-05	2.01792e-05	0.000108719	2.5073e-05	4.17675e-05	3.87532e-05	2.42638e-05	3.37314e-05	4.46974e-05	0.000132282	0.000111056	6.30277e-05	2.63305e-05	2.17864e-05	0.000121506	3.74963e-05	9.73411e-05	3.39174e-05	2.79087e-05	0.000226182	0.000162638	2.3679e-05	3.54756e-05	2.59092e-05	5.50616e-05	1.78742e-05	0.000172039	2.25109e-05	3.15777e-05	2.45154e-05	6.66353e-05	3.0065e-05	3.41234e-05	1.08549e-05	0.000157513	2.68075e-05	1.30861e-05	5.60837e-05	1.54939e-05	8.79933e-05	0.00019359	0.000141812	2.13482e-05
	Cephaloticoccus	4.35912e-06	1.21277e-05	9.48334e-06	7.87414e-06	1.08959e-05	7.6035e-06	1.02326e-05	1.12891e-05	8.3626e-06	6.19084e-06	9.55104e-06	1.05029e-05	1.29878e-05	4.44959e-06	7.78804e-06	7.30063e-06	1.05525e-05	3.11852e-06	9.67774e-06	1.69254e-05	8.46344e-06	9.46784e-06	6.21966e-06	1.00428e-05	7.20275e-06	8.50035e-06	8.57894e-06	1.02483e-05	1.5902e-05	1.76813e-05	5.23631e-06	2.11453e-05	6.68563e-06	8.7818e-06	4.78145e-06	9.33121e-06	4.81068e-06	4.56985e-06	1.36156e-05	3.51183e-05	1.03703e-05	1.75907e-05	4.29801e-06	3.47659e-06	1.13105e-05	8.19942e-06	2.84261e-05	5.05142e-06
	Cereibacter	6.04512e-06	1.23585e-06	5.23063e-06	3.09946e-06	6.51008e-06	1.88471e-06	3.91603e-06	1.53251e-06	2.01574e-06	2.67036e-06	1.46265e-06	1.92729e-06	1.10309e-06	2.87797e-06	3.46311e-06	2.76685e-06	2.99519e-06	4.28723e-06	1.7844e-06	1.9984e-06	2.79154e-06	2.43713e-06	1.71033e-06	1.95135e-06	7.16634e-06	5.32611e-06	1.76718e-06	2.23829e-06	8.56778e-07	3.31708e-06	8.90778e-07	1.98694e-06	4.26576e-07	1.56665e-06	2.53897e-06	2.65377e-06	1.59661e-06	2.55958e-06	2.73462e-06	5.2049e-06	1.26107e-06	5.39977e-07	2.21869e-06	2.55764e-06	2.23715e-06	1.30797e-06	2.18293e-06	3.44162e-06
	Cesiribacter	8.76552e-06	1.34225e-05	8.11499e-06	1.79869e-05	3.0217e-05	1.28221e-05	1.14328e-05	2.80466e-05	1.12682e-05	7.74128e-06	1.57958e-05	1.07195e-05	6.43587e-06	8.2212e-07	2.11918e-05	6.05446e-06	7.13047e-06	5.65387e-06	5.25882e-06	1.01203e-05	5.16212e-06	1.15093e-05	3.71853e-06	9.72294e-06	1.60497e-05	1.86553e-05	1.87239e-05	1.27358e-05	8.19555e-06	1.56267e-05	7.7801e-06	1.29923e-05	2.83199e-06	7.1015e-06	6.19942e-06	1.10479e-05	7.00928e-06	1.37086e-05	5.37557e-06	1.61428e-05	4.64511e-06	1.1896e-05	6.07632e-06	7.27447e-06	8.34743e-06	9.08368e-06	1.11604e-05	1.03057e-05
	Chelativorans	5.20351e-05	6.53368e-05	4.41489e-05	6.12364e-05	4.56561e-05	6.03718e-05	5.60885e-05	7.61399e-05	6.39652e-05	8.27396e-05	7.35898e-05	5.61406e-05	6.58604e-05	0.000101529	6.95457e-05	5.9771e-05	6.49252e-05	9.99289e-05	6.45183e-05	4.0081e-05	7.43764e-05	6.07984e-05	7.51029e-05	5.28353e-05	8.16314e-05	6.72327e-05	5.32193e-05	5.56371e-05	4.22622e-05	5.74567e-05	4.54135e-05	4.74257e-05	4.06882e-05	4.71764e-05	5.43205e-05	5.11261e-05	5.80002e-05	5.1402e-05	4.20902e-05	6.71453e-05	3.96041e-05	3.61433e-05	7.07583e-05	4.13034e-05	6.63883e-05	6.44894e-05	9.3821e-05	3.65639e-05
	Chelatococcus	0.000195736	0.000188167	0.000194246	0.000190648	0.000205388	0.000231991	0.000179748	0.000189427	0.000250027	0.0002556	0.000214436	0.00018616	0.000252877	0.000105732	0.000231995	0.000207316	0.000215108	0.000316257	0.000266829	0.000210601	0.000266552	0.000203102	0.000234565	0.000203696	0.000201112	0.000189626	0.000224499	0.000235049	0.000193504	0.000219743	0.000182782	0.000170363	0.000167961	0.000243445	0.000192697	0.00018246	0.000237969	0.000171737	0.000173556	0.00020433	0.000206754	0.000121701	0.000237862	0.000164565	0.000207647	0.000172906	0.000231477	0.000186008
	Chitinibacter	4.2639e-07	3.93547e-07	6.30706e-08	1.55191e-06	9.66417e-07	1.10902e-06	1.06603e-07	4.97167e-06	5.98427e-07	7.86374e-07	1.12208e-06	4.36958e-07	2.44289e-06	7.71556e-08	2.10766e-06	3.36507e-06	4.36702e-06	5.31421e-06	3.23332e-06	5.98918e-07	2.26852e-06	2.28936e-06	3.70043e-06	1.41329e-06	5.14858e-06	2.08108e-06	2.06172e-07	1.01434e-06	4.08144e-07	5.12001e-07	0	2.037e-06	0	3.30046e-07	2.83109e-07	2.21446e-06	3.80298e-07	6.43625e-07	1.53217e-07	4.39308e-06	2.15926e-07	3.0912e-07	1.01611e-06	5.95636e-07	1.98028e-06	4.74302e-06	1.29563e-06	1.50363e-06
	Chitinilyticum	2.98617e-06	5.32362e-06	9.47528e-07	9.95891e-06	9.72599e-07	1.50252e-05	4.19922e-06	1.34113e-05	1.12191e-05	1.08506e-05	1.01652e-05	6.05929e-06	1.38047e-05	6.86311e-06	2.07735e-05	1.28097e-05	1.68798e-05	1.32345e-05	9.81265e-06	1.96355e-05	1.64712e-05	2.96892e-05	1.09458e-05	1.17444e-05	2.66243e-05	2.66273e-05	2.7496e-05	3.00372e-05	8.56669e-05	1.70254e-05	7.77305e-06	2.15226e-05	7.56633e-06	1.61198e-05	1.77038e-05	1.45086e-05	1.03532e-05	6.8353e-06	4.98455e-05	5.07718e-05	4.93806e-05	1.49601e-06	1.93744e-05	5.33282e-06	6.21185e-05	1.52771e-05	6.66493e-05	6.8116e-06
	Chitinimonas	2.74993e-05	4.53511e-05	4.89518e-05	5.24736e-05	2.64491e-05	7.3335e-05	4.11021e-05	0.000166121	7.60732e-05	0.000100219	7.43888e-05	4.67541e-05	9.76345e-05	3.02884e-05	0.000109759	9.02187e-05	0.000107442	0.000136005	6.11759e-05	8.4253e-05	6.4375e-05	0.000100791	8.33066e-05	6.57192e-05	0.00012716	0.000111913	9.45772e-05	9.95966e-05	0.000298199	6.07587e-05	2.80999e-05	0.00011391	2.34487e-05	5.9141e-05	6.59477e-05	0.0001037	6.50532e-05	5.64196e-05	0.000167366	0.000161419	0.000152182	2.20833e-05	8.05703e-05	2.83318e-05	0.000178269	0.00011588	0.000156129	3.41015e-05
	Chitiniphilus	5.47663e-06	9.90087e-06	4.56896e-06	1.70581e-05	5.99975e-06	2.05605e-05	3.82266e-06	3.29906e-05	1.75525e-05	2.27398e-05	1.45464e-05	7.53645e-06	2.00072e-05	2.83955e-05	3.21694e-05	3.18033e-05	3.41817e-05	2.52549e-05	1.53005e-05	3.37734e-05	1.65109e-05	2.94229e-05	2.2219e-05	1.59796e-05	3.92244e-05	2.63912e-05	1.41313e-05	1.90706e-05	1.79747e-05	1.41288e-05	3.11142e-06	3.30362e-05	4.80431e-06	1.23852e-05	1.02502e-05	1.98994e-05	1.02859e-05	1.1198e-05	7.20223e-06	5.21883e-05	2.1815e-05	4.70723e-06	1.92437e-05	6.29396e-06	3.86391e-05	3.19865e-05	2.7825e-05	9.72921e-06
	Chitinispirillum	2.33161e-07	1.84676e-07	3.95638e-08	1.36653e-06	1.80619e-07	5.38517e-07	3.33272e-07	8.69805e-07	3.96728e-07	6.19901e-07	1.2902e-06	3.21328e-07	1.07917e-06	2.3888e-08	3.80732e-06	2.52864e-06	1.97487e-06	1.9768e-06	1.83914e-06	4.987e-07	3.20754e-06	8.65602e-06	2.28071e-06	4.5751e-06	2.20558e-06	9.81083e-07	2.547e-06	2.62153e-06	8.67919e-07	6.15128e-07	1.35195e-06	1.83504e-06	3.8606e-07	1.85357e-07	1.88381e-06	5.86799e-06	2.65212e-06	2.33454e-06	1.6384e-06	1.89071e-06	1.20783e-06	2.40883e-06	2.85152e-06	1.32653e-07	8.19092e-07	1.34454e-06	3.25153e-06	3.95196e-07
	Chitinophaga	0.000181878	0.000388845	0.000212112	0.000525512	0.000322774	0.000422671	0.00013659	0.00124696	0.000482472	0.000665561	0.000508459	0.000275513	0.000628448	0.000377457	0.0134799	0.000339341	0.00277966	0.000221813	0.000354371	0.000940171	0.00108324	0.000619624	0.000316651	0.00150614	0.000759045	0.00113144	0.000232479	0.000607008	0.000301696	0.000679537	8.70956e-05	0.00111329	9.39907e-05	0.000205007	0.000173513	0.00139951	0.000317052	0.000265623	0.000155518	0.000709479	9.97046e-05	0.000110848	0.000545986	0.000237251	0.000556517	0.000740301	0.000559302	0.000397249
	Chlamydia	2.13146e-05	1.95034e-05	2.28599e-05	1.9494e-05	1.91972e-05	1.82774e-05	2.72846e-05	2.02502e-05	2.01178e-05	2.21543e-05	2.11987e-05	1.93797e-05	2.98563e-05	1.17946e-05	3.02495e-05	3.41595e-05	2.8138e-05	4.65602e-05	2.16348e-05	2.11942e-05	3.20204e-05	2.23791e-05	3.76291e-05	2.16828e-05	4.35991e-05	3.76908e-05	3.40557e-05	2.73803e-05	3.17469e-05	2.735e-05	4.34221e-05	3.04031e-05	3.68549e-05	2.71152e-05	3.55266e-05	2.96731e-05	3.61104e-05	2.81943e-05	4.83856e-05	3.8948e-05	2.74832e-05	2.19141e-05	4.88829e-05	2.7428e-05	3.24913e-05	2.17547e-05	4.52283e-05	2.46613e-05
	Chlorobaculum	7.93497e-06	9.46997e-06	9.40236e-06	1.56617e-05	1.02329e-05	1.33686e-05	7.63115e-06	3.74432e-05	1.29203e-05	1.71716e-05	1.46869e-05	8.35662e-06	1.79932e-05	1.78816e-05	4.35183e-05	2.12311e-05	1.92294e-05	1.60788e-05	1.5996e-05	2.06175e-05	1.40876e-05	1.9671e-05	1.69042e-05	1.7895e-05	4.21588e-05	3.64547e-05	2.36318e-05	4.58517e-05	6.09043e-05	3.00268e-05	2.32768e-05	3.35846e-05	1.61282e-05	2.58901e-05	2.86365e-05	2.35109e-05	2.27521e-05	8.83947e-06	4.66177e-05	4.89349e-05	8.3143e-05	7.4435e-06	2.90447e-05	5.26101e-06	4.71007e-05	2.06825e-05	5.62649e-05	8.1398e-06
	Chlorobium	2.34702e-05	1.48447e-05	1.51341e-05	1.67035e-05	1.93532e-05	2.13186e-05	2.21552e-05	2.17662e-05	1.39666e-05	2.09573e-05	2.05447e-05	1.18721e-05	5.67488e-05	7.29328e-05	4.17987e-05	2.24375e-05	1.96237e-05	3.98722e-05	3.50165e-05	5.6453e-05	2.33516e-05	5.54239e-05	3.18613e-05	2.32e-05	2.86192e-05	2.24937e-05	3.03547e-05	2.16389e-05	6.58158e-05	2.88403e-05	4.86755e-05	2.08905e-05	2.14955e-05	2.8392e-05	2.90377e-05	3.24584e-05	3.01758e-05	1.13879e-05	4.14586e-05	3.93566e-05	5.64024e-05	1.38645e-05	3.77154e-05	1.57901e-05	3.25957e-05	1.82042e-05	4.77522e-05	1.46311e-05
	Chloroflexus	0.000119893	8.40735e-05	7.60764e-05	7.72175e-05	0.000111198	8.82665e-05	0.000112405	9.64667e-05	0.000104777	0.000162871	9.77689e-05	6.29604e-05	0.000130875	5.32706e-05	7.97422e-05	6.80062e-05	6.11476e-05	0.000105488	9.20485e-05	7.19462e-05	6.11175e-05	8.47816e-05	8.12726e-05	6.41e-05	0.000201405	0.000197926	0.000161448	0.000150146	0.000151125	0.000103848	0.000214119	7.45953e-05	0.000191435	9.26759e-05	0.000136231	0.000110394	0.000138575	0.000108133	0.000214597	9.82106e-05	0.000211632	5.91258e-05	0.000157457	7.68793e-05	0.000144423	0.000161782	0.000158002	9.40225e-05
	Chlorogloeopsis fritschii	0	3.60766e-07	3.73642e-07	1.50595e-06	0	4.58298e-08	0	2.03411e-07	4.53996e-08	2.95183e-07	1.23771e-07	1.04072e-06	6.8485e-08	0	2.79579e-07	1.98726e-07	4.0453e-07	2.89825e-07	3.53825e-07	1.60194e-07	1.63448e-07	4.50508e-07	2.95417e-07	9.52467e-07	3.22901e-06	5.98232e-07	7.4333e-07	3.75166e-07	0	2.00119e-07	1.98961e-07	3.10107e-07	5.00496e-08	0	5.5317e-08	8.89261e-08	6.34217e-07	1.2264e-07	0	4.47185e-07	1.52062e-07	0	1.57113e-06	0	3.4402e-07	2.37473e-07	1.41246e-06	0
	Chloroherpeton	8.28633e-07	1.68705e-06	1.33519e-06	1.67438e-06	6.07904e-07	4.6642e-06	1.99457e-06	2.05592e-06	5.74632e-06	2.67152e-06	2.88878e-06	1.42939e-06	2.07438e-05	3.55915e-05	1.54568e-05	7.90414e-06	8.07911e-06	9.54728e-06	1.92335e-06	5.90362e-05	6.8088e-06	7.0968e-05	9.51294e-06	8.58919e-06	4.36073e-05	4.64957e-05	2.8472e-05	2.04535e-05	9.43967e-05	7.50281e-06	6.98845e-07	7.2757e-06	1.82239e-06	2.26927e-05	1.85228e-05	3.0811e-05	7.23023e-06	5.3858e-06	6.22082e-05	3.42114e-05	7.29231e-05	2.2768e-07	2.91194e-05	1.38981e-06	6.93714e-05	3.33429e-05	0.000112312	1.69041e-06
	Chondromyces	8.76119e-05	0.000215957	9.60802e-05	0.000379677	0.000216894	0.000339212	0.000146678	0.000969916	0.000200258	0.000565088	0.000396277	0.000176231	0.000382368	3.49207e-05	0.000598317	0.000636401	0.000510276	0.00030883	0.000166454	0.000703016	0.000335112	0.000569123	0.000327319	0.000365603	0.00122598	0.000625743	0.000340456	0.000491751	0.000237946	0.000545838	0.000157569	0.000734913	0.000108661	0.000233857	0.000335746	0.000481288	0.000440562	0.00027555	0.000282671	0.00101456	0.000195173	0.00013519	0.000560938	9.38353e-05	0.000533586	0.000740592	0.000742214	0.000187581
	Christensenella	3.12434e-07	6.30176e-07	1.20628e-07	0	1.08346e-06	7.93246e-07	3.35487e-07	2.23795e-07	6.79341e-07	3.75265e-07	5.46081e-07	4.21296e-07	1.13079e-06	1.73731e-07	7.24647e-08	1.28985e-07	3.36375e-07	2.23735e-06	5.51368e-07	1.64307e-07	1.25868e-07	7.07136e-07	6.57798e-07	1.02686e-07	3.32771e-07	9.10282e-07	3.80724e-07	1.40291e-07	2.79625e-07	2.36276e-06	3.29384e-06	0	5.70208e-07	4.47519e-07	3.80026e-07	1.74319e-07	3.52836e-07	3.46352e-07	2.62511e-08	0	0	9.54214e-08	1.14947e-06	1.19203e-07	5.05614e-08	9.67775e-07	3.15916e-07	2.9836e-07
	Chromatium	3.23424e-06	2.4809e-06	4.17122e-06	1.96717e-06	5.66265e-06	3.33528e-06	6.00341e-06	1.65674e-06	1.91934e-06	1.23281e-06	2.46455e-06	3.06225e-06	3.98103e-06	3.9264e-06	2.08183e-06	1.13975e-06	1.33089e-06	1.06936e-06	1.15274e-06	2.1273e-06	3.2665e-06	2.74507e-06	1.21164e-06	2.92427e-06	3.93444e-06	4.61377e-06	5.5691e-06	1.18924e-05	4.90308e-06	4.32313e-06	2.03865e-06	2.10133e-06	2.26547e-06	4.47843e-06	4.71789e-06	3.20136e-06	7.03743e-06	2.3391e-06	4.92151e-06	3.94522e-06	8.16989e-06	2.28177e-06	4.30586e-06	1.40552e-06	5.045e-06	5.55281e-06	2.5019e-06	1.2106e-06
	Chromatocurvus	7.02819e-06	6.88048e-06	3.83651e-06	4.6227e-06	3.76884e-06	9.15905e-06	3.85663e-06	1.74377e-05	3.94048e-06	1.28526e-05	1.33967e-05	3.48986e-06	1.11587e-05	2.05025e-05	1.72323e-05	7.14202e-06	7.54914e-06	1.15598e-05	5.64676e-06	3.60302e-06	6.30218e-06	8.33892e-06	9.10974e-06	7.39492e-06	9.05721e-06	1.01091e-05	5.50706e-06	5.42456e-06	9.96684e-06	5.36661e-06	5.31737e-06	1.1968e-05	3.36132e-06	1.40686e-05	2.3154e-06	9.10941e-06	3.89381e-06	7.20613e-06	5.79876e-06	6.79503e-06	1.33706e-05	3.35073e-06	4.72957e-06	1.3263e-05	1.25003e-05	9.4741e-06	8.74139e-06	7.0638e-06
	Chromobacterium	8.3436e-05	6.01307e-05	0.000103702	5.77165e-05	6.23521e-05	7.13339e-05	8.6878e-05	9.01227e-05	6.53948e-05	6.19531e-05	6.30263e-05	6.74327e-05	0.000121763	8.25285e-05	0.000113785	7.95138e-05	0.000202464	0.000141776	0.000103144	9.98421e-05	9.91816e-05	8.46259e-05	0.00013553	9.97651e-05	0.000121675	0.000113395	0.000102745	0.000148422	0.000235685	0.00014932	5.89341e-05	0.000110158	9.76964e-05	9.79611e-05	6.81362e-05	0.00014657	8.55231e-05	4.39094e-05	0.000155553	0.000249097	0.000149426	5.60992e-05	9.39088e-05	9.91319e-05	0.000161759	8.34719e-05	0.000162714	6.877e-05
	Chromohalobacter	1.80115e-06	2.16371e-06	1.60743e-06	3.30109e-06	1.2381e-06	2.24357e-06	3.13746e-07	8.94603e-06	2.85005e-06	1.66262e-06	1.54597e-06	1.16451e-06	2.64861e-06	6.55485e-06	3.24846e-06	1.23244e-06	7.10929e-07	2.46213e-06	2.17038e-06	8.58834e-06	1.00886e-06	1.02732e-05	1.83708e-06	9.87049e-07	7.14815e-06	6.37851e-06	5.01923e-06	3.11763e-06	1.75362e-05	9.61647e-06	8.35064e-07	2.00899e-06	1.32646e-06	4.75411e-06	2.94342e-06	3.79091e-06	1.43674e-06	2.71024e-06	1.0588e-05	6.99318e-06	1.51828e-05	1.62577e-06	3.78437e-06	2.44371e-06	1.37755e-05	5.49822e-06	1.97286e-05	2.6175e-06
	Chroococcidiopsis cubana	1.95024e-06	2.37429e-06	6.58381e-07	1.91976e-06	1.33645e-06	8.35749e-07	2.05734e-06	9.88272e-07	8.53936e-07	4.82282e-06	2.02138e-06	1.29977e-06	5.2119e-06	1.10563e-08	4.83831e-06	1.93431e-06	7.64803e-07	6.28947e-06	5.16188e-06	5.46286e-07	1.71563e-06	9.40443e-07	3.10261e-06	9.43133e-07	3.20135e-06	1.41421e-06	1.27787e-06	5.57071e-07	1.33125e-06	5.52442e-07	2.89461e-06	5.69502e-07	1.07048e-06	3.89261e-07	3.22092e-06	2.31678e-06	3.08857e-06	8.87174e-07	3.76663e-06	1.52929e-06	2.98854e-06	7.27601e-07	2.50705e-06	1.40798e-06	1.06703e-06	3.62978e-06	9.65996e-07	4.09144e-07
	Chryseobacterium	3.96873e-05	1.88339e-05	1.7418e-05	3.82297e-05	6.53457e-05	3.4565e-05	9.72044e-06	0.000121914	2.73929e-05	6.70566e-05	5.57322e-05	1.70882e-05	2.4303e-05	0.000202562	9.05114e-05	4.51366e-05	5.49331e-05	2.01699e-05	1.77756e-05	9.1794e-05	4.74827e-05	3.71086e-05	1.60801e-05	3.17142e-05	7.27948e-05	0.000118262	2.02286e-05	4.96726e-05	3.84875e-05	5.74313e-05	8.25583e-06	0.000186778	7.29686e-06	0.00587053	1.7349e-05	4.51739e-05	3.35948e-05	2.45568e-05	9.86158e-06	0.000101738	1.92506e-05	0.00380301	2.09712e-05	1.54508e-05	9.31689e-05	6.57564e-05	0.000275561	2.04457e-05
	Chrysiogenes	1.34189e-06	0	8.69738e-07	4.08797e-07	9.21213e-07	0	7.52493e-07	0	5.97026e-08	6.77775e-08	0	6.38042e-07	3.06072e-07	0	5.36009e-07	1.30542e-06	5.04115e-07	5.33645e-06	2.95163e-07	7.391e-07	7.6711e-07	5.49861e-07	3.68886e-06	2.51417e-07	3.19643e-07	3.47341e-07	7.32327e-08	4.25486e-08	1.43948e-06	6.88279e-07	0	5.85938e-07	0	1.18452e-06	0	3.47234e-07	3.93625e-07	1.3393e-07	2.64942e-07	1.25548e-06	2.83509e-07	5.1298e-08	5.2305e-08	0	6.19127e-07	9.07805e-08	3.76547e-06	0
	Chthoniobacter	0.000301415	0.000433697	0.000301675	0.000540739	0.00053466	0.000616372	0.000335013	0.00112588	0.00066123	0.000746079	0.000689205	0.000449462	0.000785207	0.000212446	0.000841007	0.000998762	0.00166024	0.0013116	0.00139678	0.00102495	0.00123321	0.0012158	0.00122328	0.00136331	0.00258408	0.00111604	0.00112799	0.00182985	0.000753956	0.00194995	0.000704734	0.00207975	0.000417659	0.00091132	0.00101598	0.00140634	0.00137529	0.00083314	0.000729968	0.00206863	0.000422748	0.000758126	0.00148818	0.000426261	0.00199529	0.000800281	0.0023949	0.000759512
	Chthonomonas	0.00104351	0.000449002	0.00094844	0.000489911	0.00347572	0.000499889	0.00107771	0.000115367	0.00020876	0.000206789	0.00042695	0.000179484	0.000184363	3.57193e-05	7.77345e-05	0.000111113	8.64973e-05	0.000294153	0.000183521	9.84322e-05	6.80167e-05	7.35855e-05	0.000192308	0.000252844	9.69077e-05	9.32397e-05	0.000207309	0.000200189	0.000154206	0.00015971	0.00036826	6.46287e-05	0.000268212	7.64585e-05	0.000234849	8.31693e-05	0.0002476	6.49061e-05	0.000287018	0.000102667	0.000331763	5.96655e-05	0.000268076	8.50063e-05	0.000115818	6.00586e-05	0.000141119	0.000111964
	Ciceribacter	3.15123e-05	1.85012e-05	2.20455e-05	2.16606e-05	2.34703e-05	1.63871e-05	2.84478e-05	1.28503e-05	2.70277e-05	1.59219e-05	1.99408e-05	1.63968e-05	2.03826e-05	1.71059e-06	1.57375e-05	2.81024e-05	1.5411e-05	2.51728e-05	2.09869e-05	1.81152e-05	1.26958e-05	2.15075e-05	2.20048e-05	2.02482e-05	1.67742e-05	1.1734e-05	1.57689e-05	1.29919e-05	6.55764e-06	1.19916e-05	2.18765e-05	9.13093e-06	1.43279e-05	3.46788e-06	1.94456e-05	1.16587e-05	1.54593e-05	1.43227e-05	9.39955e-06	1.24256e-05	8.45344e-06	1.0844e-05	1.46765e-05	6.79583e-06	1.29417e-05	9.32299e-06	1.59564e-05	6.36349e-06
	Citreimonas	2.06664e-07	7.44535e-07	3.11828e-07	2.7696e-06	5.40163e-07	8.01238e-07	9.56535e-07	2.14275e-06	6.63156e-07	2.03735e-06	2.08911e-06	3.8382e-07	4.32243e-07	1.87767e-07	4.30559e-06	2.54375e-06	9.01039e-07	1.359e-06	7.87771e-07	1.13171e-06	6.73719e-07	2.09241e-06	8.29228e-07	8.11205e-07	4.4053e-06	3.34594e-06	3.78289e-07	5.24344e-07	2.30352e-06	1.76445e-06	3.10482e-07	4.45213e-07	3.7016e-07	9.43132e-07	1.21829e-07	1.5763e-06	2.1366e-07	1.87233e-06	2.2916e-07	1.12287e-06	1.15417e-06	3.7248e-07	1.12146e-06	6.68792e-07	1.91223e-06	3.07922e-06	1.5049e-06	9.59477e-07
	Citricoccus	6.74193e-06	7.50043e-06	3.49088e-06	8.22825e-06	4.83085e-06	5.46984e-06	5.25246e-06	1.14488e-05	6.27096e-06	1.03792e-05	9.0311e-06	5.48627e-06	1.96604e-06	4.76089e-06	4.49152e-06	6.60204e-06	2.87399e-06	5.28894e-06	6.50689e-06	6.61014e-06	4.80781e-06	4.89457e-06	4.49874e-06	3.44198e-06	4.11998e-06	3.68879e-06	3.07161e-06	3.9344e-06	2.21708e-06	1.34035e-06	3.30055e-06	3.58262e-06	2.37923e-06	1.64353e-06	5.38607e-06	3.42463e-06	1.37099e-05	3.41023e-06	3.81643e-06	3.72856e-06	5.3025e-06	3.00351e-06	7.63845e-06	3.4308e-06	3.21832e-06	5.34114e-06	2.46017e-06	3.78593e-06
	Citrobacter	2.65033e-05	1.92865e-05	7.81429e-06	6.95697e-05	4.36687e-05	5.75749e-05	9.49849e-06	0.000197109	2.56952e-05	0.000137525	8.2148e-05	2.00977e-05	3.21113e-05	9.10998e-06	0.000618746	9.60702e-05	0.000195222	5.24387e-05	1.67012e-05	7.4669e-05	7.78208e-05	7.31433e-05	3.54161e-05	8.45848e-05	0.000377396	0.000482073	1.83389e-05	6.25227e-05	1.60726e-05	2.59417e-05	8.6086e-06	0.000228132	1.10876e-05	1.91746e-05	3.92125e-05	9.28221e-05	4.40496e-05	3.33762e-05	1.78078e-05	0.000157967	2.14487e-05	0.000846496	8.15424e-05	9.57881e-06	7.56492e-05	0.00107591	0.000158866	1.04924e-05
	Citromicrobium	6.39911e-06	4.1387e-06	4.1435e-06	4.95582e-06	8.64959e-06	5.34619e-06	6.80434e-06	3.96044e-06	4.61891e-06	3.35549e-06	6.42662e-06	2.90609e-06	3.76501e-07	8.41305e-07	2.55297e-06	1.21818e-06	4.72021e-06	2.04683e-07	6.60897e-07	6.52403e-06	3.7468e-07	1.04671e-06	1.19759e-06	3.60734e-06	2.68261e-06	3.72378e-06	2.99872e-06	1.51931e-06	3.54275e-06	3.22539e-06	2.66273e-06	4.77666e-06	2.92357e-06	3.50887e-06	3.43099e-06	2.8471e-06	1.79848e-06	4.10013e-06	2.77747e-06	3.80242e-06	2.97397e-06	2.04929e-06	2.08026e-06	3.101e-06	6.16993e-06	5.49117e-06	1.24796e-05	1.16197e-05
	Clavibacter	1.2457e-05	1.34392e-05	1.498e-05	1.11484e-05	3.68927e-05	1.22338e-05	1.02797e-05	9.2806e-06	1.75973e-05	8.33769e-06	1.02425e-05	1.37125e-05	1.18474e-05	2.68738e-05	1.93295e-05	1.29831e-05	9.17223e-06	8.68765e-06	1.67154e-05	1.42381e-05	1.94703e-05	1.48886e-05	1.4171e-05	8.79544e-06	6.55395e-06	8.69014e-06	1.26256e-05	1.17966e-05	1.03652e-05	6.67262e-06	1.05255e-05	1.42559e-05	1.32628e-05	1.10455e-05	1.26939e-05	8.81507e-06	1.17556e-05	1.40567e-05	1.84822e-05	7.08899e-06	6.72099e-06	1.39466e-05	8.85611e-06	1.76815e-05	9.67917e-06	1.57346e-05	1.29471e-05	1.92479e-05
	Cloacibacterium	4.94239e-08	3.67779e-08	6.34092e-07	3.6546e-07	0	1.706e-07	2.68722e-07	3.77903e-07	7.66918e-08	1.93916e-07	2.05354e-07	5.09577e-08	1.6197e-07	3.29139e-06	3.56997e-07	2.97044e-08	2.26072e-06	0	3.38972e-07	4.18938e-07	7.03183e-07	1.60139e-07	0	2.2381e-06	3.71969e-06	6.24642e-06	4.12856e-07	1.01471e-06	5.24162e-07	7.65077e-07	0	4.81003e-06	0	2.81617e-07	3.29956e-07	1.10044e-06	3.92544e-07	5.21141e-07	1.67902e-07	2.29471e-06	0	4.6849e-06	2.9445e-07	1.96544e-07	1.39228e-06	2.58908e-06	2.30141e-06	1.8057e-07
	Clostridioides	7.81651e-06	5.20166e-06	1.16498e-05	4.46931e-06	9.86382e-06	4.72277e-06	4.16537e-06	3.40997e-06	4.38504e-06	2.75266e-06	3.29945e-06	4.87108e-06	4.24626e-06	1.03112e-06	6.11814e-06	7.74625e-06	4.69041e-06	5.27572e-06	4.24818e-06	8.38449e-06	4.55215e-06	6.10503e-06	6.27756e-06	4.83981e-06	4.416e-06	1.10203e-05	3.94745e-06	3.85486e-06	5.86052e-06	3.91332e-06	1.36904e-06	4.36832e-06	2.84246e-06	4.45125e-06	2.17337e-06	6.18411e-06	6.05632e-06	2.60371e-06	3.21389e-06	9.59882e-06	5.91276e-06	4.78692e-06	3.53463e-06	2.58107e-06	6.10046e-06	8.66879e-06	2.05386e-05	3.69509e-06
	Clostridium	0.000138102	0.000128272	0.000161546	0.000135288	0.000135885	0.000136594	0.000127452	0.000114022	0.000109341	0.000134891	0.000140096	0.00013325	0.000159692	5.02695e-05	0.000130335	0.000196108	0.000122307	0.000265508	0.000140413	0.000132548	0.000129603	0.000147599	0.000219433	0.000133597	0.000172441	0.000178255	0.000189573	0.000169811	0.000125255	0.000144572	0.000271079	0.000127021	0.000247953	0.000118163	0.000197983	0.000111711	0.000222022	0.000114265	0.00019921	0.000139799	0.000171581	0.00011576	0.000150952	9.55851e-05	0.000131622	0.000150863	0.000185798	0.000110835
	Cnuella	0.000101511	1.86667e-05	8.46746e-06	5.14007e-05	0.00014637	3.81059e-05	1.11634e-05	0.000167903	1.66695e-05	6.58477e-05	5.83154e-05	1.10506e-05	1.14184e-05	2.48602e-06	7.59175e-05	4.39175e-05	4.03086e-05	9.25132e-06	5.74866e-06	5.20702e-05	1.71075e-05	2.00807e-05	9.24808e-06	1.57293e-05	0.00011155	0.000142067	1.16752e-05	3.16741e-05	2.84551e-06	1.40821e-05	3.28024e-06	0.000114852	1.3143e-06	5.84889e-06	5.85047e-06	3.14269e-05	2.44793e-05	1.04715e-05	3.39489e-06	4.98052e-05	3.08318e-06	3.85621e-06	2.49726e-05	5.48775e-06	4.32373e-05	0.000176252	5.5185e-05	9.01332e-06
	Cnuibacter	1.38529e-05	6.43675e-06	1.5314e-05	1.09427e-05	1.63854e-05	5.86268e-06	7.6634e-06	4.27288e-06	9.91099e-06	6.15347e-06	5.77073e-06	1.28489e-05	1.25008e-05	2.52109e-05	1.78428e-05	1.18837e-05	1.52085e-05	1.1951e-05	2.22056e-05	2.35688e-05	3.3258e-05	1.6492e-05	1.21628e-05	1.39253e-05	8.37167e-06	1.55805e-05	1.63318e-05	1.76256e-05	2.0889e-05	2.64936e-05	1.34079e-05	2.1334e-05	1.21833e-05	2.7232e-05	1.40634e-05	1.41865e-05	1.42548e-05	4.42504e-05	1.86913e-05	2.18775e-05	1.2225e-05	3.18251e-05	1.72275e-05	3.25902e-05	1.8717e-05	1.39414e-05	2.4072e-05	4.38755e-05
	Cocleimonas	1.48852e-07	0	0	0	0	4.63267e-08	0	3.75908e-07	8.00872e-07	2.75177e-07	0	0	2.48152e-06	7.30691e-07	5.99353e-07	3.07892e-07	2.88143e-07	2.04566e-06	1.16542e-06	5.41073e-08	2.69777e-07	5.74258e-07	8.35392e-07	3.44884e-07	4.2313e-07	3.61104e-07	5.07253e-07	1.00351e-06	1.76685e-07	2.17279e-07	3.17379e-07	7.33092e-07	2.99393e-07	1.56851e-07	5.24095e-07	5.68725e-07	1.20523e-06	2.05696e-07	1.84223e-07	1.36179e-06	5.06129e-07	0	1.04262e-06	0	1.41964e-06	9.35645e-07	3.9798e-07	0
	Cohaesibacter	1.47237e-06	7.84411e-06	2.70737e-06	1.01854e-05	7.26568e-06	8.6331e-06	4.52141e-06	7.14905e-06	6.77633e-06	1.04411e-05	7.47321e-06	9.49498e-06	1.4554e-05	1.70888e-06	1.65835e-05	3.93727e-05	1.5539e-05	8.70303e-05	2.0687e-05	8.10883e-06	2.42336e-05	2.61556e-05	6.50068e-05	1.4991e-05	2.20816e-05	1.031e-05	1.37729e-05	1.0222e-05	3.89418e-06	5.41685e-06	3.22129e-05	6.25858e-06	1.47215e-05	3.59845e-06	1.59832e-05	1.3283e-05	1.69987e-05	9.23358e-06	5.3615e-06	6.86544e-06	6.21097e-06	2.29193e-06	2.38225e-05	3.22706e-06	9.8782e-06	1.0076e-05	6.9122e-06	4.87363e-06
	Cohnella	4.06499e-05	4.55367e-05	4.37945e-05	4.34739e-05	5.06794e-05	4.96862e-05	6.12279e-05	4.72889e-05	4.39118e-05	5.86774e-05	5.57872e-05	4.47086e-05	6.49917e-05	1.64639e-05	3.92118e-05	3.96011e-05	3.71577e-05	4.98925e-05	5.14603e-05	4.88475e-05	3.93355e-05	4.4334e-05	5.33733e-05	3.22001e-05	7.82692e-05	6.26138e-05	5.96492e-05	4.87428e-05	5.3367e-05	4.05282e-05	0.00010235	4.16407e-05	7.70825e-05	3.07024e-05	7.2571e-05	4.27819e-05	7.73192e-05	4.25718e-05	9.65065e-05	5.77852e-05	7.92602e-05	1.53002e-05	6.78054e-05	2.41623e-05	6.28248e-05	4.14956e-05	6.82418e-05	2.98689e-05
	Collimonas	0.000134546	0.000174344	0.000164483	0.000184235	0.000140609	0.000216482	0.000168866	0.000215973	0.00019084	0.000224603	0.000207449	0.000179582	0.000494524	0.000183398	0.000259287	0.000260462	0.000286076	0.000465229	0.000273174	0.000228529	0.000281908	0.000229534	0.000334924	0.000278301	0.000372911	0.000265264	0.000252625	0.000320074	0.000246567	0.000188894	0.000162351	0.000222395	0.000157092	0.000161656	0.00019829	0.000218335	0.000243597	0.000126367	0.000247601	0.000312015	0.000296879	0.000103269	0.000260958	0.000127642	0.000307968	0.000239769	0.000326736	0.000119621
	Collinsella	3.62578e-05	4.7699e-05	4.55714e-05	3.81037e-05	4.70765e-05	4.38838e-05	4.41343e-05	3.70508e-05	4.34967e-05	4.74365e-05	4.37525e-05	5.17775e-05	8.7444e-05	6.38726e-05	8.50167e-05	6.96019e-05	5.49274e-05	0.000132517	6.70096e-05	5.40914e-05	5.99732e-05	4.47587e-05	9.96495e-05	6.76058e-05	7.11744e-05	7.27159e-05	5.27035e-05	5.7655e-05	7.89201e-05	6.67204e-05	6.81993e-05	5.80597e-05	4.99064e-05	6.08565e-05	6.45646e-05	4.24735e-05	6.8187e-05	4.3115e-05	8.02941e-05	4.70711e-05	8.08356e-05	3.39225e-05	6.04561e-05	5.71484e-05	6.49167e-05	5.90455e-05	9.82688e-05	4.7326e-05
	Colwellia	9.75762e-07	9.43737e-07	4.17035e-07	2.01205e-06	3.26454e-07	2.24885e-06	8.65395e-07	2.99927e-06	2.2469e-06	3.35605e-06	2.17451e-06	1.24324e-06	3.74129e-06	4.24675e-08	5.20362e-06	3.07903e-06	4.13352e-06	2.50415e-06	2.97298e-06	2.83201e-06	2.61485e-06	3.51279e-06	2.30884e-06	4.39889e-06	1.19385e-05	9.66943e-06	2.48603e-06	5.18168e-06	4.43467e-06	7.8595e-06	7.17733e-06	1.22677e-05	2.24868e-06	5.19842e-06	3.52838e-06	3.84215e-06	5.64542e-06	3.49331e-06	3.24348e-06	6.71992e-06	1.51628e-06	4.1677e-06	5.55703e-06	1.6358e-06	5.43293e-06	4.01738e-06	9.09554e-06	1.54072e-06
	Comamonas	4.76933e-05	3.96608e-05	5.87329e-05	5.56564e-05	3.36062e-05	8.52317e-05	3.24806e-05	0.00014609	5.51783e-05	9.15481e-05	8.45494e-05	3.59049e-05	0.000124271	0.000990459	0.000135142	7.42989e-05	9.49694e-05	8.44488e-05	5.99534e-05	8.28946e-05	5.59823e-05	8.12957e-05	7.85264e-05	6.73036e-05	9.98303e-05	8.21572e-05	4.96003e-05	7.78581e-05	0.000130595	4.82887e-05	2.64636e-05	0.000111894	2.2853e-05	9.32577e-05	3.6151e-05	7.62387e-05	4.38783e-05	4.03987e-05	5.39717e-05	0.000120299	6.55349e-05	0.00266702	5.47328e-05	5.74071e-05	8.0337e-05	7.5338e-05	0.000119552	5.9445e-05
	Commensalibacter	4.13157e-07	7.19487e-07	1.10006e-07	3.73903e-07	3.86303e-07	1.55225e-06	1.99885e-07	1.83082e-07	5.68887e-07	8.31627e-07	1.08102e-06	9.50019e-07	2.26649e-06	2.5489e-06	8.16385e-07	2.0544e-06	4.71822e-07	2.87706e-06	2.25823e-06	9.77986e-07	7.29038e-07	9.47e-07	1.73265e-06	1.99349e-06	4.15824e-07	5.7556e-07	1.04917e-06	1.21007e-06	2.00143e-06	2.28616e-06	1.457e-07	4.7327e-07	3.27851e-07	3.2079e-06	1.44164e-06	1.26084e-06	5.20776e-07	9.94192e-07	6.7998e-07	1.37431e-06	1.72601e-06	3.79583e-07	7.68109e-07	3.95948e-07	3.96406e-07	3.93984e-07	1.53544e-06	7.41738e-07
	Compostimonas	6.92154e-05	3.64681e-05	7.12888e-05	3.68266e-05	5.02459e-05	3.23779e-05	6.35688e-05	3.62525e-05	4.65254e-05	2.22869e-05	3.31182e-05	4.91634e-05	1.86985e-05	6.71671e-05	2.52874e-05	1.97611e-05	1.63178e-05	1.52021e-05	2.68191e-05	3.00688e-05	2.38556e-05	2.28363e-05	1.87427e-05	2.21022e-05	1.66063e-05	2.41488e-05	2.2757e-05	1.60617e-05	2.57059e-05	1.95839e-05	2.46731e-05	3.5909e-05	4.34218e-05	4.37049e-05	3.99658e-05	1.87815e-05	3.07088e-05	3.54577e-05	4.10374e-05	3.57964e-05	2.85179e-05	4.55138e-05	2.86322e-05	5.26266e-05	2.31407e-05	2.79012e-05	3.35796e-05	3.96853e-05
	Conexibacter	0.0159526	0.013936	0.0116188	0.0145822	0.0159507	0.0102146	0.00909055	0.010302	0.00948571	0.0118842	0.0119276	0.00953568	0.00657559	0.00480612	0.00633798	0.00871784	0.00477322	0.00696944	0.00465301	0.00850414	0.00644319	0.00925423	0.0067376	0.00789658	0.00618457	0.00766844	0.00868076	0.00849531	0.00617283	0.00846859	0.00938789	0.00839009	0.0127773	0.00868354	0.00667605	0.00467342	0.00663381	0.00984874	0.00440757	0.00675964	0.00654569	0.0162493	0.00625459	0.010896	0.00687481	0.00994009	0.00809849	0.0134274
	Confluentibacter	4.46056e-06	1.66519e-06	4.18047e-06	2.59227e-06	4.454e-06	4.10225e-06	5.69143e-06	1.26136e-05	2.71478e-06	6.76828e-06	5.52373e-06	3.3486e-06	7.31297e-07	4.22084e-07	1.39522e-05	1.42832e-05	8.04549e-06	3.85916e-06	7.53982e-07	8.74345e-06	4.13565e-06	7.49344e-06	2.2853e-06	4.05144e-06	1.32278e-05	9.71623e-06	6.5159e-06	7.62245e-06	2.65198e-06	7.20507e-06	1.53868e-06	1.66401e-05	1.2204e-06	5.04074e-07	3.30999e-06	3.04749e-06	3.2831e-06	1.67415e-06	3.49706e-06	9.01641e-06	1.49351e-06	1.45211e-06	6.02202e-06	1.8504e-07	5.32911e-06	7.3586e-06	7.13856e-06	7.84526e-07
	Confluentimicrobium	2.64459e-07	7.23932e-07	1.1917e-07	1.34989e-07	8.27795e-07	2.41382e-06	3.97691e-07	1.24288e-06	4.76949e-07	4.13422e-06	1.13449e-06	1.87489e-06	5.92991e-07	1.24438e-06	1.35802e-06	7.41487e-07	4.74413e-06	3.24866e-06	2.89519e-07	3.62692e-07	3.89628e-07	2.16383e-06	1.51302e-06	2.46939e-07	2.50864e-06	6.84134e-07	3.76303e-07	2.14348e-07	8.52853e-08	7.53367e-08	0	5.473e-07	8.58364e-08	5.82039e-08	1.97785e-07	8.00366e-07	7.89154e-07	8.44083e-07	3.33729e-07	4.58318e-07	6.89203e-07	3.72313e-08	1.05497e-06	2.45963e-07	9.34176e-07	4.17495e-06	3.19966e-07	3.14387e-08
	Congregibacter	2.42897e-06	1.0264e-06	2.49729e-06	1.16297e-06	2.39366e-06	3.14952e-06	1.3124e-06	2.38861e-06	1.32582e-06	1.66455e-06	4.32057e-06	8.25466e-07	4.51319e-06	2.20756e-06	5.62051e-06	1.63498e-06	2.56984e-06	2.67849e-06	6.19548e-06	3.09755e-06	2.65573e-06	1.28021e-06	2.01265e-06	3.32192e-06	8.30285e-07	4.03715e-06	2.31212e-06	1.01486e-06	2.91079e-06	5.27339e-06	1.42991e-06	2.16032e-06	4.24427e-07	3.22563e-06	1.4348e-06	2.22733e-06	2.57174e-06	2.23763e-06	1.36656e-06	1.10019e-06	2.48662e-06	1.70906e-06	2.88714e-06	4.81316e-06	2.4253e-06	2.87096e-06	2.01785e-06	3.17192e-06
	Consotaella	3.04296e-05	2.2969e-05	2.30361e-05	2.49024e-05	2.5723e-05	2.77302e-05	2.71197e-05	1.47286e-05	2.34661e-05	1.81643e-05	2.29587e-05	2.29741e-05	2.91891e-05	3.86355e-05	2.9746e-05	2.41114e-05	2.47135e-05	3.33933e-05	3.5275e-05	3.93528e-05	2.72142e-05	2.15707e-05	1.6525e-05	1.97263e-05	2.31584e-05	3.99674e-05	4.34976e-05	4.40197e-05	5.47096e-05	5.62223e-05	4.49486e-05	3.96688e-05	4.50502e-05	5.91627e-05	5.20944e-05	3.79752e-05	5.38182e-05	3.24826e-05	5.89062e-05	5.22304e-05	5.98493e-05	4.09014e-05	4.983e-05	4.521e-05	3.60236e-05	2.00731e-05	5.60973e-05	4.16438e-05
	Coprococcus	2.26257e-06	3.00584e-06	8.17771e-06	2.58304e-06	3.54558e-06	4.36444e-06	4.68597e-06	2.3162e-06	4.69486e-06	1.3992e-06	2.62215e-06	2.79266e-06	5.84328e-06	0	3.94114e-06	6.36599e-06	7.00482e-06	1.83174e-05	4.46044e-06	2.27801e-06	5.52873e-06	2.63588e-06	1.37245e-05	6.21384e-06	2.66419e-06	5.94993e-06	6.92543e-06	5.47389e-06	8.77042e-06	1.26505e-05	1.22783e-05	5.99926e-06	7.69585e-06	3.81231e-06	1.28482e-05	2.95543e-06	1.02223e-05	1.42165e-06	5.55984e-06	7.15113e-06	4.09718e-06	1.8565e-07	7.16273e-06	2.89985e-06	2.56678e-06	1.87996e-06	1.54205e-05	2.49144e-06
	Coraliomargarita	2.24502e-06	7.03492e-06	2.08629e-06	6.654e-06	2.55525e-06	7.00447e-06	1.40014e-06	1.76264e-05	3.64116e-06	1.89562e-05	1.08788e-05	4.54346e-06	1.74991e-05	1.40539e-05	1.60757e-05	2.17668e-05	1.36263e-05	3.99601e-05	1.03614e-05	1.23357e-05	1.41483e-05	2.72898e-05	3.69614e-05	9.13917e-06	3.57278e-05	1.54154e-05	1.10612e-05	9.7008e-06	4.56152e-06	6.77755e-06	9.97849e-06	1.78598e-05	4.84051e-06	5.82239e-06	1.29831e-05	1.25452e-05	2.04887e-05	1.00741e-05	5.77728e-06	1.85018e-05	2.61378e-06	3.14707e-06	4.56291e-05	2.91053e-06	1.29495e-05	8.44349e-06	1.84106e-05	4.01466e-06
	Corallococcus	0.000242673	0.000374411	0.000247865	0.000508014	0.000343009	0.000461955	0.000412145	0.000934043	0.000436323	0.000683493	0.000526836	0.00031599	0.00094207	9.90416e-05	0.000698939	0.000824983	0.000517414	0.000439083	0.000344253	0.000907136	0.000446975	0.000665676	0.000475759	0.000484561	0.00138503	0.000776006	0.000480231	0.00054887	0.00046326	0.000590471	0.000423289	0.000805059	0.000311987	0.000345311	0.000529566	0.000560932	0.000577227	0.000467146	0.000484128	0.000938658	0.00036065	0.000242071	0.00060573	0.000265772	0.000666801	0.000837843	0.000874886	0.000293693
	Corticibacter	3.34949e-06	2.8776e-06	3.45131e-06	2.53756e-06	5.8843e-07	2.50498e-06	1.76418e-06	1.94183e-06	2.44014e-06	1.61622e-06	1.50377e-06	1.12714e-06	3.57002e-06	3.71114e-05	4.58332e-06	5.79073e-07	2.39631e-06	1.60479e-06	3.59828e-06	1.63098e-06	3.45057e-06	5.51147e-07	2.63553e-06	2.11185e-06	2.00047e-07	1.6931e-06	1.63169e-06	1.03972e-06	2.64528e-06	2.03801e-06	2.24193e-06	7.57213e-07	1.01775e-06	6.92325e-07	1.56104e-06	5.02811e-06	7.28868e-07	8.71376e-07	1.02041e-06	9.34681e-07	9.45275e-07	6.36113e-05	6.13148e-07	1.94912e-06	2.65055e-06	7.96518e-07	8.41374e-06	4.58748e-06
	Corynebacterium	9.16966e-05	0.000135592	8.49356e-05	0.000340073	9.39755e-05	0.000242156	8.28623e-05	0.000842685	0.000255222	0.000459567	0.000466368	0.000151448	7.49536e-05	9.65885e-05	0.000158847	0.000198664	0.00012709	7.36286e-05	0.000113	0.000195309	0.000121585	0.000229458	9.67356e-05	0.000109265	0.000352124	0.000244062	0.000130148	0.000150852	8.61017e-05	8.87162e-05	8.91942e-05	0.000247358	9.79207e-05	0.000116283	0.000103205	0.000196064	0.00012101	0.000270989	8.25281e-05	0.000167955	6.95135e-05	0.000154837	0.000150659	0.000133957	0.000198475	0.000281515	9.18888e-05	0.000199631
	Couchioplanes	0.000325502	0.000414359	0.000334088	0.000375957	0.000353836	0.000299713	0.00034459	0.000277196	0.000324222	0.000374557	0.000370631	0.000332342	0.00017013	5.19497e-05	0.000139317	0.000275048	0.000217621	0.000190451	0.000232999	0.000202674	0.000254441	0.00025469	0.000231473	0.000230276	0.000225699	0.000254583	0.000249142	0.000185173	0.000202981	0.000174709	0.000291127	0.000251537	0.000306996	0.000205181	0.000294852	0.000197108	0.000290858	0.00033579	0.000298477	0.000212868	0.000225473	0.000279204	0.0002505	0.000242842	0.000236566	0.000266137	0.000232164	0.00023405
	Coxiella	8.43904e-06	6.26005e-06	4.63043e-06	6.2787e-06	4.24967e-06	1.20109e-05	6.9155e-06	1.52474e-05	7.92853e-06	1.33664e-05	1.26148e-05	5.94336e-06	7.05978e-06	2.44131e-05	5.00656e-06	1.09381e-05	9.46321e-06	9.87082e-06	1.22827e-05	6.19674e-06	5.43825e-06	5.36627e-06	7.18331e-06	7.68019e-06	8.96688e-06	6.69659e-06	7.5702e-06	8.12703e-06	5.99417e-06	6.4277e-06	5.65479e-06	1.13177e-05	5.94814e-06	3.2711e-06	6.87793e-06	5.39053e-06	8.13032e-06	5.20353e-06	8.02023e-06	8.11198e-06	7.97045e-06	5.71836e-06	9.99742e-06	3.14134e-06	7.63872e-06	3.3863e-06	1.2467e-05	5.97929e-06
	Crenalkalicoccus	0.000373914	0.000400423	0.000338775	0.000355845	0.000315175	0.000475829	0.000364117	0.000318077	0.000476563	0.000455952	0.000461492	0.000502825	0.000343128	0.000508145	0.000317269	0.000333712	0.000306986	0.000653909	0.000497198	0.000602839	0.000350343	0.000374633	0.000396715	0.000269452	0.000379176	0.000567602	0.000699917	0.000765545	0.000993538	0.000663364	0.000565627	0.000374536	0.000670075	0.0012279	0.000724214	0.000556505	0.000691473	0.000470075	0.000880008	0.000972529	0.00138201	0.000509928	0.000754436	0.000499709	0.000704246	0.000358599	0.00112384	0.00052193
	Crenobacter	2.35739e-05	3.50037e-05	2.37991e-05	3.36399e-05	2.57354e-05	4.07641e-05	2.7011e-05	6.78324e-05	4.30255e-05	5.80727e-05	4.72416e-05	2.76494e-05	0.000111943	2.58967e-05	9.30364e-05	4.7103e-05	0.000773469	0.000137852	6.84117e-05	4.50501e-05	4.16051e-05	4.46307e-05	0.000298717	4.85012e-05	0.000102869	7.5343e-05	6.56761e-05	0.000395116	0.000126997	0.000303635	2.57808e-05	7.2124e-05	3.45522e-05	3.24031e-05	4.46853e-05	0.00015231	0.000138506	3.71465e-05	3.45162e-05	0.000731356	5.04778e-05	1.26659e-05	0.00015109	2.98271e-05	0.000247371	7.71687e-05	0.000242169	9.28252e-05
	Crenotalea	2.17963e-06	2.35992e-06	3.48616e-06	5.5421e-06	7.19878e-06	3.56081e-06	1.48383e-06	4.88515e-06	1.43704e-06	6.31904e-06	3.18941e-06	2.03654e-06	2.76222e-06	1.73225e-05	7.35389e-06	2.43122e-06	2.30963e-05	1.00768e-05	1.2375e-06	1.07e-05	4.71886e-06	1.46665e-06	2.73833e-06	2.17631e-06	8.95605e-06	8.64118e-06	7.08343e-06	7.22255e-06	4.25937e-06	6.54034e-06	1.50837e-06	3.11837e-06	1.6252e-06	5.69071e-06	3.21139e-06	4.81366e-06	4.36735e-06	1.2799e-06	4.921e-06	5.62717e-06	4.64025e-06	1.1747e-06	5.80451e-06	2.3644e-06	1.08345e-05	2.92378e-06	1.72458e-05	1.41355e-06
	Crenothrix	3.91914e-06	3.52115e-06	7.19702e-06	4.89269e-06	3.32619e-06	4.91266e-06	7.08571e-06	1.01964e-05	6.17333e-06	7.21139e-06	8.06308e-06	8.45968e-06	2.47092e-05	1.25782e-05	1.59449e-05	1.03817e-05	1.19217e-05	2.2265e-05	1.06612e-05	1.5371e-05	1.37593e-05	1.47216e-05	1.20931e-05	8.18217e-06	2.0194e-05	1.35978e-05	2.2554e-05	2.69236e-05	1.18636e-05	6.90407e-06	3.27626e-05	7.37186e-06	1.65066e-05	8.99153e-06	3.27363e-05	1.62732e-05	2.72382e-05	4.07763e-06	2.23339e-05	1.32989e-05	1.69197e-05	2.43641e-06	3.89444e-05	3.66101e-06	9.92748e-06	1.86831e-05	1.25558e-05	3.98547e-06
	Criblamydia	2.34998e-07	6.35982e-07	1.05073e-06	7.79979e-07	0	2.24177e-06	2.38761e-06	7.23175e-07	4.77895e-07	1.2094e-06	1.10538e-06	4.87334e-07	5.2908e-06	2.79615e-07	2.18844e-06	4.72e-06	3.23203e-06	2.19246e-05	1.73946e-06	5.84131e-07	4.61788e-06	1.10812e-06	1.03646e-05	2.23699e-06	1.54749e-06	4.81852e-06	3.84086e-06	1.98965e-06	3.6797e-06	3.04065e-06	3.72018e-07	7.59407e-07	3.31651e-06	3.78572e-06	1.57793e-06	9.20198e-07	4.02559e-06	1.30115e-06	2.19603e-06	1.90172e-06	3.08091e-06	9.5014e-07	2.99407e-06	2.16094e-06	2.98453e-06	3.34597e-07	4.57954e-06	2.48932e-06
	Croceicoccus	2.00227e-05	4.79183e-05	1.35056e-05	3.84892e-05	3.76645e-05	4.80167e-05	1.66681e-05	6.46349e-05	3.87909e-05	2.66074e-05	4.24994e-05	3.01248e-05	2.96748e-05	8.63822e-06	4.02308e-05	1.85785e-05	4.7323e-05	1.12542e-05	3.44212e-05	6.35125e-05	1.91603e-05	1.72358e-05	4.37755e-05	4.85105e-05	2.17618e-05	2.76021e-05	1.54545e-05	2.78976e-05	1.52708e-05	3.63165e-05	9.17626e-06	3.06647e-05	6.31091e-06	3.19808e-05	1.06662e-05	3.06518e-05	1.75939e-05	2.32319e-05	8.32465e-06	4.87824e-05	1.07182e-05	2.12637e-05	1.33387e-05	2.44406e-05	3.6862e-05	3.43278e-05	2.35103e-05	3.27598e-05
	Crocinitomix	5.00594e-08	1.22171e-06	3.44996e-07	4.06482e-07	1.65672e-07	6.66063e-07	2.2003e-07	1.24555e-06	3.22344e-07	1.00646e-06	3.2817e-07	1.0709e-07	1.76797e-07	3.57344e-07	2.26641e-06	1.82432e-06	1.66839e-06	1.15298e-07	6.22227e-08	4.48136e-06	9.15377e-07	3.12256e-06	0	3.79065e-07	6.40085e-06	1.31559e-05	2.98351e-07	1.02731e-06	2.20276e-06	2.64857e-06	1.37487e-07	1.54168e-05	1.03756e-07	1.01567e-06	3.03097e-07	2.0772e-06	6.98682e-07	4.07587e-07	5.88757e-07	1.04907e-05	1.08398e-06	1.46723e-07	5.34287e-07	9.86182e-08	3.12007e-06	5.63466e-06	9.79248e-06	4.87116e-07
	Crocosphaera watsonii	1.35187e-05	1.02068e-05	2.11755e-05	2.57397e-05	2.17246e-05	9.06949e-06	1.22961e-05	9.1528e-06	9.68293e-06	1.06245e-05	1.06796e-05	2.54409e-05	8.30928e-05	4.1984e-06	0.000195002	1.61818e-05	3.67156e-05	3.58837e-05	1.47648e-05	2.6473e-05	1.75105e-05	2.47865e-05	6.97688e-06	5.07794e-05	8.0909e-06	1.78067e-05	1.97497e-05	1.35497e-05	7.35563e-06	2.08445e-05	9.50592e-06	2.26224e-05	7.05436e-06	1.63546e-05	1.22862e-05	4.71476e-05	1.1246e-05	1.67921e-05	2.26319e-05	2.60602e-05	6.98291e-06	2.02799e-05	1.01764e-05	2.114e-05	1.41889e-05	1.49586e-05	1.17602e-05	1.94202e-05
	Cronobacter	4.52554e-07	3.31107e-07	2.61359e-06	1.02919e-06	1.02796e-06	1.13157e-06	1.98679e-06	4.60737e-07	4.48831e-07	4.43833e-07	3.91695e-07	8.80824e-08	7.54388e-07	1.48843e-06	2.65584e-06	1.5399e-06	9.02198e-07	1.12403e-06	6.99365e-07	9.17675e-07	3.98033e-07	1.11001e-06	1.55881e-07	4.06026e-07	6.75343e-07	8.45018e-07	2.08119e-06	8.98427e-07	6.63722e-07	1.23929e-06	4.69676e-07	2.50901e-06	2.75885e-06	2.46171e-06	1.06159e-06	4.3863e-07	1.87593e-06	1.9689e-06	7.17386e-07	2.07039e-06	7.77418e-07	1.75077e-05	7.13759e-07	1.68915e-06	1.36604e-06	1.68792e-06	1.17175e-06	1.15782e-06
	Crossiella	0.000224686	0.000215927	0.000243368	0.000197467	0.000246518	0.000162325	0.000237258	9.67605e-05	0.000224461	0.000147736	0.000181015	0.000239888	7.18779e-05	4.25336e-05	6.89668e-05	0.000121489	6.53125e-05	0.000104459	0.000134836	0.000107187	0.00013062	0.000110574	0.000135811	0.000141501	8.26118e-05	0.000109201	0.00014693	0.000129778	0.000105914	0.000114332	0.000195934	0.000129006	0.000238604	0.000157456	0.000156922	0.000105208	0.000160633	0.000206667	0.000134136	0.000103075	0.000135521	0.000232768	0.000137283	0.000380088	0.000120844	0.000116449	0.000150052	0.000160356
	Cryobacterium	0.000544159	0.000449358	0.00054161	0.000378621	0.000519416	0.000296192	0.000544504	0.000234811	0.000395808	0.000264745	0.000382558	0.000386775	0.000260997	0.000645664	0.000260044	0.00045567	0.000224052	0.000370497	0.000348625	0.000359166	0.00036008	0.000368289	0.000421429	0.000293334	0.000253146	0.000250633	0.000344049	0.000268653	0.000330198	0.000262977	0.000424412	0.000238354	0.000392946	0.000326997	0.000453472	0.00023048	0.000362432	0.000434395	0.000475431	0.000249107	0.00038815	0.000435218	0.00035427	0.000414251	0.000280992	0.000275283	0.000334034	0.000385157
	Cryocola	4.98141e-07	5.76925e-06	6.07884e-07	2.94819e-06	5.53255e-07	2.62314e-06	5.48068e-07	6.03118e-06	2.57088e-06	4.79021e-06	4.81481e-06	1.77628e-06	1.75419e-06	2.87481e-06	1.41297e-06	7.66536e-07	4.24513e-07	1.11168e-06	1.9318e-06	2.63306e-06	2.83478e-07	8.84349e-07	2.2439e-07	1.31905e-06	4.18489e-07	1.02595e-06	7.3133e-07	4.30373e-07	1.2964e-06	1.318e-06	3.86235e-07	1.87575e-06	3.45971e-07	4.16358e-06	1.59158e-07	9.75458e-07	1.29883e-06	3.37844e-06	4.49928e-07	3.58074e-07	4.32013e-07	1.21921e-05	1.74095e-07	6.37258e-06	2.24542e-06	1.32189e-06	5.70805e-07	4.12893e-06
	Cryptosporangium	0.00193949	0.00191412	0.00196024	0.00172012	0.00205172	0.00137804	0.00203236	0.00114323	0.0016479	0.00157797	0.0016551	0.00163141	0.000759427	0.00064045	0.000677159	0.00124658	0.000713762	0.000898905	0.00114016	0.00103407	0.00116423	0.00112943	0.00116155	0.00101696	0.000739227	0.000868933	0.00127242	0.000958772	0.00110993	0.000888649	0.00130334	0.000852501	0.00146043	0.00102979	0.00163039	0.000773334	0.00137192	0.00143065	0.00151254	0.000817642	0.00121297	0.00149717	0.00115035	0.00160843	0.00105469	0.00105543	0.000996237	0.00137669
	Cucumibacter	1.61355e-06	6.10753e-06	3.91616e-06	3.63731e-06	2.56495e-06	5.07043e-06	1.67e-06	1.50926e-05	2.98208e-06	6.23973e-06	4.89228e-06	2.93145e-06	2.77956e-06	8.92426e-06	3.80682e-06	4.93142e-06	4.60398e-06	8.30743e-06	3.33541e-06	8.90279e-06	4.93275e-06	3.24764e-06	2.72771e-06	4.82707e-06	2.04659e-06	4.05284e-06	1.10016e-05	1.38233e-05	8.57323e-06	6.48386e-06	2.49322e-06	2.82326e-06	5.0052e-06	6.81097e-06	1.45134e-05	8.49567e-06	1.36565e-05	2.83953e-06	1.93902e-05	6.30397e-06	4.34894e-05	3.31872e-06	9.59937e-06	2.63632e-06	5.29044e-06	3.16348e-06	1.21683e-05	4.09331e-06
	Cumulibacter	4.77238e-05	4.07006e-05	5.74722e-05	5.1723e-05	4.60552e-05	3.59332e-05	4.71774e-05	4.76202e-05	4.58123e-05	4.28719e-05	4.58914e-05	4.57611e-05	2.17821e-05	1.80862e-05	2.6595e-05	2.87263e-05	1.80057e-05	1.61442e-05	2.48206e-05	2.92683e-05	3.66002e-05	3.29058e-05	2.17247e-05	2.29075e-05	3.10082e-05	2.30638e-05	2.30022e-05	1.76902e-05	2.48067e-05	1.53314e-05	1.39403e-05	2.19836e-05	2.22128e-05	2.84454e-05	1.79721e-05	2.13313e-05	1.27004e-05	4.09308e-05	1.45838e-05	2.27141e-05	1.18417e-05	3.78882e-05	2.23073e-05	3.08321e-05	4.57732e-05	3.71643e-05	3.42084e-05	3.8254e-05
	Cupriavidus	0.000362982	0.00308596	0.000359386	0.00285071	0.000319373	0.00326189	0.000446532	0.00384604	0.00351454	0.00638936	0.00529152	0.00175431	0.00579736	0.000497099	0.00621816	0.00175934	0.0107526	0.00372488	0.00506969	0.00257966	0.0024325	0.00449098	0.00957384	0.00249496	0.00473809	0.00603024	0.000627565	0.00404971	0.000950181	0.00083475	0.000526909	0.00367773	0.000457697	0.000605558	0.000510407	0.00405283	0.000760138	0.000808833	0.000553863	0.0110415	0.000809902	0.000358231	0.00312432	0.000620323	0.00199349	0.00175722	0.000877555	0.000577839
	Curtobacterium	0.000295798	0.000147929	0.000280576	0.000152351	0.000238995	0.000120179	0.000230069	9.32519e-05	0.000162826	7.44933e-05	0.000128746	0.000192576	0.000151251	0.000316525	0.000123809	7.64489e-05	6.49512e-05	5.34672e-05	9.31787e-05	0.000186584	0.000110183	7.21044e-05	5.78629e-05	8.40213e-05	5.38121e-05	0.000119262	0.000105679	8.85783e-05	0.000201847	0.000138141	9.63222e-05	0.000139094	0.000137286	0.000253271	0.000121407	7.75274e-05	9.30439e-05	0.000218763	9.78819e-05	9.63012e-05	9.59674e-05	0.000292699	8.36595e-05	0.000255746	0.000102062	0.000111401	0.00012911	0.000274362
	Curvibacter	3.85316e-05	9.70118e-05	3.158e-05	0.000121201	4.03923e-05	0.000155954	3.65968e-05	0.000306944	0.000127134	0.000181659	0.000171707	7.28595e-05	0.000307993	0.000209089	0.000307885	0.000233297	0.000296042	0.000351688	0.000170563	0.000170042	0.000204015	0.000218091	0.000340468	0.000196579	0.000322327	0.000211593	7.92745e-05	0.000136136	9.53032e-05	0.000104164	5.61605e-05	0.000247804	2.96871e-05	0.00010432	6.46698e-05	0.000213297	9.91623e-05	9.05489e-05	4.87081e-05	0.000321867	6.33947e-05	0.000114478	0.00013317	6.39513e-05	0.000178151	0.000196943	0.000203483	9.28989e-05
	Cutibacterium	0.000197571	0.00017731	0.000228629	0.000190048	0.000206315	0.000121386	0.000202262	0.000138874	0.000156515	0.00013235	0.000165869	0.000203015	0.0001019	0.000123802	0.00012944	0.000132657	9.9099e-05	9.53865e-05	0.000130026	0.000146538	0.000150606	0.000125816	0.000105122	0.0001356	0.000101588	0.000171214	0.000137724	0.000116032	0.000141124	0.000142871	0.000138897	0.0001638	0.000144314	0.00019051	0.000155806	0.000141011	0.000144076	0.000214352	0.000177924	0.000122692	0.000145886	0.000217669	0.00012372	0.000219387	0.000146201	0.000159977	0.000160981	0.000201824
	Cyclobacterium	4.38334e-07	2.38094e-06	2.1604e-06	2.54244e-06	1.3171e-06	3.04657e-06	1.37441e-06	1.20975e-05	1.77113e-06	4.50374e-06	3.04665e-06	1.01976e-06	8.15146e-07	4.34613e-06	7.08274e-05	8.50277e-06	8.63661e-06	5.11198e-07	1.1547e-06	5.09232e-06	2.31152e-06	2.8597e-06	8.69875e-07	1.78451e-06	6.54186e-06	1.38496e-05	1.09534e-06	1.55276e-06	1.5339e-06	2.72058e-06	1.87625e-07	1.3441e-05	1.0959e-07	1.09485e-06	7.77136e-07	2.53104e-06	1.21777e-06	1.64059e-06	1.6306e-07	5.39741e-06	2.84595e-07	1.22874e-06	1.61628e-06	1.04234e-06	6.12657e-06	1.01919e-05	8.95102e-06	1.01673e-06
	Cycloclasticus	9.34442e-08	1.06119e-06	5.79445e-07	1.83566e-06	6.10022e-07	1.97048e-06	3.57639e-07	2.307e-06	9.25805e-07	8.4135e-07	1.60453e-06	6.85401e-07	1.38107e-06	1.89278e-06	3.75719e-06	7.37434e-06	3.01052e-06	1.20557e-05	2.67623e-06	1.14886e-06	2.9079e-06	1.57411e-06	4.02009e-06	9.30469e-07	5.14058e-06	7.87598e-06	3.89857e-06	3.10307e-06	9.20202e-06	3.65201e-06	2.96864e-07	3.23126e-06	0	1.71173e-06	1.05379e-06	3.48643e-06	5.53653e-06	5.95771e-07	3.48996e-06	9.19017e-06	1.1043e-05	2.0927e-07	3.48188e-06	4.2274e-07	3.73362e-06	1.7838e-06	8.47486e-06	1.09569e-06
	Cystobacter	0.00011683	0.000200756	0.000111454	0.000287318	0.000154626	0.000244796	0.000143491	0.000598686	0.000207156	0.000634391	0.000317273	0.000214564	0.000576659	5.45477e-05	0.000371724	0.000423048	0.000247368	0.000254716	0.000192919	0.000351735	0.00024075	0.000289465	0.00024012	0.000246926	0.000584389	0.000342264	0.000313853	0.000329488	0.000183281	0.000275143	0.000260059	0.000315017	0.000298289	0.000206232	0.000300935	0.000284144	0.000373093	0.000229125	0.000278958	0.000509587	0.000277732	0.000138162	0.000327358	0.000108031	0.000296285	0.000357504	0.000367749	0.000153793
	Cytophaga	2.91209e-06	4.58547e-06	8.61684e-06	1.12672e-05	4.12676e-06	8.94664e-06	2.29895e-06	4.63927e-05	5.00108e-06	1.27593e-05	1.05484e-05	3.3879e-06	1.62009e-05	1.85255e-05	5.19036e-05	2.56661e-05	1.41521e-05	1.05446e-05	3.5641e-06	3.69715e-05	7.76028e-06	2.14008e-05	1.03792e-05	4.14869e-06	3.08516e-05	3.61945e-05	4.93466e-06	8.26978e-06	4.05432e-06	9.93533e-06	2.738e-06	0.000143474	1.91227e-06	4.45343e-06	1.09704e-06	1.08964e-05	5.91277e-06	6.3511e-06	2.8468e-06	5.44575e-05	3.50289e-06	1.79651e-06	7.40265e-06	1.63517e-06	2.1509e-05	2.57991e-05	2.08234e-05	3.17635e-06
	Dactylosporangium	0.00143211	0.00312749	0.00181257	0.00226852	0.00157765	0.00273254	0.00195779	0.0124729	0.00234575	0.00444238	0.00305379	0.00257298	0.0013636	0.000225527	0.00194057	0.00148024	0.00329619	0.00111992	0.00126538	0.00150157	0.00145539	0.00290699	0.00109458	0.00127242	0.00177791	0.00195531	0.001108	0.00120626	0.000755304	0.000798482	0.00119341	0.00225603	0.000978323	0.000903495	0.00129259	0.00343404	0.00131722	0.00202739	0.000928382	0.00136845	0.000753424	0.00171709	0.00121052	0.00113602	0.00172444	0.00217303	0.0011446	0.00125367
	Dankookia	0.000214939	0.000426781	0.000232339	0.0003428	0.000252969	0.000439513	0.000239395	0.000346023	0.00041129	0.00054824	0.000470845	0.000499478	0.000226381	0.000166632	0.000187881	0.000359326	0.000302916	0.000562938	0.000452889	0.000284321	0.000320478	0.000279312	0.000342219	0.000237582	0.000284139	0.000245636	0.000261763	0.000271976	0.000294286	0.00028717	0.00026769	0.000192962	0.000214383	0.00041361	0.000252907	0.000249505	0.00031805	0.000217981	0.000246485	0.000285719	0.000345825	0.000212488	0.000333563	0.000210313	0.000279518	0.000266452	0.000323294	0.000261351
	Dasania	5.37171e-07	3.50778e-07	2.18311e-07	9.27442e-07	8.63274e-07	1.84268e-06	3.09192e-07	3.44512e-06	1.79485e-06	2.8743e-06	1.10936e-06	5.58363e-07	9.72069e-07	1.71856e-05	1.52987e-05	1.19002e-05	1.12256e-05	6.65436e-06	1.73598e-06	5.96221e-06	8.228e-06	1.02468e-05	3.05148e-06	1.63058e-06	1.35059e-05	9.04747e-06	7.89377e-06	2.21473e-05	2.1897e-05	1.37427e-05	1.71893e-06	1.37935e-05	9.1375e-07	1.22014e-05	2.73205e-06	6.53532e-06	7.68495e-06	1.52008e-06	1.0445e-05	2.17376e-05	4.30285e-05	2.13546e-07	9.2066e-06	9.39176e-08	1.03491e-05	7.25346e-06	1.41754e-05	3.24651e-07
	Dechloromonas	1.88826e-05	2.65677e-05	2.33511e-05	4.18045e-05	1.70541e-05	8.53701e-05	2.23541e-05	7.85574e-05	4.26807e-05	6.2389e-05	5.48824e-05	2.88441e-05	3.62177e-05	2.75936e-05	9.17961e-05	0.000128055	0.000112892	7.41347e-05	3.98728e-05	6.33207e-05	3.61313e-05	5.68849e-05	5.19985e-05	4.81202e-05	9.32795e-05	4.42367e-05	3.19371e-05	5.85716e-05	3.29245e-05	2.36143e-05	2.0315e-05	0.000133445	1.32117e-05	2.55003e-05	2.7372e-05	0.000162889	4.35372e-05	2.61522e-05	2.81269e-05	0.00151907	3.42922e-05	1.47051e-05	4.54984e-05	2.9171e-05	6.75419e-05	5.19778e-05	7.98213e-05	2.56605e-05
	Deefgea	1.11941e-05	1.25093e-06	3.30607e-05	9.76701e-07	3.71184e-06	2.54415e-06	4.33672e-06	7.27051e-06	1.51504e-06	1.76711e-06	5.15828e-07	2.3682e-06	8.53419e-06	7.34386e-06	1.22985e-05	1.66891e-06	3.36145e-06	3.43807e-06	1.95515e-06	6.0103e-06	5.89256e-07	1.84859e-06	2.40365e-06	1.13394e-06	9.35871e-07	1.33238e-05	6.17168e-06	3.68312e-06	1.14137e-05	2.77195e-05	3.28296e-06	1.36093e-05	4.61284e-07	4.44017e-05	1.72549e-06	3.74807e-06	3.19655e-06	1.71378e-05	3.69059e-06	1.85252e-05	7.46762e-06	8.38735e-06	3.02277e-06	7.34327e-06	7.1764e-06	7.59729e-06	9.92374e-06	2.14431e-05
	Deferribacter	0	5.81632e-08	5.43586e-07	1.94446e-07	8.42236e-08	2.3427e-07	1.81436e-07	4.43187e-07	8.08525e-08	2.20241e-07	6.47004e-08	0	6.0356e-08	0	1.80269e-07	1.08469e-06	5.31122e-07	7.03062e-07	1.72127e-07	5.36751e-08	1.56491e-07	6.56736e-07	7.83518e-07	3.48239e-07	8.49929e-07	1.74472e-06	2.11498e-06	1.03152e-06	2.43571e-06	1.46992e-06	3.11295e-07	2.3443e-07	4.10285e-07	1.07829e-06	1.74581e-06	4.33434e-07	1.02911e-06	4.92744e-07	2.5603e-06	8.42975e-07	1.84105e-06	2.91231e-07	1.39863e-06	1.53956e-07	1.72677e-06	1.42306e-06	9.14743e-06	2.32752e-07
	Defluviimonas	4.13126e-05	3.32251e-05	3.14761e-05	3.07751e-05	4.52093e-05	3.89932e-05	3.19248e-05	3.82494e-05	3.46937e-05	4.00389e-05	3.02769e-05	2.34757e-05	6.95072e-05	3.74479e-05	5.22336e-05	5.21515e-05	4.50772e-05	8.34319e-05	7.93089e-05	6.96594e-05	5.76539e-05	6.25372e-05	5.94366e-05	4.3068e-05	5.28268e-05	7.2335e-05	6.41709e-05	6.23398e-05	0.000110501	5.96982e-05	6.28651e-05	3.98502e-05	4.87089e-05	9.11328e-05	5.02344e-05	4.96002e-05	6.50996e-05	5.63044e-05	7.45088e-05	7.06524e-05	9.40465e-05	5.91639e-05	6.74747e-05	6.46463e-05	7.9568e-05	4.16725e-05	0.000112281	6.95893e-05
	Dehalobacter	6.89017e-06	9.7152e-06	6.94022e-06	1.78703e-05	8.0428e-06	1.17573e-05	9.4802e-06	2.89128e-05	1.1138e-05	1.4795e-05	1.88311e-05	1.23159e-05	4.6174e-06	6.24495e-06	1.50974e-05	2.72863e-05	1.79571e-05	4.75793e-06	1.02842e-05	2.68617e-05	9.8183e-06	2.29502e-05	8.07464e-06	1.28651e-05	2.26017e-05	2.13344e-05	9.92494e-06	8.79149e-06	8.62008e-06	9.96619e-06	9.10985e-06	1.37393e-05	7.95747e-06	4.44703e-06	9.17121e-06	1.35885e-05	8.04709e-06	2.11833e-05	9.41044e-06	1.42436e-05	6.1206e-06	4.72481e-06	1.07879e-05	6.37473e-06	3.92705e-05	2.66791e-05	9.68377e-06	9.17292e-06
	Dehalobacterium	1.12394e-06	1.64051e-07	4.32326e-07	1.05414e-07	8.60704e-08	5.39232e-07	3.14941e-07	1.37367e-07	1.1105e-07	1.76252e-07	2.42715e-07	1.7105e-07	1.09921e-06	0	3.70103e-07	1.16758e-06	3.08851e-07	2.52254e-06	4.56626e-07	2.86952e-07	3.84125e-07	8.91321e-07	1.47551e-06	6.31788e-07	6.14986e-07	1.30155e-06	3.27249e-06	1.78813e-06	3.9109e-07	6.55821e-07	2.71365e-06	3.95409e-07	6.4902e-06	1.09925e-06	1.41773e-06	4.04783e-07	1.16846e-06	1.96484e-07	2.15489e-06	4.41077e-07	3.73306e-06	2.36794e-07	1.1462e-06	0	6.3763e-07	1.12651e-06	7.88263e-07	1.39731e-06
	Dehalococcoides	2.06244e-05	8.91138e-06	1.32091e-05	1.23715e-05	1.71965e-05	1.38642e-05	2.61565e-05	7.86036e-06	1.47708e-05	9.38447e-06	1.06771e-05	1.21886e-05	2.99057e-05	1.6497e-05	1.53878e-05	1.38074e-05	1.50695e-05	1.64484e-05	1.79676e-05	1.46018e-05	7.91861e-06	1.58611e-05	1.66986e-05	9.31148e-06	2.09711e-05	2.76889e-05	3.04887e-05	3.25573e-05	4.97304e-05	2.86909e-05	5.4338e-05	1.23963e-05	3.3829e-05	2.01368e-05	3.1468e-05	2.13346e-05	2.12733e-05	2.15353e-05	4.90811e-05	2.51691e-05	5.77359e-05	1.50203e-05	3.01055e-05	1.90401e-05	3.14176e-05	1.98617e-05	4.13605e-05	2.47708e-05
	Deinococcus	0.000490778	0.00049063	0.000399616	0.000407603	0.000489736	0.000431617	0.000495768	0.000417806	0.000393848	0.000552388	0.00049129	0.000397637	0.000441387	0.000143399	0.000298816	0.000378719	0.000279407	0.000400734	0.000333091	0.000318864	0.000258608	0.000370469	0.000363519	0.000271886	0.000531813	0.000446958	0.000467682	0.000424738	0.00051189	0.00035656	0.000787869	0.000275988	0.000692845	0.000328053	0.000428776	0.000339743	0.000548395	0.000343042	0.000684245	0.000380583	0.000627277	0.000238403	0.00048657	0.00029526	0.000416666	0.000377211	0.000516711	0.000261029
	Delftia	4.89332e-06	5.5796e-06	8.94174e-06	5.04166e-06	5.29127e-06	1.34894e-05	7.04704e-06	2.717e-05	8.0845e-06	2.39215e-05	1.44333e-05	1.21724e-05	6.53516e-06	0.000120486	1.66747e-05	1.66136e-05	1.36785e-05	8.9509e-06	8.68523e-06	8.30444e-06	3.09196e-05	1.65153e-05	8.95691e-06	1.02354e-05	1.81486e-05	7.71718e-06	7.2068e-06	1.32735e-05	9.65201e-06	3.18525e-06	1.38243e-05	1.00007e-05	6.42536e-06	1.30999e-05	1.39805e-05	1.62987e-05	1.92697e-05	3.95776e-06	6.73622e-06	8.40724e-06	7.59494e-06	1.19379e-05	1.01914e-05	4.09271e-06	8.48591e-06	5.68326e-06	9.26049e-06	8.04599e-06
	Demequina	8.08454e-05	7.8168e-05	6.69083e-05	7.5662e-05	8.36839e-05	6.37992e-05	7.4547e-05	7.32458e-05	6.17485e-05	6.31484e-05	6.30688e-05	5.3624e-05	4.69287e-05	7.12552e-05	0.000106799	7.75066e-05	4.41293e-05	5.62809e-05	6.03161e-05	7.32363e-05	6.73868e-05	9.02652e-05	6.50872e-05	5.18273e-05	4.77874e-05	6.363e-05	6.69308e-05	6.24127e-05	6.8315e-05	5.13694e-05	7.62482e-05	0.000118597	0.000103043	8.51475e-05	7.50926e-05	4.46194e-05	6.72047e-05	7.99664e-05	6.33907e-05	0.000151355	7.25027e-05	8.27321e-05	6.45852e-05	9.75742e-05	6.37798e-05	6.32935e-05	8.55449e-05	8.62463e-05
	Demetria	1.38472e-05	7.26175e-06	8.64959e-06	1.21478e-05	1.44687e-05	1.09607e-05	7.15129e-06	1.6234e-05	1.20562e-05	1.03958e-05	9.39142e-06	6.07145e-06	1.00565e-05	1.21222e-05	9.58595e-06	8.72045e-06	5.71098e-06	4.72552e-06	4.67566e-06	1.51902e-05	4.8206e-06	8.63562e-06	3.85932e-06	6.86471e-06	6.81771e-06	1.09245e-05	7.05723e-06	5.99069e-06	1.10168e-05	1.94248e-05	7.98001e-06	1.20417e-05	5.28216e-06	2.3156e-05	3.91021e-06	5.16708e-06	3.79091e-06	2.56503e-05	3.49793e-06	9.0783e-06	4.6605e-06	2.80944e-05	3.62121e-06	2.17651e-05	1.29685e-05	1.01095e-05	1.14258e-05	3.20704e-05
	Dendrosporobacter	6.58676e-08	6.5256e-07	0	9.13457e-08	4.02203e-07	3.26068e-07	0	2.71625e-07	1.0316e-06	1.83425e-07	4.03992e-07	1.64238e-07	6.54774e-07	0	3.23842e-07	2.8719e-07	0	9.10438e-06	6.86577e-07	8.61554e-08	6.92149e-07	6.45497e-07	6.26117e-07	1.00628e-06	2.09468e-07	3.79555e-08	3.13069e-06	7.2631e-07	7.55977e-07	1.25011e-06	2.33577e-06	4.32395e-07	1.87419e-06	7.04018e-08	1.69657e-06	0	6.47384e-07	9.29237e-08	3.64589e-06	4.93668e-08	1.48224e-06	2.37309e-07	2.39799e-06	0	0	3.34483e-07	1.55995e-07	2.10226e-07
	Denitrovibrio	6.84705e-06	1.80534e-06	7.25928e-06	1.56509e-07	2.9533e-06	8.05935e-07	5.28053e-06	2.55045e-07	1.03382e-06	6.76436e-07	3.22576e-07	2.59359e-06	5.75166e-07	7.81067e-07	1.5122e-06	6.72301e-07	1.34188e-06	3.63411e-06	3.53456e-06	5.60327e-06	4.0236e-06	1.83987e-06	9.11583e-07	5.66996e-06	4.99751e-07	2.37313e-06	2.74035e-06	2.65005e-06	9.91443e-06	2.56994e-06	3.80058e-06	4.0365e-07	1.01951e-05	2.55717e-06	6.19173e-06	1.78032e-06	3.95052e-06	5.64743e-07	4.31827e-06	1.55095e-06	8.44167e-06	1.10042e-07	2.86117e-06	9.26411e-06	1.88216e-06	2.50683e-07	2.53318e-06	1.83544e-06
	Dermacoccus	7.30986e-06	4.51662e-06	5.19506e-06	6.0508e-06	7.04554e-06	5.98235e-06	3.712e-06	9.22955e-06	4.92187e-06	7.89634e-06	7.50065e-06	4.05358e-06	8.84663e-06	6.87419e-06	5.16497e-06	6.55431e-06	2.77183e-06	5.27575e-06	8.42075e-06	9.67785e-06	4.40214e-06	6.46722e-06	4.94082e-06	6.81504e-06	8.54013e-06	7.25436e-06	4.39156e-06	5.57072e-06	3.90202e-06	6.64306e-06	2.71316e-06	7.86398e-06	3.24647e-06	9.24151e-06	2.99679e-06	5.62333e-06	3.81938e-06	2.21631e-05	2.03947e-06	5.73936e-06	1.52502e-06	1.42284e-05	5.60868e-06	1.17831e-05	8.23547e-06	6.31082e-06	6.65293e-06	1.84868e-05
	Dermatophilus	1.2286e-06	2.31407e-06	5.37508e-07	1.75183e-06	2.03697e-06	1.83001e-06	9.86242e-07	3.13175e-06	1.19019e-06	2.9296e-06	4.32759e-06	1.90914e-06	1.23045e-06	3.39343e-07	1.12701e-06	1.54832e-06	2.08863e-06	1.41799e-06	8.53586e-07	1.34242e-06	3.08521e-06	3.64971e-06	2.09371e-06	6.99769e-07	1.47685e-06	1.18943e-06	5.90838e-07	7.91047e-07	5.43935e-07	8.95234e-07	1.13675e-06	2.4767e-06	2.83187e-07	2.55738e-06	9.92511e-07	2.2029e-06	1.64245e-06	2.73482e-06	2.26364e-06	1.23644e-06	2.42478e-07	2.48488e-06	1.19964e-06	2.41541e-06	1.17448e-06	1.33551e-06	1.34664e-06	1.70192e-06
	Derxia	2.8895e-05	4.05873e-05	3.28432e-05	5.25713e-05	3.78655e-05	5.4376e-05	2.70835e-05	9.95822e-05	5.44894e-05	6.26658e-05	6.04446e-05	3.88023e-05	0.000141062	2.42879e-05	8.3659e-05	7.15429e-05	6.6292e-05	0.000106912	7.86322e-05	5.6688e-05	6.1953e-05	5.94662e-05	9.34506e-05	7.1961e-05	8.5392e-05	6.53269e-05	5.75291e-05	7.62383e-05	4.82121e-05	5.64777e-05	4.07891e-05	8.37958e-05	3.4421e-05	4.39218e-05	3.92919e-05	6.05827e-05	5.79143e-05	3.18127e-05	3.64065e-05	7.65225e-05	5.16351e-05	2.24707e-05	5.36551e-05	3.88236e-05	8.38155e-05	7.65489e-05	6.17674e-05	3.83596e-05
	Desmospora	1.87103e-06	5.54149e-07	8.64118e-07	2.31004e-06	1.68025e-06	1.03029e-06	1.16104e-06	1.13407e-06	2.78701e-07	1.49517e-06	1.07223e-06	4.42475e-07	2.30672e-05	3.49307e-06	2.80391e-06	1.34606e-06	1.43201e-06	4.96182e-07	1.95058e-06	4.0397e-06	1.34276e-06	2.07476e-06	7.26546e-07	2.19731e-06	3.88912e-06	4.23656e-06	3.49005e-06	1.38366e-06	5.51779e-06	1.24721e-06	9.04605e-06	2.15422e-06	4.3783e-06	2.42489e-06	3.19885e-06	3.60869e-06	1.56075e-06	3.26556e-06	7.46888e-06	2.04641e-06	1.48764e-06	6.68009e-07	1.76499e-06	2.87801e-06	3.15693e-06	2.11009e-06	5.17713e-06	2.01196e-06
	Desulfacinum	1.47848e-05	6.03713e-06	6.35586e-06	7.20099e-06	5.47699e-06	6.56591e-06	6.28969e-06	7.7392e-06	4.72607e-06	9.37202e-06	7.75575e-06	3.09965e-06	3.39751e-05	6.46948e-05	2.63442e-05	1.4037e-05	9.78531e-06	1.74978e-05	7.48799e-06	7.85758e-05	8.72381e-06	9.19254e-05	1.36659e-05	8.47387e-06	6.465e-05	7.49061e-05	7.95679e-05	4.44707e-05	0.000358748	3.85755e-05	2.83765e-05	3.69533e-05	2.28251e-05	5.89743e-05	4.4639e-05	6.56677e-05	2.39578e-05	1.90183e-05	0.000239034	8.8622e-05	0.000185426	9.02209e-06	4.72936e-05	1.77839e-05	0.000177579	3.39028e-05	0.000235908	1.31285e-05
	Desulfallas	1.24473e-05	1.02176e-05	1.18789e-05	6.21862e-06	1.97834e-05	8.92656e-06	1.04421e-05	5.92959e-06	8.33546e-06	1.15108e-05	1.09666e-05	6.85999e-06	1.91617e-05	1.66738e-06	8.74144e-06	5.65406e-06	5.91239e-06	2.09322e-05	1.55664e-05	7.33501e-06	9.72537e-06	8.1979e-06	1.96834e-05	8.72847e-06	1.30149e-05	1.04624e-05	1.99304e-05	1.59154e-05	1.70024e-05	9.70213e-06	4.25746e-05	9.92652e-06	2.9127e-05	5.92104e-06	2.2096e-05	9.78767e-06	2.30146e-05	8.82427e-06	2.8514e-05	8.21968e-06	1.81047e-05	6.38635e-06	2.49754e-05	9.01975e-06	8.98674e-06	9.71497e-06	1.28274e-05	9.81941e-06
[truncated: 1,348 more rows]
[truncated: 44 more columns]

## Sheet: Table S8
Supplementary table 8. Detail information of 3350 Metagenome-assembly Genomes (MAGs)
Bins	Kingdom	Phyla	Class	Order	Family	Genera	species	Completeness	Contamination	Quality
bins.group.A.017	Bacteria	Acidobacteriota	Acidobacteriae	Acidobacteriales	Acidobacteriaceae	PALSA-350	undef	86.21	4.08	medium
bins.group.A.087	Bacteria	Planctomycetota	Planctomycetes	Gemmatales	Gemmataceae	undef	undef	72.73	1.14	medium
[truncated: 3,348 more rows]

## Sheet: Table S9
Supplementary table 9. MAG genera differentially enriched between core and non-core region
[truncated: 155 more rows]

[truncated: 6 more sheets: Table S10, Table S11, Table S12, Table S13, Table S14, Table S15]
